# Supplementary material for: Aflatoxin Exposure during Early Life Is Associated with Differential DNA Methylation in Two-Year-Old Gambian Children
Source: Int J Mol Sci. 2021 Aug 20;22(16):8967. doi: 10.3390/ijms22168967 (PMC8396526; doi:10.3390/ijms22168967)
Supplement: Supplementary file 1 [file ijms-22-08967-s001.zip]

Archive with 29 entries (26 files):
- Ghantous et al supplementary files/
- Ghantous et al supplementary files/Ghantous et al_Supplementary file 3B.xlsx
- __MACOSX/
- __MACOSX/Ghantous et al supplementary files/
- __MACOSX/Ghantous et al supplementary files/._Ghantous et al_Supplementary file 3B.xlsx
- Ghantous et al supplementary files/Ghantous et al_Supplementary file S1.jpg
- __MACOSX/Ghantous et al supplementary files/._Ghantous et al_Supplementary file S1.jpg
- Ghantous et al supplementary files/Ghantous et al_Supplementary file S1.pptx
- __MACOSX/Ghantous et al supplementary files/._Ghantous et al_Supplementary file S1.pptx
- Ghantous et al supplementary files/Ghantous et al_Supplementary file S10.xlsx
- __MACOSX/Ghantous et al supplementary files/._Ghantous et al_Supplementary file S10.xlsx
- Ghantous et al supplementary files/Ghantous et al_Supplementary file S11.xlsx
- __MACOSX/Ghantous et al supplementary files/._Ghantous et al_Supplementary file S11.xlsx
- Ghantous et al supplementary files/Ghantous et al_Supplementary file S2.xlsx
- __MACOSX/Ghantous et al supplementary files/._Ghantous et al_Supplementary file S2.xlsx
- Ghantous et al supplementary files/Ghantous et al_supplementary file S3.xlsx
- __MACOSX/Ghantous et al supplementary files/._Ghantous et al_supplementary file S3.xlsx
- Ghantous et al supplementary files/Ghantous et al_Supplementary file S4.xlsx
- __MACOSX/Ghantous et al supplementary files/._Ghantous et al_Supplementary file S4.xlsx
- Ghantous et al supplementary files/Ghantous et al_Supplementary file S5.pptx
- __MACOSX/Ghantous et al supplementary files/._Ghantous et al_Supplementary file S5.pptx
- Ghantous et al supplementary files/Ghantous et al_Supplementary file S6.pptx
- __MACOSX/Ghantous et al supplementary files/._Ghantous et al_Supplementary file S6.pptx
- Ghantous et al supplementary files/Ghantous et al_Supplementary file S7.xlsx
- __MACOSX/Ghantous et al supplementary files/._Ghantous et al_Supplementary file S7.xlsx
- Ghantous et al supplementary files/Ghantous et al_Supplementary file S8.xlsx
- __MACOSX/Ghantous et al supplementary files/._Ghantous et al_Supplementary file S8.xlsx
- Ghantous et al supplementary files/Ghantous et al_Supplementary file S9.jpg
- __MACOSX/Ghantous et al supplementary files/._Ghantous et al_Supplementary file S9.jpg
