# Supplementary material for: Aflatoxin Exposure during Early Life Is Associated with Differential DNA Methylation in Two-Year-Old Gambian Children
Source: Int J Mol Sci. 2021 Aug 20;22(16):8967. doi: 10.3390/ijms22168967 (PMC8396526; doi:10.3390/ijms22168967)
Supplement: Supplementary file 1 [file ijms-22-08967-s001.zip › Ghantous et al supplementary files/Ghantous et al_Supplementary file 3B.xlsx]

## Sheet: Sheet1
negative regulation of transcription, DNA-templated (GO:0045892)	0.000101851	0.129937	1.7546	16.1283	CDKN1C;EPO;EHMT2;ENO1;NR3C1;TNF;HEY1;SIN3A;MEF2A;DAXX;MEF2C;NKX6-2;ESX1;EN1;KCTD1;RUNX3;COMMD7;CBFA2T3;SREBF2;DUSP22;EID2;HAND1;CRY2;RARA;AHRR;ZFPM1;HDAC4;PRKN;GATA6;PBXIP1;CUX2;RXRA;PRDM16;ZNF500;IRX1;ATF7IP;TGFB1;UBE2I;ZBTB16;PDE2A;TBX2;CENPF;WT1;TNFSF4;NFIC;BCL3;BCOR;GZF1;TP73
negative regulation of transcription from RNA polymerase II promoter (GO:0000122)	0.000144442	0.147417	1.90645	16.8581	HDAC4;PRKN;EPO;EHMT2;GATA6;ENO1;NR3C1;TNF;CUX2;RXRA;HEY1;SIN3A;PRDM16;ZNF500;MEF2A;IRX1;MEF2C;UBE2I;ZBTB16;ESX1;PDE2A;EN1;KCTD1;RUNX3;SREBF2;TBX2;DUSP22;WT1;NFIC;HAND1;CRY2;RARA;AHRR;BCOR;ZFPM1;GZF1;TP73
negative regulation of nucleic acid-templated transcription (GO:1903507)	0.000357343	0.30392	1.96703	15.612	CDKN1C;HDAC4;GATA6;PBXIP1;ENO1;TNF;HEY1;SIN3A;PRDM16;ATF7IP;DAXX;NKX6-2;TGFB1;UBE2I;ZBTB16;ESX1;KCTD1;CBFA2T3;COMMD7;TBX2;EID2;CENPF;WT1;TNFSF4;BCL3;HAND1;CRY2;RARA;BCOR;GZF1
negative regulation of cellular macromolecule biosynthetic process (GO:2000113)	0.000431184	0.314333	1.87636	14.5399	CDKN1C;HDAC4;DDX3X;GATA6;PBXIP1;ENO1;TNF;SYNCRIP;HEY1;SIN3A;PRDM16;ATF7IP;DAXX;NKX6-2;TGFB1;UBE2I;ZBTB16;ESX1;KCTD1;CBFA2T3;COMMD7;TBX2;EID2;CENPF;WT1;TNFSF4;NCL;BCL3;HAND1;CRY2;RARA;BCOR;GZF1
negative regulation of gene expression (GO:0010629)	0.000797852	0.50893	1.74296	12.4335	CDKN1C;HDAC4;PRKN;DDX3X;GATA6;PBXIP1;ENO1;TNF;SYNCRIP;HEY1;SIN3A;PRDM16;ATF7IP;DAXX;MEF2C;NKX6-2;TGFB1;UBE2I;ZBTB16;ESX1;KCTD1;CBFA2T3;COMMD7;TBX2;EID2;CENPF;AGO4;WT1;TNFSF4;NCL;HAND2;BCL3;HAND1;CRY2;RARA;BCOR;GZF1
regulation of establishment of protein localization (GO:0070201)	0.00127343	0.649833	12.4766	83.1695	PTP4A3;CEP290;SPIDR
death-inducing signaling complex assembly (GO:0071550)	0.00127343	0.722037	12.4766	83.1695	TRADD;FADD;TNF
negative regulation of transcription regulatory region DNA binding (GO:2000678)	0.00180567	0.767863	7.27802	45.974	HEY1;SIN3A;TMSB4X;HAND1
embryonic organ development (GO:0048568)	0.00213622	0.778653	3.84499	23.6418	TGFB1;HEY1;HAND1;RARA;TNF;ZFPM1;TBX2
regulation of transcription regulatory region DNA binding (GO:2000677)	0.00170144	0.789315	5.59848	35.6975	TGFB1;HEY1;SIN3A;HAND2;DOT1L
extrinsic apoptotic signaling pathway via death domain receptors (GO:0008625)	0.00202984	0.796789	5.39113	33.4239	DAXX;DDX3X;TRADD;FADD;TNF
positive regulation of cellular component biogenesis (GO:0044089)	0.00297989	0.800337	3.01159	17.515	SMPD3;SRPX2;CUX2;TGFB1;SLF2;NRXN1;SDC1;TNF;SPIDR
cardiac ventricle morphogenesis (GO:0003208)	0.00331737	0.80612	4.06215	23.1891	MEF2C;TGFB1;HEY1;TNNC1;HAND1;TNNI3
muscle cell fate commitment (GO:0042693)	0.00290265	0.822901	9.70403	56.6922	MEF2C;WT1;TBX2
positive regulation of transcription from RNA polymerase II promoter (GO:0045944)	0.00264573	0.843824	1.54486	9.16846	HDAC4;FOXA1;PRKN;DDX3X;HLF;PLXND1;DOT1L;LRP5;FOXK2;ARRB1;NR3C1;TNF;SPIB;HELZ2;RXRA;HEY1;SIN3A;PRDM16;CAMTA1;IKBKG;FADD;IER5;MEF2A;MLXIP;DDX17;MEF2C;TGFB1;BCL11B;ERLIN1;PAX6;EBF4;SREBF2;TNIP2;RFX4;NFIC;HAND2;HAND1;RARA;CREBRF;AHRR;LHX4;HOXB7;SQSTM1;ZFPM1;TP73
positive regulation of interferon-gamma production (GO:0032729)	0.00331737	0.846426	4.06215	23.1891	TNFSF4;HLA-DPB1;IL12A;FADD;ZFPM1;CD276
regulation of ER-associated ubiquitin-dependent protein catabolic process (GO:1903069)	0.00290265	0.871307	9.70403	56.6922	SVIP;UBQLN2;HERPUD1
peptide transport (GO:0015833)	0.00259247	0.881957	4.2603	25.3707	CENPF;VPS33B;TAP1;ZG16;CEP290;LRP1B
smooth muscle cell differentiation (GO:0051145)	0.00404138	0.937417	8.73362	48.1325	MEF2C;HEY1;GATA6
regulation of cardiac muscle cell proliferation (GO:0060043)	0.0224102	0.961002	4.85201	18.4291	MEF2C;TBX2;TP73
membrane invagination (GO:0010324)	0.0220592	0.962122	8.31774	31.724	SMURF1;CHMP4A
regulation of small GTPase mediated signal transduction (GO:0051056)	0.0227664	0.968142	2.07943	7.8654	ABR;ARHGAP32;DEPDC1B;SH3BP1;PLEKHG5;ARHGEF16;RHOH;ARHGEF7;SQSTM1;ARHGAP23
positive regulation of synaptic transmission, glutamatergic (GO:0051968)	0.0224102	0.969147	4.85201	18.4291	NRXN1;CACNG4;SHANK1
regulation of RNA polymerase II regulatory region sequence-specific DNA binding (GO:1903025)	0.0220592	0.970417	8.31774	31.724	TMSB4X;HAND1
regulation of glutamate receptor signaling pathway (GO:1900449)	0.0231444	0.976081	3.63901	13.7045	NECAB2;MEF2C;CACNG4;SHANK1
positive regulation of ceramide biosynthetic process (GO:2000304)	0.0220592	0.978855	8.31774	31.724	SMPD3;TNF
negative regulation of epidermal cell differentiation (GO:0045605)	0.0220592	0.987441	8.31774	31.724	GDF3;SRSF6
negative regulation of neuron death (GO:1901215)	0.0239459	0.993461	2.45524	9.16284	PRKCG;PRKN;MEF2C;CHMP4A;IKBKG;CRLF1;TP73
regulation of glucocorticoid receptor signaling pathway (GO:2000322)	0.0220592	0.99618	8.31774	31.724	LMO3;CRY2
postsynaptic neurotransmitter receptor diffusion trapping (GO:0098970)	0.0287505	0.998052	7.27802	25.8304	CACNG4;GPHN
cartilage development (GO:0051216)	0.0046739	1	3.79723	20.375	MEF2C;TGFB1;ZBTB16;HYAL3;RUNX3;SULF2
ventricular cardiac muscle tissue development (GO:0003229)	0.00518176	1	5.54516	29.182	TGFB1;TNNC1;HAND1;TNNI3
regulation of cardiac muscle cell differentiation (GO:2000725)	0.0054161	1	7.93966	41.4322	MEF2C;TGFB1;SOX6
kidney development (GO:0001822)	0.00571368	1	3.23468	16.7068	CENPF;ACE;TRAF3IP1;WT1;ZBTB16;CEP290;SULF2
histone lysine methylation (GO:0034968)	0.0061637	1	5.29311	26.937	EHMT2;DOT1L;CXXC1;ASH2L
regulation of synapse assembly (GO:0051963)	0.00651416	1	4.15887	20.9348	MEF2C;SRPX2;CUX2;NRXN1;SLIT1
cellular response to organic cyclic compound (GO:0071407)	0.00692112	1	2.3721	11.7969	MEF2C;TGFB1;WT1;KCNQ1;PDE2A;GNB1;NR3C1;TNF;SPIDR;HCN2;UBE2L3
positive regulation of establishment of protein localization (GO:1904951)	0.00703881	1	7.27802	36.0722	CCT6A;PTP4A3;TNF
serine family amino acid biosynthetic process (GO:0009070)	0.00703881	1	7.27802	36.0722	CBS;GGT1;SERINC3
regulation of skeletal muscle tissue development (GO:0048641)	0.00703881	1	7.27802	36.0722	DDX17;MEF2C;TGFB1
activation of MAPK activity (GO:0000187)	0.00707642	1	2.48821	12.3191	DAXX;INS-IGF2;ADORA2B;TAOK1;CXCR4;IKBKG;MAPK14;TNF;MAPK8IP3;DUSP6
regulation of anatomical structure morphogenesis (GO:0022603)	0.00710462	1	2.8402	14.0505	MEF2C;INF2;TGFB1;PLXND1;HEY1;RC3H1;ZNF135;SH3D19
regulation of microtubule cytoskeleton organization (GO:0070507)	0.00726182	1	5.06297	24.9358	TRAF3IP1;TAOK1;STMN1;CDK2AP2
cardiac muscle tissue morphogenesis (GO:0055008)	0.00735542	1	4.04334	19.8622	TGFB1;TNNC1;HAND1;TNNI3;ZFPM1
regulation of transcription, DNA-templated (GO:0006355)	0.00746026	1	1.3299	6.51407	CDKN1C;FOXA1;FOXE3;EPO;FOXI2;ASH2L;ENO1;CHD2;NR3C1;TNF;UBE2L3;SPIB;TAF7L;HEY1;SIN3A;ERC1;SOX6;CEP290;TCF19;DDX17;BRD2;DAXX;MEF2C;NKX6-2;ESX1;RHOH;KCTD1;PAX6;FOXL1;FOXP4;RUNX3;COMMD7;CBFA2T3;EID2;PTP4A3;RFX4;HAND2;HAND1;CRY2;RARA;HOXB7;HDAC4;GATA6;CXXC1;LRP5;FOXK2;PBXIP1;MLLT6;ELMSAN1;PRDM16;ZNF500;HOXC6;MLXIP;ATF7IP;TGFB1;UBE2I;BCL11B;ZBTB16;MAPK14;HOPX;TBX2;CENPF;WT1;TNFSF4;ZNF30;BCL3;ZNF416;BCO…
cellular response to transforming growth factor beta stimulus (GO:0071560)	0.0074748	1	2.62009	12.8285	DUSP22;CDH5;MEF2C;WNT10A;TGFB1;SMURF1;PDE2A;NR3C1;SOX6
extrinsic apoptotic signaling pathway (GO:0097191)	0.00798821	1	3.04156	14.6901	DAXX;DDX3X;TGFB1;TRADD;IL12A;FADD;TNF
response to steroid hormone (GO:0048545)	0.00826951	1	3.93407	18.8646	CATSPER2;TGFB1;UBE3A;NR3C1;UBE2L3
regulation of calcium ion-dependent exocytosis (GO:0017158)	0.00936593	1	3.29571	15.3932	CATSPER2;SYT2;KCNB1;SYT15;CBARP;SYT6
positive regulation of fat cell differentiation (GO:0045600)	0.0103279	1	3.73232	17.0675	LMO3;ZBTB16;LRP5;GDF3;METRNL
positive regulation of myoblast differentiation (GO:0045663)	0.0110659	1	6.2383	28.0966	MEF2C;BOC;MAPK14
cellular response to osmotic stress (GO:0071470)	0.0110659	1	6.2383	28.0966	DDX3X;EPO;MYLK
positive regulation of calcium ion-dependent exocytosis (GO:0045956)	0.0110659	1	6.2383	28.0966	CATSPER2;KCNB1;HYAL3
autophagy of mitochondrion (GO:0000422)	0.0114779	1	3.63901	16.2567	PRKN;WIPI2;SPATA18;SQSTM1;ATG4D
response to cAMP (GO:0051591)	0.0114779	1	3.63901	16.2567	WT1;KCNQ1;PDE2A;DUOX2;HCN2
regulation of fat cell differentiation (GO:0045598)	0.0116933	1	2.83034	12.5914	TGFB1;LMO3;ZBTB16;LRP5;GDF3;TNF;ZFPM1
regulation of protein complex assembly (GO:0043254)	0.0125621	1	2.79157	12.2189	DDX3X;TGFB1;SLF2;TRAF3IP1;TNF;SPIDR;SVIP
selective autophagy (GO:0061912)	0.0134845	1	5.82242	25.0726	WDR81;LGALS8;SQSTM1
cardiac muscle cell differentiation (GO:0055007)	0.0134845	1	5.82242	25.0726	MEF2C;WT1;SIK1
cellular response to virus (GO:0098586)	0.0134845	1	5.82242	25.0726	IL12A;MAPK14;LGALS8
positive regulation of membrane protein ectodomain proteolysis (GO:0051044)	0.0134845	1	5.82242	25.0726	TNFRSF1B;TNF;SH3D19
chondrocyte differentiation (GO:0002062)	0.014671	1	4.15887	17.5582	MEF2C;TGFB1;RUNX3;SULF2
nervous system development (GO:0007399)	0.0147294	1	1.59956	6.74683	HDAC4;PRKN;GPM6A;PLXND1;FUT10;NRXN1;SHOX2;STMN3;NR2E1;CELSR1;NAGLU;FARP1;MEF2C;TGFB1;BCL11B;MAP1S;ZBTB16;PCDH8;PAX6;GFRA1;SDK1;NFASC;TAOK1;SCN8A;SHANK1
eye development (GO:0001654)	0.0154427	1	3.38513	14.1181	FOXE3;WT1;PAX6;CACNA1C;GDF3
regulation of interferon-gamma production (GO:0032649)	0.0154427	1	3.38513	14.1181	TNFSF4;HLA-DPB1;RARA;IL12A;FADD
nucleic acid-templated transcription (GO:0097659)	0.0154463	1	2.68138	11.1824	MEF2A;GTF3C1;GTF3C6;BCL3;ASH2L;NR3C1;PTMA
hemopoiesis (GO:0030097)	0.0154463	1	2.68138	11.1824	TGFB1;FUT10;ZBTB16;PGM3;ASH2L;RUNX3;ZFPM1
renal system development (GO:0072001)	0.0154817	1	2.96055	12.3399	CENPF;ACE;TRAF3IP1;IFT140;WT1;SULF2
regulation of protein depolymerization (GO:1901879)	0.0161204	1	9.70403	40.055	SH3BP1;MAP1S
tRNA transcription from RNA polymerase III promoter (GO:0042797)	0.0161204	1	9.70403	40.055	GTF3C1;GTF3C6
positive regulation of ATP biosynthetic process (GO:2001171)	0.0161204	1	9.70403	40.055	TMSB4X;ENO1
negative regulation of glycolytic process (GO:0045820)	0.0161204	1	9.70403	40.055	HDAC4;CBFA2T3
5S class rRNA transcription from RNA polymerase III type 1 promoter (GO:0042791)	0.0161204	1	9.70403	40.055	GTF3C1;GTF3C6
cardiac ventricle formation (GO:0003211)	0.0161204	1	9.70403	40.055	MEF2C;HAND1
positive regulation of fibroblast migration (GO:0010763)	0.0161204	1	9.70403	40.055	TGFB1;ARHGEF7
positive regulation of cardiac muscle tissue development (GO:0055025)	0.0161204	1	9.70403	40.055	MEF2C;TGFB1
male genitalia development (GO:0030539)	0.0161204	1	9.70403	40.055	SRD5A2;WT1
negative regulation of coenzyme metabolic process (GO:0051198)	0.0161204	1	9.70403	40.055	HDAC4;CBFA2T3
positive regulation of T-helper 2 cell differentiation (GO:0045630)	0.0161204	1	9.70403	40.055	TNFSF4;RARA
aggrephagy (GO:0035973)	0.0161204	1	9.70403	40.055	WDR81;SQSTM1
GDP-mannose metabolic process (GO:0019673)	0.0161204	1	9.70403	40.055	TSTA3;PMM2
negative regulation of myeloid cell apoptotic process (GO:0033033)	0.0161204	1	9.70403	40.055	MAEA;EPO
positive regulation of regulated secretory pathway (GO:1903307)	0.0161796	1	5.45852	22.5109	CATSPER2;RAB3A;KCNB1
regulation of exosomal secretion (GO:1903541)	0.0161796	1	5.45852	22.5109	PRKN;SMPD3;SDC1
G-protein coupled acetylcholine receptor signaling pathway (GO:0007213)	0.0161796	1	5.45852	22.5109	GNA15;GNB1;RGS10
aorta morphogenesis (GO:0035909)	0.0161796	1	5.45852	22.5109	HEY1;TBX2;MYLK
protein targeting (GO:0006605)	0.0165217	1	2.18888	8.98114	RTP5;FUT10;PMM2;VPS13D;ZDHHC24;ZDHHC11;SRP68;ZDHHC14;ATG4D;OTC
semaphorin-plexin signaling pathway (GO:0071526)	0.0165669	1	4.01546	16.4648	PLXND1;SH3BP1;SEMA3B;SEMA3F
regulation of myoblast differentiation (GO:0045661)	0.0165669	1	4.01546	16.4648	MEF2C;TGFB1;BOC;MAPK14
positive regulation of transcription, DNA-templated (GO:0045893)	0.0168769	1	1.35163	5.5171	CDKN1C;FOXA1;DDX3X;EPO;ARRB1;NR3C1;TNF;SPIB;HEY1;SIN3A;IKBKG;IER5;CEP290;MEF2A;DDX17;MEF2C;PAX6;EBF4;RUNX3;SREBF2;RFX4;HAND2;HAND1;RARA;AHRR;HOXB7;SQSTM1;HDAC4;PRKN;HLF;DOT1L;GATA6;CXXC1;LRP5;FOXK2;HELZ2;RXRA;PRDM16;CAMTA1;FADD;MLXIP;ATF7IP;TGFB1;BCL11B;ZBTB16;WT1;TNIP2;NFIC;BCL3;CREBRF;LHX4;TP73
adherens junction organization (GO:0034332)	0.0169441	1	3.30819	13.4903	CDH5;CTNND1;CDH22;PIP5K1C;NECTIN1
positive regulation of translation (GO:0045727)	0.0176125	1	2.61262	10.5528	RPL5;DDX3X;TGFB1;TRMT10C;BCL3;RPS6KB2;PRR16
protein targeting to membrane (GO:0006612)	0.0180205	1	2.86348	11.5005	RTP5;ZDHHC24;CHMP4A;ZDHHC11;ZDHHC14;ATG4D
positive regulation of cellular amide metabolic process (GO:0034250)	0.0180205	1	2.86348	11.5005	SMPD3;RPL5;DDX3X;BCL3;PRR16;TNF
connective tissue development (GO:0061448)	0.0186093	1	3.88161	15.4647	ZBTB16;HYAL3;LRP5;SULF2
cellular response to cAMP (GO:0071320)	0.0186093	1	3.88161	15.4647	WT1;KCNQ1;PDE2A;HCN2
positive regulation of G-protein coupled receptor protein signaling pathway (GO:0045745)	0.0191543	1	5.13743	20.3197	NECAB2;GRP;UBQLN2
positive regulation of striated muscle cell differentiation (GO:0051155)	0.0191543	1	5.13743	20.3197	MEF2C;TGFB1;MAPK14
negative regulation of interleukin-8 production (GO:0032717)	0.0191543	1	5.13743	20.3197	TMSB4X;BCL3;ARRB1
spindle assembly checkpoint (GO:0071173)	0.0191543	1	5.13743	20.3197	CENPF;TRIP13;MAD1L1
negative regulation of cellular carbohydrate metabolic process (GO:0010677)	0.0191543	1	5.13743	20.3197	HDAC4;SIK1;CBFA2T3
mitotic spindle assembly checkpoint (GO:0007094)	0.0191543	1	5.13743	20.3197	CENPF;TRIP13;MAD1L1
mitotic spindle checkpoint (GO:0071174)	0.0191543	1	5.13743	20.3197	CENPF;TRIP13;MAD1L1
negative regulation of intrinsic apoptotic signaling pathway (GO:2001243)	0.0193909	1	2.8173	11.1085	PRKN;DDX3X;EPO;HSPB1;ENO1;HERPUD1
regulation of intracellular signal transduction (GO:1902531)	0.0204104	1	1.58668	6.17489	RPL5;TGFB1;EHMT2;PLEKHG5;ARHGEF16;RHOH;HSPB1;GDF3;MAPK14;TNF;ARHGAP23;ABR;ARHGAP32;TBCK;DEPDC1B;TMSB4X;DDIT4;PIP5K1C;IKBKG;ARHGEF7;SQSTM1;IER3;TP73
small GTPase mediated signal transduction (GO:0007264)	0.020656	1	2.35249	9.12708	ABR;ARHGAP32;RASL10A;RRAD;GNB1;RASGRP2;MAPK14;RIN2
synapse assembly (GO:0007416)	0.0208306	1	2.77258	10.7336	GPM6A;FARP1;SDK1;PLXND1;NRXN1;SHANK1
regulation of interleukin-13 production (GO:0032656)	0.0220592	1	8.31774	31.724	TNFSF4;RARA
positive regulation of sphingolipid biosynthetic process (GO:0090154)	0.0220592	1	8.31774	31.724	SMPD3;TNF
postsynaptic density assembly (GO:0097107)	0.0220592	1	8.31774	31.724	NRXN1;SHANK1
brown fat cell differentiation (GO:0050873)	0.0220592	1	8.31774	31.724	PRDM16;METRNL
sulfur amino acid biosynthetic process (GO:0000097)	0.0220592	1	8.31774	31.724	CBS;GGT1
regulation of tube diameter (GO:0035296)	0.0220592	1	8.31774	31.724	NPPB;ACE
reproductive system development (GO:0061458)	0.0220592	1	8.31774	31.724	SRD5A2;WT1
retinoic acid receptor signaling pathway (GO:0048384)	0.0220592	1	8.31774	31.724	RXRA;RARA
positive regulation of ER-associated ubiquitin-dependent protein catabolic process (GO:1903071)	0.0220592	1	8.31774	31.724	UBQLN2;HERPUD1
morphogenesis of a polarized epithelium (GO:0001738)	0.0220592	1	8.31774	31.724	TRAF3IP1;CELSR1
protein deglutamylation (GO:0035608)	0.0220592	1	8.31774	31.724	AGBL5;AGBL4
tRNA transcription (GO:0009304)	0.0220592	1	8.31774	31.724	GTF3C1;GTF3C6
negative regulation of receptor internalization (GO:0002091)	0.0220592	1	8.31774	31.724	NECAB2;UBQLN2
regulation of myeloid cell differentiation (GO:0045637)	0.0239235	1	2.68727	10.0313	MEF2C;SIN3A;AGO4;ZBTB16;ASH2L;ZFPM1
JNK cascade (GO:0007254)	0.0255792	1	2.64655	9.7022	DAXX;ADORA2B;TAOK1;IKBKG;TRIB1;MAPK8IP3
entry into host cell (GO:0030260)	0.0256418	1	3.52874	12.9276	CTNND1;CXCR4;CBLL1;NECTIN1
regulation of megakaryocyte differentiation (GO:0045652)	0.0258964	1	2.97062	10.8536	MEF2C;SIN3A;AGO4;ASH2L;ZFPM1
regulation of myotube differentiation (GO:0010830)	0.0259478	1	4.59664	16.7854	HDAC4;SIK1;MAPK14
striated muscle cell differentiation (GO:0051146)	0.0259478	1	4.59664	16.7854	MEF2C;SDC1;SIK1
positive regulation of excitatory postsynaptic potential (GO:2000463)	0.0259478	1	4.59664	16.7854	CUX2;NRXN1;SHANK1
regulation of blood vessel endothelial cell migration (GO:0043535)	0.0279886	1	2.91121	10.4104	MEF2C;TGFB1;SH3BP1;TMSB4X;HSPB1
positive regulation of muscle cell differentiation (GO:0051149)	0.028295	1	3.42495	12.2102	MEF2A;MEF2C;BOC;MAPK14
ventricular cardiac muscle tissue morphogenesis (GO:0055010)	0.028295	1	3.42495	12.2102	TGFB1;TNNC1;HAND1;TNNI3
neuron projection extension involved in neuron projection guidance (GO:1902284)	0.0287505	1	7.27802	25.8304	SLIT1;SEMA3F
neurotransmitter receptor diffusion trapping (GO:0099628)	0.0287505	1	7.27802	25.8304	CACNG4;GPHN
cellular response to prostaglandin E stimulus (GO:0071380)	0.0287505	1	7.27802	25.8304	TNFSF4;GNB1
positive regulation of behavior (GO:0048520)	0.0287505	1	7.27802	25.8304	MEF2C;SGIP1
SMAD protein complex assembly (GO:0007183)	0.0287505	1	7.27802	25.8304	EID2;TGFB1
negative regulation of T-helper cell differentiation (GO:0045623)	0.0287505	1	7.27802	25.8304	TNFSF4;RC3H1
regulation of muscle organ development (GO:0048634)	0.0287505	1	7.27802	25.8304	CENPF;TGFB1
negative regulation of protein complex disassembly (GO:0043242)	0.0287505	1	7.27802	25.8304	RUBCN;TNF
regulation of ATP biosynthetic process (GO:2001169)	0.0287505	1	7.27802	25.8304	TMSB4X;ENO1
axon extension involved in axon guidance (GO:0048846)	0.0287505	1	7.27802	25.8304	SLIT1;SEMA3F
peptidyl-lysine hydroxylation (GO:0017185)	0.0287505	1	7.27802	25.8304	VPS33B;PLOD1
alpha-amino acid biosynthetic process (GO:1901607)	0.0287505	1	7.27802	25.8304	GAMT;OTC
regulation of T-helper 2 cell differentiation (GO:0045628)	0.0287505	1	7.27802	25.8304	TNFSF4;RARA
positive regulation of protein homodimerization activity (GO:0090073)	0.0287505	1	7.27802	25.8304	MEF2C;TRAF4
positive regulation of cellular component organization (GO:0051130)	0.0296346	1	2.19714	7.73132	TGFB1;SRPX2;CUX2;SLF2;NRXN1;TNF;CBLL1;SPIDR
negative regulation of actin filament bundle assembly (GO:0032232)	0.0297661	1	4.36681	15.3467	PRKN;STMN1;SHANK1
response to progesterone (GO:0032570)	0.0297661	1	4.36681	15.3467	TGFB1;CATSPER2;UBE3A
intrinsic apoptotic signaling pathway in response to DNA damage by p53 class mediator (GO:0042771)	0.0297661	1	4.36681	15.3467	DDIT4;BCL3;TP73
endothelial cell migration (GO:0043542)	0.0311055	1	3.3271	11.5463	PTP4A3;PLXND1;PLEKHG5;LGALS8
protein kinase B signaling (GO:0043491)	0.0311055	1	3.3271	11.5463	TGFB1;RPS6KB2;TSC2;TNF
protein ubiquitination involved in ubiquitin-dependent protein catabolic process (GO:0042787)	0.0329584	1	2.49532	8.5153	PRKN;SPSB3;MAEA;SMURF1;UBE3A;RNF5
regulation of interleukin-17 production (GO:0032660)	0.0338635	1	4.15887	14.0795	TGFB1;TNFSF4;IL12A
negative regulation of macroautophagy (GO:0016242)	0.0338635	1	4.15887	14.0795	RUBCN;TSC2;CHMP4A
positive regulation of T cell mediated immunity (GO:0002711)	0.0338635	1	4.15887	14.0795	TNFSF4;IL12A;FADD
regulation of muscle cell differentiation (GO:0051147)	0.0340743	1	3.23468	10.9307	MEF2A;MEF2C;BOC;MAPK14
regulation of blood circulation (GO:1903522)	0.0340743	1	3.23468	10.9307	ACE;KCNJ12;KCNQ1;TBX2
regulation of cell cycle (GO:0051726)	0.0350824	1	1.76027	5.89699	TGFB1;ESX1;TSC2;OXSR1;RUNX3;ALOX15B;CENPF;MAEA;RPS6KA2;TAOK1;RARA;SIK1;TP73
regulation of Ras protein signal transduction (GO:0046578)	0.0352108	1	2.26427	7.57717	SYNGAP1;RASGEF1A;RASA3;SH3BP1;EPO;AGAP1;SQSTM1
negative regulation of interleukin-17 production (GO:0032700)	0.0361356	1	6.46935	21.4813	TNFSF4;IL12A
negative regulation of circadian rhythm (GO:0042754)	0.0361356	1	6.46935	21.4813	SIN3A;CRY2
secretory granule organization (GO:0033363)	0.0361356	1	6.46935	21.4813	BLOC1S1;VPS33B
response to UV-C (GO:0010225)	0.0361356	1	6.46935	21.4813	BCL3;POLH
positive regulation of protein sumoylation (GO:0033235)	0.0361356	1	6.46935	21.4813	HDAC4;UBE2I
anoikis (GO:0043276)	0.0361356	1	6.46935	21.4813	TSC2;IKBKG
negative regulation of T cell apoptotic process (GO:0070233)	0.0361356	1	6.46935	21.4813	PTCRA;FADD
regulation of skeletal muscle cell differentiation (GO:2001014)	0.0361356	1	6.46935	21.4813	DDX17;MEF2C
regulation of striated muscle tissue development (GO:0016202)	0.0361356	1	6.46935	21.4813	CENPF;TGFB1
regulation of Rac protein signal transduction (GO:0035020)	0.0361356	1	6.46935	21.4813	SH3BP1;STMN3
toll-like receptor 3 signaling pathway (GO:0034138)	0.0361356	1	6.46935	21.4813	TNIP2;FADD
postsynaptic density organization (GO:0097106)	0.0361356	1	6.46935	21.4813	NRXN1;SHANK1
regulation of oxidative stress-induced cell death (GO:1903201)	0.0361356	1	6.46935	21.4813	PRKN;PDIA2
lipoprotein biosynthetic process (GO:0042158)	0.0361356	1	6.46935	21.4813	PORCN;WIPI2
cellular response to lipopolysaccharide (GO:0071222)	0.0370635	1	2.23939	7.37907	MEF2C;TGFB1;TNIP2;TNFSF4;TNFRSF1B;MAPK14;TNF
cell-cell junction organization (GO:0045216)	0.037116	1	2.42601	7.99055	CDH5;SDK1;TGFB1;CTNND1;CDH22;NECTIN1
regulation of neuron death (GO:1901214)	0.037116	1	2.42601	7.99055	PRKN;MEF2C;DAXX;DDIT4;CHMP4A;IKBKG
regulation of regulated secretory pathway (GO:1903305)	0.0372021	1	3.14725	10.3588	RAB3A;SYT2;SYT15;SYT6
negative regulation of Ras protein signal transduction (GO:0046580)	0.0372021	1	3.14725	10.3588	SYNGAP1;RASA3;STMN1;STMN3
action potential (GO:0001508)	0.0374113	1	2.69556	8.85704	CATSPER2;KCNB1;SCN8A;KCNQ1;CACNA1C
negative regulation of cellular component organization (GO:0051129)	0.0374113	1	2.69556	8.85704	RUBCN;DDX3X;TRAF3IP1;TNF;SVIP
peptidyl-S-diacylglycerol-L-cysteine biosynthetic process from peptidyl-cysteine (GO:0018231)	0.0382372	1	3.96983	12.9573	ZDHHC24;ZDHHC11;ZDHHC14
peptidyl-L-cysteine S-palmitoylation (GO:0018230)	0.0382372	1	3.96983	12.9573	ZDHHC24;ZDHHC11;ZDHHC14
negative regulation of response to endoplasmic reticulum stress (GO:1903573)	0.0382372	1	3.96983	12.9573	PRKN;DNAJC3;HERPUD1
regulation of membrane protein ectodomain proteolysis (GO:0051043)	0.0382372	1	3.96983	12.9573	TNFRSF1B;TNF;SH3D19
negative regulation of nervous system development (GO:0051961)	0.0382372	1	3.96983	12.9573	RFX4;SLIT1;PAX6
protein N-linked glycosylation (GO:0006487)	0.0393149	1	2.39277	7.74338	MGAT5B;PMM2;PGM3;ALG12;MGAT1;ST3GAL1
mitochondrion disassembly (GO:0061726)	0.0404895	1	3.06443	9.82675	PRKN;WIPI2;SQSTM1;ATG4D
membrane depolarization during action potential (GO:0086010)	0.0404895	1	3.06443	9.82675	CATSPER2;SCN8A;CACNA1C;HCN2
positive regulation of developmental process (GO:0051094)	0.0409905	1	2.06103	6.58379	PRKN;FOXE3;ZBTB16;HAND2;SOX6;SRSF6;ARHGEF7;TNF
cellular response to catecholamine stimulus (GO:0071870)	0.0428835	1	3.79723	11.9585	PRKN;KCNQ1;GNB1
negative regulation of phosphorylation (GO:0042326)	0.0439563	1	2.32897	7.27699	CDKN1C;PRKN;HDAC4;TGFB1;TRAF3IP1;CBFA2T3
gland development (GO:0048732)	0.0439563	1	2.32897	7.27699	WNT10A;WT1;HAND2;RARA;FADD;ALOX15B
male meiosis I (GO:0007141)	0.0441592	1	5.82242	18.1657	MOV10L1;BRDT
amino sugar metabolic process (GO:0006040)	0.0441592	1	5.82242	18.1657	FN3K;ST3GAL1
regulation of cellular respiration (GO:0043457)	0.0441592	1	5.82242	18.1657	PRDM16;CBFA2T3
establishment of spindle localization (GO:0051293)	0.0441592	1	5.82242	18.1657	DYNC1H1;KIF25
positive regulation of alcohol biosynthetic process (GO:1902932)	0.0441592	1	5.82242	18.1657	PTH1R;TNF
positive regulation of intracellular steroid hormone receptor signaling pathway (GO:0033145)	0.0441592	1	5.82242	18.1657	FOXA1;LMO3
positive regulation of cardiac muscle cell differentiation (GO:2000727)	0.0441592	1	5.82242	18.1657	MEF2C;TGFB1
protein localization to synapse (GO:0035418)	0.0441592	1	5.82242	18.1657	NRXN1;SHANK1
nucleoside metabolic process (GO:0009116)	0.0441592	1	5.82242	18.1657	MACROD1;NME4
positive regulation of interleukin-13 production (GO:0032736)	0.0441592	1	5.82242	18.1657	TNFSF4;RARA
positive regulation of type 2 immune response (GO:0002830)	0.0441592	1	5.82242	18.1657	TNFSF4;RARA
I-kappaB kinase/NF-kappaB signaling (GO:0007249)	0.045612	1	2.55369	7.88474	TRADD;BCL3;ERC1;IKBKG;TNF
positive regulation of multicellular organismal process (GO:0051240)	0.0466876	1	1.72943	5.29945	NPPB;FOXE3;TGFB1;SGIP1;TNFSF4;ZBTB16;HAND2;ENO1;SOX6;METRNL;SRSF6;TNF
regulation of cellular localization (GO:0060341)	0.047543	1	2.91121	8.86789	DYNC1H1;MEF2C;LRP5;MAD1L1
sensory organ development (GO:0007423)	0.047543	1	2.91121	8.86789	FOXE3;WNT10A;PAX6;GDF3
negative regulation of catabolic process (GO:0009895)	0.047543	1	2.91121	8.86789	HDAC4;PRKCG;TNF;CBFA2T3
positive regulation of cytokine biosynthetic process (GO:0042108)	0.047543	1	2.91121	8.86789	HSPB1;TNF;ZFPM1;CD276
response to glucocorticoid (GO:0051384)	0.0477981	1	3.63901	11.0654	NR3C1;TNF;UBE2L3
cellular modified amino acid biosynthetic process (GO:0042398)	0.0477981	1	3.63901	11.0654	GAMT;PLOD1;GGT1
camera-type eye development (GO:0043010)	0.0477981	1	3.63901	11.0654	FOXE3;WT1;CACNA1C
regulation of AMPA receptor activity (GO:2000311)	0.0477981	1	3.63901	11.0654	MEF2C;CACNG4;SHANK1
mRNA splice site selection (GO:0006376)	0.0477981	1	3.63901	11.0654	SF3A3;SFSWAP;SRSF6
autophagosome assembly (GO:0000045)	0.048565	1	2.50966	7.59136	PACS2;SMURF1;RAB1B;WIPI2;ATG4D
cell morphogenesis involved in neuron differentiation (GO:0048667)	0.0495234	1	2.10087	6.31377	MEF2A;NTNG1;FARP1;MEF2C;RAB3A;MAP1S;SLIT1
protein targeting to ER (GO:0045047)	0.0495234	1	2.10087	6.31377	RPL5;RPL34;RPS5;PMM2;RPLP0;CHMP4A;SRP68
regulation of I-kappaB kinase/NF-kappaB signaling (GO:0043122)	0.0496392	1	1.71248	5.14252	PRKN;TNIP2;TRADD;PLEKHG5;BCL3;S100A13;RHOH;HSPB1;FADD;IKBKG;TNF;SQSTM1
neuron differentiation (GO:0030182)	0.0505805	1	1.88495	5.62506	FOXA1;UNC119B;MEF2C;WNT10A;HAND2;DDIT4;EN1;PAX6;RUNX3
negative regulation of morphogenesis of an epithelium (GO:1905331)	0.0527687	1	5.29311	15.5715	TNF;TBX2
cellular response to prostaglandin stimulus (GO:0071379)	0.0527687	1	5.29311	15.5715	TNFSF4;GNB1
protein localization to pre-autophagosomal structure (GO:0034497)	0.0527687	1	5.29311	15.5715	PACS2;WIPI2
activation of cysteine-type endopeptidase activity involved in apoptotic signaling pathway (GO:0097296)	0.0527687	1	5.29311	15.5715	TRADD;FADD
stress granule assembly (GO:0034063)	0.0527687	1	5.29311	15.5715	DYNC1H1;DDX3X
regulation of ceramide biosynthetic process (GO:2000303)	0.0527687	1	5.29311	15.5715	SMPD3;TNF
cytoplasmic mRNA processing body assembly (GO:0033962)	0.0527687	1	5.29311	15.5715	DYNC1H1;RC3H1
cell part morphogenesis (GO:0032990)	0.0527687	1	5.29311	15.5715	SUPV3L1;PACSIN2
positive regulation of chondrocyte differentiation (GO:0032332)	0.0527687	1	5.29311	15.5715	ZBTB16;SOX6
heart process (GO:0003015)	0.0527687	1	5.29311	15.5715	ACE;TNNI3
L-serine metabolic process (GO:0006563)	0.0527687	1	5.29311	15.5715	CBS;SERINC3
positive regulation of T-helper cell differentiation (GO:0045624)	0.0527687	1	5.29311	15.5715	TNFSF4;RARA
positive regulation of interferon-gamma biosynthetic process (GO:0045078)	0.0527687	1	5.29311	15.5715	ZFPM1;CD276
protein import into nucleus, translocation (GO:0000060)	0.0529759	1	3.49345	10.2635	TGFB1;BCL3;TNF
regulation of protein ubiquitination involved in ubiquitin-dependent protein catabolic process (GO:2000058)	0.0529759	1	3.49345	10.2635	RPL5;SMURF1;UBE3A
modulation of excitatory postsynaptic potential (GO:0098815)	0.0529759	1	3.49345	10.2635	CUX2;NRXN1;SHANK1
nucleosome organization (GO:0034728)	0.0542288	1	2.21104	6.44418	BRD2;NAA60;DAXX;NASP;HIST1H2BC;BRDT
nucleosome assembly (GO:0006334)	0.054802	1	2.42601	7.04519	BRD2;NAA60;DAXX;NASP;HIST1H2BC
negative regulation of growth (GO:0045926)	0.0549201	1	1.94081	5.63198	NPPB;TGFB1;DDX3X;WT1;OSGIN1;SCGB3A1;ENO1;ALOX15B
cellular response to calcium ion (GO:0071277)	0.0552323	1	2.77258	8.02996	MEF2A;MEF2C;GUCA1A;RASGRP2
regulation of cell differentiation (GO:0045595)	0.0571286	1	1.92477	5.50955	DDX17;TGFB1;HEY1;SIK1;GDF3;RUNX3;ALOX15B;HOPX
positive regulation of synapse assembly (GO:0051965)	0.0584112	1	3.35909	9.54064	SRPX2;CUX2;NRXN1
response to ketone (GO:1901654)	0.0584112	1	3.35909	9.54064	CATSPER2;TGFB1;UBE3A
negative chemotaxis (GO:0050919)	0.0584112	1	3.35909	9.54064	SEMA3B;SLIT1;SEMA3F
regulation of muscle contraction (GO:0006937)	0.0584112	1	3.35909	9.54064	TNNC1;MYBPH;ENO1
regulation of microtubule-based process (GO:0032886)	0.0584112	1	3.35909	9.54064	TRAF3IP1;TAOK1;CDK2AP2
membrane depolarization (GO:0051899)	0.0593133	1	2.7081	7.65017	CATSPER2;SCN8A;CACNA1C;CACNG4
response to unfolded protein (GO:0006986)	0.0593133	1	2.7081	7.65017	PRKN;DAXX;HSPB1;HERPUD1
stress-activated MAPK cascade (GO:0051403)	0.0614804	1	2.34775	6.54796	ADORA2B;TNIP2;IKBKG;TRIB1;MAPK14
regulation of translational initiation (GO:0006446)	0.0614804	1	2.34775	6.54796	DNAJC3;DDX3X;RPS6KB2;HSPB1;PAIP1
tumor necrosis factor-mediated signaling pathway (GO:0033209)	0.0617124	1	1.89347	5.27382	PSMB2;TNFSF4;TRADD;TMSB4X;PSMB1;TNFRSF1B;TNF;COMMD7
entry of bacterium into host cell (GO:0035635)	0.0619147	1	4.85201	13.4983	CTNND1;CBLL1
cellular response to arsenic-containing substance (GO:0071243)	0.0619147	1	4.85201	13.4983	DAXX;DDX3X
alternative mRNA splicing, via spliceosome (GO:0000380)	0.0619147	1	4.85201	13.4983	DDX17;SRSF6
positive regulation of cardiocyte differentiation (GO:1905209)	0.0619147	1	4.85201	13.4983	MEF2C;TGFB1
response to prostaglandin E (GO:0034695)	0.0619147	1	4.85201	13.4983	TNFSF4;GNB1
regulation of interleukin-8 biosynthetic process (GO:0045414)	0.0619147	1	4.85201	13.4983	BCL3;TNF
regulation of establishment of endothelial barrier (GO:1903140)	0.0619147	1	4.85201	13.4983	CDH5;TNF
cellular response to fluid shear stress (GO:0071498)	0.0619147	1	4.85201	13.4983	MEF2C;SREBF2
collagen metabolic process (GO:0032963)	0.0619147	1	4.85201	13.4983	TNXB;VPS33B
negative regulation of epithelial cell differentiation (GO:0030857)	0.0619147	1	4.85201	13.4983	FOXE3;GDF3
negative regulation of ATP metabolic process (GO:1903579)	0.0619147	1	4.85201	13.4983	HDAC4;CBFA2T3
protein hydroxylation (GO:0018126)	0.0619147	1	4.85201	13.4983	VPS33B;PLOD1
regulation of blood vessel size (GO:0050880)	0.0619147	1	4.85201	13.4983	NPPB;ACE
positive regulation of cyclase activity (GO:0031281)	0.0619147	1	4.85201	13.4983	GUCA1A;MAPK14
plasma membrane tubulation (GO:0097320)	0.0619147	1	4.85201	13.4983	PACSIN2;CHMP4A
heart contraction (GO:0060047)	0.0635503	1	2.64655	7.2937	ACE;TNNC1;KCNQ1;TNNI3
negative regulation of smooth muscle cell proliferation (GO:0048662)	0.0640978	1	3.23468	8.88677	MEF2C;IL12A;TRIB1
peptidyl-glutamic acid modification (GO:0018200)	0.0640978	1	3.23468	8.88677	AGBL5;AGBL4;TTLL10
negative regulation of small GTPase mediated signal transduction (GO:0051058)	0.0640978	1	3.23468	8.88677	SYNGAP1;SH3BP1;RASA3
negative regulation of myeloid leukocyte differentiation (GO:0002762)	0.0640978	1	3.23468	8.88677	TMEM178A;RARA;ZFPM1
cellular response to glucose stimulus (GO:0071333)	0.0640978	1	3.23468	8.88677	KCNB1;ZNF236;RAB11B
negative regulation of neuron apoptotic process (GO:0043524)	0.0649847	1	2.31048	6.31595	PRKCG;PRKN;MEF2C;CRLF1;TP73
establishment of protein localization to membrane (GO:0090150)	0.0658387	1	2.10449	5.72536	RTP5;ZDHHC24;ZDHHC11;ZDHHC14;ATG4D;RAB11B
transcription, DNA-templated (GO:0006351)	0.0668931	1	1.47196	3.98115	MEF2A;GTF3C1;FOXE3;CTDP1;HLF;GTF3C6;GATA6;ASH2L;PAX6;ARRB1;RPAP1;NR3C1;RUNX3;NFIC;BCL3;HAND1;TRIP13;PTMA
positive regulation of blood vessel endothelial cell migration (GO:0043536)	0.0679416	1	2.58774	6.95871	SRPX2;TGFB1;TMSB4X;HSPB1
regulation of synaptic transmission, glutamatergic (GO:0051966)	0.0679416	1	2.58774	6.95871	MEF2C;NRXN1;CACNG4;SHANK1
cellular response to ketone (GO:1901655)	0.070029	1	3.11915	8.29334	TNFSF4;GNB1;NR3C1
cellular response to alcohol (GO:0097306)	0.070029	1	3.11915	8.29334	TNFSF4;GNB1;SPIDR
regulation of NIK/NF-kappaB signaling (GO:1901222)	0.070029	1	3.11915	8.29334	PTP4A3;TMSB4X;TNF
antigen processing and presentation of peptide antigen via MHC class I (GO:0002474)	0.070029	1	3.11915	8.29334	ACE;HLA-C;TAP1
primary neural tube formation (GO:0014020)	0.070029	1	3.11915	8.29334	TGFB1;TSC2;CELSR1
positive regulation of cardiac muscle cell proliferation (GO:0060045)	0.0715503	1	4.47878	11.8121	MEF2C;TBX2
atrial cardiac muscle cell action potential (GO:0086014)	0.0715503	1	4.47878	11.8121	KCNQ1;CACNA1C
negative regulation of mRNA splicing, via spliceosome (GO:0048025)	0.0715503	1	4.47878	11.8121	SFSWAP;SRSF6
positive regulation of T cell mediated cytotoxicity (GO:0001916)	0.0715503	1	4.47878	11.8121	IL12A;FADD
positive regulation of endothelial cell chemotaxis (GO:2001028)	0.0715503	1	4.47878	11.8121	TMSB4X;HSPB1
cardiocyte differentiation (GO:0035051)	0.0715503	1	4.47878	11.8121	GATA6;SIK1
response to UV-B (GO:0010224)	0.0715503	1	4.47878	11.8121	HYAL3;IL12A
regulation of endothelial cell chemotaxis (GO:2001026)	0.0715503	1	4.47878	11.8121	TMSB4X;HSPB1
positive regulation of ERAD pathway (GO:1904294)	0.0715503	1	4.47878	11.8121	HERPUD1;UBQLN2
semaphorin-plexin signaling pathway involved in neuron projection guidance (GO:1902285)	0.0715503	1	4.47878	11.8121	PLXND1;SEMA3F
vesicle organization (GO:0016050)	0.0715527	1	1.83383	4.8364	SNAP47;SYT2;VPS33B;SYT15;CHMP4A;TSNARE1;SQSTM1;SYT6
positive regulation of cell differentiation (GO:0045597)	0.0718758	1	1.65069	4.34595	MEF2A;MEF2C;TGFB1;LMO3;ZBTB16;BOC;LRP5;GDF3;SOX6;MAPK14;ALOX15B
icosanoid metabolic process (GO:0006690)	0.0724856	1	2.53149	6.64355	GPX4;TBXAS1;GGT1;ALOX15B
gene expression (GO:0010467)	0.0756732	1	1.41665	3.65683	MEF2A;DDX17;GTF3C1;RPL5;MRPS16;GTF3C6;RPL34;RPS5;RPLP0;MRPL36;ASH2L;CASC3;NR3C1;SYNCRIP;BCL3;RPS6KB2;DHX29;SRSF6;PTMA;ABCF1
tube closure (GO:0060606)	0.0761977	1	3.01159	7.75312	TGFB1;TSC2;CELSR1
cardiac muscle cell action potential (GO:0086001)	0.0761977	1	3.01159	7.75312	KCNQ1;CACNA1C;HCN2
lysosome localization (GO:0032418)	0.0761977	1	3.01159	7.75312	BLOC1S1;VPS33B;S100A13
synaptic vesicle recycling (GO:0036465)	0.0761977	1	3.01159	7.75312	RAB3A;SYT2;PIP5K1C
positive regulation of synaptic transmission (GO:0050806)	0.0800918	1	2.17254	5.48476	CUX2;NRXN1;SQSTM1;CACNG4;SHANK1
regulation of fibroblast migration (GO:0010762)	0.081631	1	4.15887	10.4202	TGFB1;ARHGEF7
positive regulation of osteoclast differentiation (GO:0045672)	0.081631	1	4.15887	10.4202	OCSTAMP;TNF
cell surface receptor signaling pathway involved in heart development (GO:0061311)	0.081631	1	4.15887	10.4202	TGFB1;HEY1
thymus development (GO:0048538)	0.081631	1	4.15887	10.4202	HAND2;FADD
neuromuscular process controlling balance (GO:0050885)	0.081631	1	4.15887	10.4202	NRXN1;SHANK1
negative regulation of endoplasmic reticulum stress-induced intrinsic apoptotic signaling pathway (GO:1902236)	0.081631	1	4.15887	10.4202	PRKN;HERPUD1
oligosaccharide-lipid intermediate biosynthetic process (GO:0006490)	0.081631	1	4.15887	10.4202	ALG13;ALG12
cellular response to nitrogen compound (GO:1901699)	0.081631	1	4.15887	10.4202	DAXX;SPIDR
negative regulation of smooth muscle cell migration (GO:0014912)	0.081631	1	4.15887	10.4202	MEF2C;TRIB1
positive regulation of muscle hypertrophy (GO:0014742)	0.081631	1	4.15887	10.4202	MEF2A;HAND2
regulation of protein modification by small protein conjugation or removal (GO:1903320)	0.081631	1	4.15887	10.4202	PRKN;DAXX
regulation of interferon-gamma biosynthetic process (GO:0045072)	0.081631	1	4.15887	10.4202	ZFPM1;CD276
regulation of adaptive immune response (GO:0002819)	0.081631	1	4.15887	10.4202	TNFSF4;FADD
negative regulation of cation transmembrane transport (GO:1904063)	0.081631	1	4.15887	10.4202	EPO;CBARP
protein K48-linked ubiquitination (GO:0070936)	0.0820232	1	2.42601	6.06684	PRKN;UBE2Q2;UBE3A;RNF5
regulation of mitochondrion organization (GO:0010821)	0.0820232	1	2.42601	6.06684	PRKN;INF2;SQSTM1;SREBF2
cellular response to drug (GO:0035690)	0.0825964	1	2.91121	7.25994	MEF2C;KCNQ1;PDE2A
protein palmitoylation (GO:0018345)	0.0825964	1	2.91121	7.25994	ZDHHC24;ZDHHC11;ZDHHC14
activation of JUN kinase activity (GO:0007257)	0.0825964	1	2.91121	7.25994	DAXX;TAOK1;MAPK8IP3
cellular macromolecule biosynthetic process (GO:0034645)	0.0835617	1	1.42784	3.54414	MEF2A;GTF3C1;RPL5;MRPS16;GTF3C6;RPL34;RPS5;RPLP0;DONSON;MRPL36;ASH2L;NR3C1;NASP;TOP1MT;BCL3;RPS6KB2;PTMA;ABCF1
negative regulation of phosphatase activity (GO:0010923)	0.0841375	1	2.14059	5.29862	FARP1;WDR81;CRY2;ELFN2;ELFN1
regulation of neuron apoptotic process (GO:0043523)	0.0857653	1	1.96261	4.82045	PRKCG;PRKN;MEF2C;KCNB1;CRLF1;TP73
skeletal system morphogenesis (GO:0048705)	0.0892174	1	2.8173	6.80851	IFT140;LRP5;RARA
regulation of JNK cascade (GO:0046328)	0.0893763	1	1.94081	4.68685	DUSP22;PRKN;RASSF2;TRAF4;TAOK1;MAPK8IP3
atrioventricular valve morphogenesis (GO:0003181)	0.0921151	1	3.88161	9.25654	HEY1;ZFPM1
positive regulation of alpha-beta T cell activation (GO:0046635)	0.0921151	1	3.88161	9.25654	TNFSF4;IL12A
endocardial cushion morphogenesis (GO:0003203)	0.0921151	1	3.88161	9.25654	HEY1;TBX2
positive regulation of small GTPase mediated signal transduction (GO:0051057)	0.0921151	1	3.88161	9.25654	RASGEF1A;EPO
lipoxygenase pathway (GO:0019372)	0.0921151	1	3.88161	9.25654	GPX4;ALOX15B
negative regulation of insulin secretion (GO:0046676)	0.0921151	1	3.88161	9.25654	PRKN;KCNB1
regulation of interleukin-4 production (GO:0032673)	0.0921151	1	3.88161	9.25654	TNFSF4;RARA
mesenchyme morphogenesis (GO:0072132)	0.0921151	1	3.88161	9.25654	HEY1;TBX2
negative regulation of axon extension involved in axon guidance (GO:0048843)	0.0921151	1	3.88161	9.25654	SEMA3B;SEMA3F
negative regulation of cytokine production involved in immune response (GO:0002719)	0.0921151	1	3.88161	9.25654	TGFB1;TNF
positive regulation of interleukin-4 production (GO:0032753)	0.0921151	1	3.88161	9.25654	TNFSF4;RARA
microtubule depolymerization (GO:0007019)	0.0921151	1	3.88161	9.25654	STMN1;STMN3
positive regulation of double-strand break repair (GO:2000781)	0.0921151	1	3.88161	9.25654	SLF2;SPIDR
positive regulation of exosomal secretion (GO:1903543)	0.0921151	1	3.88161	9.25654	SMPD3;SDC1
negative regulation of mRNA processing (GO:0050686)	0.0921151	1	3.88161	9.25654	SFSWAP;SRSF6
regulation of lymphocyte proliferation (GO:0050670)	0.0921151	1	3.88161	9.25654	LST1;IL12A
regulation of T cell mediated cytotoxicity (GO:0001914)	0.0921151	1	3.88161	9.25654	IL12A;FADD
positive regulation of cysteine-type endopeptidase activity involved in apoptotic signaling pathway (GO:2001269)	0.0921151	1	3.88161	9.25654	TRADD;FADD
regulation of cartilage development (GO:0061035)	0.0921151	1	3.88161	9.25654	ZBTB16;SOX6
establishment of protein localization to endoplasmic reticulum (GO:0072599)	0.0921151	1	3.88161	9.25654	PMM2;SRP68
cellular response to corticosteroid stimulus (GO:0071384)	0.0921151	1	3.88161	9.25654	NR3C1;UBE2L3
regulation of ion transport (GO:0043269)	0.0921447	1	2.32897	5.55318	PRKN;KCNJ4;KCNJ12;RAB11B
positive regulation of JUN kinase activity (GO:0043507)	0.0921447	1	2.32897	5.55318	DAXX;TAOK1;TNF;MAPK8IP3
positive regulation of proteasomal ubiquitin-dependent protein catabolic process (GO:0032436)	0.0925452	1	2.07943	4.94917	PRKN;TRIB1;CBFA2T3;HERPUD1;UBQLN2
positive regulation of cellular protein metabolic process (GO:0032270)	0.093069	1	1.91948	4.55764	RPL5;DDX3X;TGFB1;BCL3;PRR16;FADD
dendrite morphogenesis (GO:0048813)	0.0960525	1	2.72926	6.39427	MEF2A;FARP1;SHANK1
negative regulation of fat cell differentiation (GO:0045599)	0.0960525	1	2.72926	6.39427	TGFB1;TNF;ZFPM1
positive regulation of myeloid leukocyte differentiation (GO:0002763)	0.0960525	1	2.72926	6.39427	OCSTAMP;FADD;TNF
vasculogenesis (GO:0001570)	0.0960525	1	2.72926	6.39427	TGFB1;WT1;TNNI3
positive regulation of lymphocyte proliferation (GO:0050671)	0.0969049	1	2.05015	4.78509	MEF2C;TNFSF4;HLA-DPB1;IL12A;CD276
organelle membrane fusion (GO:0090174)	0.0969049	1	2.05015	4.78509	SNAP47;SYT2;SYT15;TSNARE1;SYT6
muscle contraction (GO:0006936)	0.100096	1	1.69998	3.91271	GAMT;TPM3;KCNJ12;TNNC1;MYH13;MYBPH;TNNI3;MYLK
negative regulation of cell growth (GO:0030308)	0.101292	1	1.77204	4.05752	NPPB;TGFB1;DDX3X;WT1;OSGIN1;SCGB3A1;ENO1
negative regulation of cell cycle (GO:0045786)	0.101367	1	2.02167	4.62763	TGFB1;RPS6KA2;INCA1;RUNX3;ALOX15B
positive regulation of proteolysis (GO:0045862)	0.102829	1	2.23939	5.09392	FADD;TNFRSF1B;TNF;SH3D19
regulation of DNA binding (GO:0051101)	0.102829	1	2.23939	5.09392	PRKN;TGFB1;DOT1L;BCL3
lipopolysaccharide-mediated signaling pathway (GO:0031663)	0.102963	1	3.63901	8.27287	TGFB1;TNF
postsynaptic membrane organization (GO:0001941)	0.102963	1	3.63901	8.27287	NRXN1;GPHN
positive regulation of cardiac muscle tissue growth (GO:0055023)	0.102963	1	3.63901	8.27287	MEF2C;TBX2
negative regulation of immune effector process (GO:0002698)	0.102963	1	3.63901	8.27287	TRAF3IP1;RC3H1
DNA alkylation (GO:0006305)	0.102963	1	3.63901	8.27287	ATF7IP;EHMT2
hyaluronan catabolic process (GO:0030214)	0.102963	1	3.63901	8.27287	TGFB1;HYAL3
neuromuscular process (GO:0050905)	0.102963	1	3.63901	8.27287	NRXN1;SHANK1
protein deacylation (GO:0035601)	0.102963	1	3.63901	8.27287	HDAC4;SIN3A
negative regulation of striated muscle cell differentiation (GO:0051154)	0.102963	1	3.63901	8.27287	HDAC4;SOX6
extracellular matrix assembly (GO:0085029)	0.102963	1	3.63901	8.27287	TGFB1;TNXB
regulation of energy homeostasis (GO:2000505)	0.102963	1	3.63901	8.27287	SGIP1;METRNL
positive regulation of cardiac muscle hypertrophy (GO:0010613)	0.102963	1	3.63901	8.27287	MEF2A;HAND2
DNA methylation or demethylation (GO:0044728)	0.102963	1	3.63901	8.27287	ATF7IP;EHMT2
rRNA transcription (GO:0009303)	0.102963	1	3.63901	8.27287	GTF3C1;GTF3C6
bone morphogenesis (GO:0060349)	0.102963	1	3.63901	8.27287	LRP5;RARA
genitalia development (GO:0048806)	0.102963	1	3.63901	8.27287	SRD5A2;WT1
negative regulation of peptide hormone secretion (GO:0090278)	0.102963	1	3.63901	8.27287	PRKN;KCNB1
regulation of protein homodimerization activity (GO:0043496)	0.102963	1	3.63901	8.27287	MEF2C;TRAF4
positive regulation of G1/S transition of mitotic cell cycle (GO:1900087)	0.102963	1	3.63901	8.27287	DDX3X;CCND2
embryonic heart tube development (GO:0035050)	0.102963	1	3.63901	8.27287	HAND1;TBX2
myoblast differentiation (GO:0045445)	0.102963	1	3.63901	8.27287	DDX17;SDC1
protein acetylation (GO:0006473)	0.103094	1	2.64655	6.01328	NAA60;BLOC1S1;EHHADH
neural tube closure (GO:0001843)	0.103094	1	2.64655	6.01328	TGFB1;TSC2;CELSR1
stem cell differentiation (GO:0048863)	0.103094	1	2.64655	6.01328	GPM6A;MEF2C;ACE
regulation of autophagosome assembly (GO:2000785)	0.103094	1	2.64655	6.01328	RAB1B;CHMP4A;UBQLN2
mRNA stabilization (GO:0048255)	0.103094	1	2.64655	6.01328	SYNCRIP;MAPK14;PAIP1
regulation of phosphatidylinositol 3-kinase activity (GO:0043551)	0.103094	1	2.64655	6.01328	RUBCN;TGFB1;WDR81
regulation of neurotransmitter receptor activity (GO:0099601)	0.103094	1	2.64655	6.01328	MEF2C;CACNG4;SHANK1
vesicle fusion (GO:0006906)	0.10463	1	1.85822	4.19459	SNAP47;SYT2;TAP1;SYT15;TSNARE1;SYT6
regulation of peptide hormone secretion (GO:0090276)	0.105929	1	1.99398	4.47645	MARCKS;GRP;KCNB1;CACNA1C;TNF
cellular response to growth factor stimulus (GO:0071363)	0.106475	1	1.67552	3.7529	MEF2C;WNT10A;TGFB1;PDE2A;HSPB1;NR3C1;SOX6;MAPK14
positive regulation of programmed cell death (GO:0043068)	0.10685	1	1.4726	3.29321	FOXA1;DDX3X;TRADD;PLEKHG5;ARHGEF16;TNF;DUSP6;ABR;RASSF2;RPS6KA2;FADD;ARHGEF7;SQSTM1
negative regulation of cellular response to transforming growth factor beta stimulus (GO:1903845)	0.108374	1	2.19714	4.8824	EID2;TGFB1;SMURF1;PRDM16
positive regulation of protein localization to membrane (GO:1905477)	0.108643	1	1.83866	4.08125	PRKN;NECAB2;KCNB1;ARHGEF16;SQSTM1;TP73
regulation of cytoskeleton organization (GO:0051493)	0.108643	1	1.83866	4.08125	SH3BP1;TRAF3IP1;TAOK1;STMN1;CDK2AP2;STMN3
neuron projection morphogenesis (GO:0048812)	0.109624	1	1.60742	3.55351	MEF2A;NTNG1;GPM6A;FARP1;RAB3A;MAP1S;SLIT1;RHOH;SHANK1
negative regulation of sequence-specific DNA binding transcription factor activity (GO:0043433)	0.109747	1	1.66355	3.67574	HDAC4;TNFSF4;TMSB4X;HAND1;SIK1;ARRB1;TRIB1;COMMD7
regulation of interleukin-8 production (GO:0032677)	0.110332	1	2.56871	5.66211	ARRB1;FADD;TNF
ncRNA metabolic process (GO:0034660)	0.110332	1	2.56871	5.66211	DDX17;PARN;MOV10L1
positive regulation of exocytosis (GO:0045921)	0.110332	1	2.56871	5.66211	SMPD3;RAB3A;SDC1
positive regulation of DNA binding (GO:0043388)	0.110332	1	2.56871	5.66211	PRKN;TGFB1;HAND2
bone development (GO:0060348)	0.110332	1	2.56871	5.66211	LRP5;RARA;SULF2
positive regulation of chemokine production (GO:0032722)	0.110332	1	2.56871	5.66211	DDX3X;TNF;ALOX15B
modification-dependent protein catabolic process (GO:0019941)	0.113073	1	1.65175	3.60036	PRKN;UBE2I;WDR81;SMURF1;ARRB1;SQSTM1;CHFR;UBE2L3
regulation of tissue remodeling (GO:0034103)	0.114138	1	3.42495	7.43335	TGFB1;HAND2
negative regulation of axon guidance (GO:1902668)	0.114138	1	3.42495	7.43335	SEMA3B;SEMA3F
microtubule nucleation (GO:0007020)	0.114138	1	3.42495	7.43335	TUBGCP3;TUBG2
RNA stabilization (GO:0043489)	0.114138	1	3.42495	7.43335	PARN;PAIP1
negative regulation of lipid biosynthetic process (GO:0051055)	0.114138	1	3.42495	7.43335	ERLIN1;SIK1
positive regulation of dendrite extension (GO:1903861)	0.114138	1	3.42495	7.43335	SYT2;SMURF1
negative regulation of phosphoprotein phosphatase activity (GO:0032515)	0.114138	1	3.42495	7.43335	CRY2;TNF
regulation of protein localization to membrane (GO:1905475)	0.114138	1	3.42495	7.43335	NECAB2;PRKN
positive regulation of cartilage development (GO:0061036)	0.114138	1	3.42495	7.43335	ZBTB16;SOX6
positive regulation of cation transmembrane transport (GO:1904064)	0.114138	1	3.42495	7.43335	TMSB4X;KCNQ1
cellular response to glucocorticoid stimulus (GO:0071385)	0.114138	1	3.42495	7.43335	NR3C1;UBE2L3
membrane depolarization during cardiac muscle cell action potential (GO:0086012)	0.114138	1	3.42495	7.43335	CACNA1C;HCN2
mitotic G2 DNA damage checkpoint (GO:0007095)	0.114138	1	3.42495	7.43335	TAOK1;DONSON
antigen processing and presentation of exogenous peptide antigen via MHC class I, TAP-dependent (GO:0002479)	0.115351	1	1.94081	4.1917	PSMB2;PSMB1;TAP1;HLA-C;IKBKG
brain development (GO:0007420)	0.11572	1	1.71248	3.6931	CENPF;MAP1S;DDIT4;KLHL17;RARA;UBE3A;SHANK1
vesicle-mediated transport (GO:0016192)	0.115841	1	1.3491	2.90803	SNAP47;RUBCN;SYT2;VPS33B;ZFYVE21;AGAP1;SYT15;RHOH;TSC2;MAPK8IP3;RAB11B;SYT6;CUX2;HEATR5A;CHMP4A;ERC1;KIF20A;TSNARE1;MON1A
negative regulation of protein complex assembly (GO:0031333)	0.11776	1	2.49532	5.33776	DDX3X;TRAF3IP1;SVIP
regulation of ion transmembrane transport (GO:0034765)	0.11776	1	2.49532	5.33776	KCNJ4;KCNJ12;KCNQ1
negative regulation of transforming growth factor beta receptor signaling pathway (GO:0030512)	0.119857	1	2.11724	4.49164	EID2;TGFB1;SMURF1;PRDM16
transforming growth factor beta receptor signaling pathway (GO:0007179)	0.120207	1	1.91527	4.05758	DUSP22;CDH5;EID2;TGFB1;SMURF1
positive regulation of JNK cascade (GO:0046330)	0.120207	1	1.91527	4.05758	DUSP22;RASSF2;TRAF4;TAOK1;TNF
regulation of insulin secretion (GO:0050796)	0.121145	1	1.78237	3.76217	PRKN;MARCKS;KCNB1;LRP5;CACNA1C;TNF
negative regulation of transmembrane receptor protein serine/threonine kinase signaling pathway (GO:0090101)	0.125157	1	1.89039	3.9286	EID2;TGFB1;SMURF1;PRDM16;GDF3
ERAD pathway (GO:0036503)	0.125157	1	1.89039	3.9286	PRKN;ERLIN1;RNF5;HERPUD1;UBQLN2
muscle cell differentiation (GO:0042692)	0.125367	1	2.42601	5.03762	DDX17;MEF2C;GATA6
mRNA catabolic process (GO:0006402)	0.125367	1	2.42601	5.03762	SUPV3L1;AGO4;RC3H1
heart looping (GO:0001947)	0.125367	1	2.42601	5.03762	MEF2C;HAND1;TBX2
plasma membrane organization (GO:0007009)	0.125367	1	2.42601	5.03762	PACSIN2;CXCR4;CHMP4A
centromere complex assembly (GO:0034508)	0.125367	1	2.42601	5.03762	CENPU;CENPF;NASP
cardiac muscle contraction (GO:0060048)	0.125367	1	2.42601	5.03762	TNNC1;KCNQ1;TNNI3
cardiac muscle tissue development (GO:0048738)	0.125367	1	2.42601	5.03762	SIK1;ZFPM1;TBX2
regulation of telomerase RNA localization to Cajal body (GO:1904872)	0.125603	1	3.23468	6.71074	CCT6A;PARN
receptor localization to synapse (GO:0097120)	0.125603	1	3.23468	6.71074	GPHN;CACNG4
response to nutrient levels (GO:0031667)	0.125603	1	3.23468	6.71074	INS-IGF2;KCNB1
anion transmembrane transport (GO:0098656)	0.125603	1	3.23468	6.71074	LRRC8D;LRRC8B
regulation of cellular response to transforming growth factor beta stimulus (GO:1903844)	0.125603	1	3.23468	6.71074	EID2;TGFB1
negative regulation of RNA splicing (GO:0033119)	0.125603	1	3.23468	6.71074	SFSWAP;SRSF6
regulation of oxidative stress-induced intrinsic apoptotic signaling pathway (GO:1902175)	0.125603	1	3.23468	6.71074	PDIA2;HSPB1
prostaglandin biosynthetic process (GO:0001516)	0.125603	1	3.23468	6.71074	TBXAS1;MGST1
modulation by virus of host morphology or physiology (GO:0019048)	0.125603	1	3.23468	6.71074	TGFB1;RXRA
skeletal muscle contraction (GO:0003009)	0.125603	1	3.23468	6.71074	TNNC1;TNNI3
negative regulation of peptidyl-serine phosphorylation (GO:0033137)	0.125603	1	3.23468	6.71074	RASSF2;DDIT4
dolichol-linked oligosaccharide biosynthetic process (GO:0006488)	0.125603	1	3.23468	6.71074	ALG13;ALG12
negative regulation of oxidative stress-induced intrinsic apoptotic signaling pathway (GO:1902176)	0.125603	1	3.23468	6.71074	PRKN;HSPB1
DNA methylation (GO:0006306)	0.125603	1	3.23468	6.71074	ATF7IP;EHMT2
regulation of microtubule polymerization or depolymerization (GO:0031110)	0.125603	1	3.23468	6.71074	MAP1S;STMN1
regulation of dendrite extension (GO:1903859)	0.125603	1	3.23468	6.71074	SYT2;SMURF1
regulation of smooth muscle cell migration (GO:0014910)	0.125603	1	3.23468	6.71074	ACE;TRIB1
ribosome assembly (GO:0042255)	0.125786	1	2.07943	4.31102	RPL5;DDX3X;RPS5;NLE1
regulation of tumor necrosis factor-mediated signaling pathway (GO:0010803)	0.125786	1	2.07943	4.31102	PRKN;TRADD;IKBKG;TNF
autophagosome organization (GO:1905037)	0.125786	1	2.07943	4.31102	PACS2;RAB1B;WIPI2;ATG4D
glycosaminoglycan catabolic process (GO:0006027)	0.125786	1	2.07943	4.31102	TGFB1;NAGLU;HYAL3;SDC1
ubiquitin-dependent protein catabolic process (GO:0006511)	0.129808	1	1.36596	2.78888	PRKN;RNF44;UBE2I;SMURF1;UBE3A;ARRB1;RNF5;CHFR;UBE2L3;SPSB3;GID4;MAEA;WDR81;PSMB2;PSMB1;SQSTM1
cellular response to metal ion (GO:0071248)	0.129857	1	1.74672	3.56562	MEF2A;PRKN;DAXX;MEF2C;GUCA1A;RASGRP2
antigen processing and presentation of exogenous peptide antigen via MHC class I (GO:0042590)	0.130199	1	1.86616	3.80452	PSMB2;PSMB1;TAP1;HLA-C;IKBKG
skeletal system development (GO:0001501)	0.130507	1	1.59518	3.24832	IFT140;ZBTB16;SHOX2;HYAL3;EN1;GDF3;PTH1R;SULF2
cellular respiration (GO:0045333)	0.131837	1	2.04295	4.1394	BLOC1S1;COX4I2;ETFA;COX20
cellular response to tumor necrosis factor (GO:0071356)	0.132325	1	1.50062	3.035	PSMB2;OCSTAMP;TNFSF4;TMSB4X;TRADD;HYAL3;PSMB1;TNFRSF1B;COMMD7;TNF
epithelial to mesenchymal transition (GO:0001837)	0.133147	1	2.36044	4.75936	DDX17;TGFB1;HEY1
myelination (GO:0042552)	0.133147	1	2.36044	4.75936	NFASC;SCN8A;CXCR4
regulation of osteoclast differentiation (GO:0045670)	0.133147	1	2.36044	4.75936	TMEM178A;OCSTAMP;TNF
regulation of protein kinase activity (GO:0045859)	0.134151	1	1.58433	3.18259	DAXX;RASSF2;TRAF4;TSC2;HSPB1;TRIB1;TNF;CAMKK1
regulation of protein ubiquitination (GO:0031396)	0.134323	1	1.72943	3.47184	PRKCG;PRKN;DAXX;UBE3A;ARRB1;UBE2L3
regulation of transforming growth factor beta receptor signaling pathway (GO:0017015)	0.135332	1	1.84254	3.68511	CDKN1C;EID2;TGFB1;SMURF1;PRDM16
negative regulation of cell junction assembly (GO:1901889)	0.137328	1	3.06443	6.08407	ACE;TNF
acetylcholine receptor signaling pathway (GO:0095500)	0.137328	1	3.06443	6.08407	GNB1;RGS10
negative regulation of proteolysis involved in cellular protein catabolic process (GO:1903051)	0.137328	1	3.06443	6.08407	PRKCG;RPL5
muscle tissue morphogenesis (GO:0060415)	0.137328	1	3.06443	6.08407	ZFPM1;MYLK
morphogenesis of an epithelium (GO:0002009)	0.137328	1	3.06443	6.08407	WNT10A;TRAF3IP1
negative regulation of response to biotic stimulus (GO:0002832)	0.137328	1	3.06443	6.08407	TRAF3IP1;TRIB1
endocardial cushion development (GO:0003197)	0.137328	1	3.06443	6.08407	HEY1;TBX2
regulation of mitochondrial fission (GO:0090140)	0.137328	1	3.06443	6.08407	PRKN;INF2
osteoclast differentiation (GO:0030316)	0.137328	1	3.06443	6.08407	OCSTAMP;MAPK14
gamma-aminobutyric acid signaling pathway (GO:0007214)	0.137328	1	3.06443	6.08407	GABBR1;GNAI2
negative regulation of protein localization to cell periphery (GO:1904376)	0.137328	1	3.06443	6.08407	TGFB1;LZTFL1
nucleotide-sugar biosynthetic process (GO:0009226)	0.137328	1	3.06443	6.08407	PMM2;PGM3
negative regulation of calcium ion transport (GO:0051926)	0.137328	1	3.06443	6.08407	EPO;CBARP
positive regulation of transcription regulatory region DNA binding (GO:2000679)	0.137328	1	3.06443	6.08407	TGFB1;HAND2
receptor metabolic process (GO:0043112)	0.138006	1	2.00773	3.97623	TGFB1;SMURF1;TNF;RAB11B
positive regulation of protein kinase activity (GO:0045860)	0.138828	1	1.52331	3.0078	DAXX;RASSF2;ACE;DDX3X;TRAF4;TAOK1;OXSR1;TNF;CAMKK1
positive regulation of stress-activated MAPK cascade (GO:0032874)	0.140554	1	1.81951	3.57016	DUSP22;RASSF2;TRAF4;HAND2;TAOK1
cellular response to hormone stimulus (GO:0032870)	0.140554	1	1.81951	3.57016	MEF2C;WT1;SIK1;NR3C1;UBE2L3
muscle filament sliding (GO:0030049)	0.141089	1	2.29832	4.50096	TPM3;TNNC1;TNNI3
actin-myosin filament sliding (GO:0033275)	0.141089	1	2.29832	4.50096	TPM3;TNNC1;TNNI3
DNA damage checkpoint (GO:0000077)	0.141089	1	2.29832	4.50096	TAOK1;DOT1L;DONSON
regulation of ossification (GO:0030278)	0.141089	1	2.29832	4.50096	MEF2C;ZBTB16;LRP5
positive regulation of DNA repair (GO:0045739)	0.141089	1	2.29832	4.50096	PRKCG;SLF2;SPIDR
protein import into nucleus (GO:0006606)	0.14347	1	1.69585	3.29271	TGFB1;BCL3;KPNA6;FAM53B;TSC2;TNF
cell junction assembly (GO:0034329)	0.144288	1	1.9737	3.82098	CDH5;SH3BP1;CDH22;PIP5K1C
cell morphogenesis (GO:0000902)	0.144288	1	1.9737	3.82098	CDH5;CDH22;PACSIN2;RHOH
peptide biosynthetic process (GO:0043043)	0.145814	1	1.5058	2.8993	RPL5;MRPS16;RPL34;RPS5;RPLP0;RPS6KB2;MRPL36;GGT1;ABCF1
negative regulation of cell death (GO:0060548)	0.145863	1	1.79704	3.45947	PRKN;TMEM109;CHMP4A;IKBKG;SRSF6
positive regulation of protein catabolic process (GO:0045732)	0.145863	1	1.79704	3.45947	PRKN;SMURF1;TNFRSF1B;TNF;SH3D19
mitotic DNA damage checkpoint (GO:0044773)	0.149185	1	2.23939	4.2606	TAOK1;DONSON;TP73
regulation of vacuole organization (GO:0044088)	0.149279	1	2.91121	5.53694	RAB1B;UBQLN2
regulation of endoplasmic reticulum stress-induced intrinsic apoptotic signaling pathway (GO:1902235)	0.149279	1	2.91121	5.53694	PRKN;HERPUD1
proteoglycan metabolic process (GO:0006029)	0.149279	1	2.91121	5.53694	FOXL1;SULF2
positive regulation of dendritic spine development (GO:0060999)	0.149279	1	2.91121	5.53694	CUX2;SHANK1
synapsis (GO:0007129)	0.149279	1	2.91121	5.53694	RNF212;TRIP13
negative regulation of cyclase activity (GO:0031280)	0.149279	1	2.91121	5.53694	GABBR1;GNAI2
axon extension (GO:0048675)	0.149279	1	2.91121	5.53694	SLIT1;SEMA3F
autophagy of nucleus (GO:0044804)	0.149279	1	2.91121	5.53694	WIPI2;ATG4D
inactivation of MAPK activity (GO:0000188)	0.149279	1	2.91121	5.53694	DUSP22;DUSP6
melanosome localization (GO:0032400)	0.149279	1	2.91121	5.53694	VPS33B;RAB11B
regulation of fibroblast growth factor receptor signaling pathway (GO:0040036)	0.149279	1	2.91121	5.53694	DUSP6;SULF2
negative regulation of adenylate cyclase activity (GO:0007194)	0.149279	1	2.91121	5.53694	GABBR1;GNAI2
negative regulation of interferon-gamma production (GO:0032689)	0.149279	1	2.91121	5.53694	TNFSF4;RARA
cellular response to steroid hormone stimulus (GO:0071383)	0.149279	1	2.91121	5.53694	NR3C1;UBE2L3
entrainment of circadian clock by photoperiod (GO:0043153)	0.149279	1	2.91121	5.53694	CRY2;SIK1
dopaminergic neuron differentiation (GO:0071542)	0.149279	1	2.91121	5.53694	FOXA1;EN1
mitochondrial RNA metabolic process (GO:0000959)	0.149279	1	2.91121	5.53694	SUPV3L1;TRMT10C
muscle organ development (GO:0007517)	0.150679	1	1.94081	3.67317	MEF2A;MEF2C;CHD2;SOX6
regulation of cell growth (GO:0001558)	0.155236	1	1.44836	2.69802	NPPB;SUPV3L1;TGFB1;DDX3X;KIF26A;WT1;OSGIN1;SCGB3A1;ENO1;RASGRP2
positive regulation of MAP kinase activity (GO:0043406)	0.156617	1	1.48028	2.74436	TGFB1;INS-IGF2;ADORA2B;TAOK1;CXCR4;IKBKG;MAPK14;TNF;DUSP6
spermatogenesis (GO:0007283)	0.157075	1	1.5222	2.81764	BRD2;ACE;GPX4;MOV10L1;TESMIN;TRIP13;GGT1;BRDT
positive regulation of T cell proliferation (GO:0042102)	0.157177	1	1.90899	3.53236	TNFSF4;HLA-DPB1;FADD;CD276
striated muscle contraction (GO:0006941)	0.157177	1	1.90899	3.53236	TNNC1;KCNQ1;MYBPH;TNNI3
embryonic heart tube morphogenesis (GO:0003143)	0.157426	1	2.18341	4.03668	MEF2C;HAND1;TBX2
positive regulation of Ras protein signal transduction (GO:0046579)	0.157426	1	2.18341	4.03668	RASGEF1A;EPO;ARRB1
androgen receptor signaling pathway (GO:0030521)	0.157426	1	2.18341	4.03668	DDX17;DAXX;SCGB2A1
neuron migration (GO:0001764)	0.157426	1	2.18341	4.03668	GPM6A;MEF2C;DDIT4
regulation of intracellular transport (GO:0032386)	0.157426	1	2.18341	4.03668	PRKN;DYNC1H1;RAB11B
determination of heart left/right asymmetry (GO:0061371)	0.157426	1	2.18341	4.03668	MEF2C;HAND1;TBX2
positive regulation of cellular catabolic process (GO:0031331)	0.157706	1	1.64785	3.04362	SUPV3L1;RC3H1;TNFRSF1B;TNF;SVIP;SH3D19
negative regulation of protein phosphorylation (GO:0001933)	0.160303	1	1.47196	2.6947	DNAJC3;PRKN;RASSF2;TGFB1;TRAF3IP1;DDIT4;TSC2;HSPB1;TRIB1
protein glycosylation (GO:0006486)	0.160473	1	1.56757	2.86808	FUT10;MGAT5B;PMM2;PGM3;ALG12;MGAT1;ST3GAL1
male gamete generation (GO:0048232)	0.161066	1	1.51232	2.7614	BRD2;ACE;GPX4;MOV10L1;TESMIN;TRIP13;GGT1;BRDT
hyaluronan metabolic process (GO:0030212)	0.161428	1	2.77258	5.05634	TGFB1;HYAL3
establishment of protein localization to vacuole (GO:0072666)	0.161428	1	2.77258	5.05634	VPS13D;CACNG4
positive regulation of leukocyte cell-cell adhesion (GO:1903039)	0.161428	1	2.77258	5.05634	HLA-DPB1;TNF
cellular response to hexose stimulus (GO:0071331)	0.161428	1	2.77258	5.05634	KCNB1;ZNF236
regulation of cardiac muscle contraction by calcium ion signaling (GO:0010882)	0.161428	1	2.77258	5.05634	TNNI3;CACNA1C
regulation of cardiac muscle hypertrophy (GO:0010611)	0.161428	1	2.77258	5.05634	MEF2A;HAND2
positive regulation of translational initiation (GO:0045948)	0.161428	1	2.77258	5.05634	DDX3X;RPS6KB2
negative regulation of cytokine biosynthetic process (GO:0042036)	0.161428	1	2.77258	5.05634	BCL3;ZFPM1
ventricular septum morphogenesis (GO:0060412)	0.161428	1	2.77258	5.05634	HEY1;ZFPM1
meiosis I (GO:0007127)	0.161428	1	2.77258	5.05634	MOV10L1;BRDT
cellular response to alkaloid (GO:0071312)	0.161428	1	2.77258	5.05634	TNF;SPIDR
negative regulation of cAMP biosynthetic process (GO:0030818)	0.161428	1	2.77258	5.05634	GABBR1;GNAI2
negative regulation of cyclin-dependent protein kinase activity (GO:1904030)	0.161428	1	2.77258	5.05634	CDKN1C;INCA1
photoperiodism (GO:0009648)	0.161428	1	2.77258	5.05634	CRY2;SIK1
cellular response to molecule of bacterial origin (GO:0071219)	0.162287	1	1.73286	3.15102	MEF2C;TNIP2;TNFSF4;TNFRSF1B;MAPK14
MAPK cascade (GO:0000165)	0.162577	1	1.36136	2.47305	MEF2A;MEF2C;TGFB1;GFRA1;TNF;DUSP6;SYNGAP1;PSMB2;RASGEF1A;RASA3;TNIP2;PSMB1;IKBKG
cellular protein catabolic process (GO:0044257)	0.163777	1	1.8782	3.39813	PRKN;CTSA;SPATA18;RNF5
mesenchymal cell differentiation (GO:0048762)	0.165804	1	2.13015	3.82778	DDX17;MEF2C;TGFB1
ribonucleoprotein complex assembly (GO:0022618)	0.169189	1	1.49293	2.65254	RPL5;DYNC1H1;DDX3X;RPS5;RC3H1;SRSF6;SNUPN;NLE1
carbohydrate homeostasis (GO:0033500)	0.170475	1	1.84839	3.2701	INS-IGF2;KCNB1;CRY2;PAX6
negative regulation of dephosphorylation (GO:0035305)	0.170475	1	1.84839	3.2701	FARP1;WDR81;ELFN2;ELFN1
regulation of Wnt signaling pathway (GO:0030111)	0.17253	1	1.6025	2.81589	PRKN;DEPDC1B;LRP5;TSC2;FOXL1;SULF2
apoptotic process (GO:0006915)	0.172949	1	1.38629	2.4326	DUSP22;DAXX;ZBTB16;TRADD;PRF1;CXCR4;TSC2;FADD;IKBKG;ALOX15B;IER3
positive regulation of apoptotic process (GO:0043065)	0.173186	1	1.32759	2.32778	FOXA1;DDX3X;TRADD;PLEKHG5;ARHGEF16;TNF;DUSP6;ABR;RASSF2;RPS6KA2;SIK1;FADD;ARHGEF7;SQSTM1
positive regulation of protein autophosphorylation (GO:0031954)	0.173747	1	2.64655	4.63188	ACE;RASSF2
regulation of catecholamine secretion (GO:0050433)	0.173747	1	2.64655	4.63188	PRKN;KCNB1
positive regulation of proteolysis involved in cellular protein catabolic process (GO:1903052)	0.173747	1	2.64655	4.63188	PRKN;SMURF1
activation of phospholipase C activity (GO:0007202)	0.173747	1	2.64655	4.63188	GNA15;LPAR2
outflow tract septum morphogenesis (GO:0003148)	0.173747	1	2.64655	4.63188	GATA6;TBX2
hematopoietic progenitor cell differentiation (GO:0002244)	0.173747	1	2.64655	4.63188	TGFB1;ACE
peripheral nervous system development (GO:0007422)	0.173747	1	2.64655	4.63188	NFASC;SCN8A
beta-catenin destruction complex disassembly (GO:1904886)	0.173747	1	2.64655	4.63188	FRAT2;LRP5
urogenital system development (GO:0001655)	0.173747	1	2.64655	4.63188	IFT140;ALOX15B
cellular response to unfolded protein (GO:0034620)	0.173747	1	2.64655	4.63188	PRKN;DAXX
negative regulation of lyase activity (GO:0051350)	0.173747	1	2.64655	4.63188	GABBR1;GNAI2
regulation of interleukin-6 production (GO:0032675)	0.174309	1	2.07943	3.63261	TNFSF4;ARRB1;TNF
homophilic cell adhesion via plasma membrane adhesion molecules (GO:0007156)	0.177267	1	1.81951	3.14793	CDH5;SDK1;CDH22;NECTIN1
axon guidance (GO:0007411)	0.177495	1	1.47403	2.54832	DRAXIN;PLXND1;NRXN1;SEMA3B;SLIT1;CXCR4;GFRA1;SEMA3F
negative regulation of cytokine production (GO:0001818)	0.177596	1	1.58793	2.74434	TRAF3IP1;TNFSF4;RARA;IL12A;ARRB1;TNF
male gonad development (GO:0008584)	0.182934	1	2.03108	3.45005	SRD5A2;WT1;GATA6
development of primary male sexual characteristics (GO:0046546)	0.182934	1	2.03108	3.45005	SRD5A2;WT1;GATA6
intrinsic apoptotic signaling pathway by p53 class mediator (GO:0072332)	0.182934	1	2.03108	3.45005	DDIT4;BCL3;TP73
chromatin assembly (GO:0031497)	0.184148	1	1.79151	3.03126	BRD2;NAA60;DAXX;HIST1H2BC
negative regulation of cell adhesion (GO:0007162)	0.184148	1	1.79151	3.03126	TGFB1;PLXND1;SPINT2;CBLL1
mitotic G2/M transition checkpoint (GO:0044818)	0.18621	1	2.53149	4.25512	TAOK1;DONSON
regulation of axon extension involved in axon guidance (GO:0048841)	0.18621	1	2.53149	4.25512	SEMA3B;SEMA3F
positive regulation of cell cycle G1/S phase transition (GO:1902808)	0.18621	1	2.53149	4.25512	DDX3X;CCND2
neuronal action potential (GO:0019228)	0.18621	1	2.53149	4.25512	CATSPER2;SCN8A
microtubule polymerization or depolymerization (GO:0031109)	0.18621	1	2.53149	4.25512	STMN1;STMN3
cell-cell adhesion mediated by cadherin (GO:0044331)	0.18621	1	2.53149	4.25512	CDH5;CDH22
positive regulation of ATP metabolic process (GO:1903580)	0.18621	1	2.53149	4.25512	TMSB4X;ENO1
histone H3-K4 methylation (GO:0051568)	0.18621	1	2.53149	4.25512	CXXC1;ASH2L
regulation of chondrocyte differentiation (GO:0032330)	0.18621	1	2.53149	4.25512	ZBTB16;SOX6
negative regulation of axon extension (GO:0030517)	0.18621	1	2.53149	4.25512	SEMA3B;SEMA3F
regulation of apoptotic process (GO:0042981)	0.186367	1	1.17877	1.98038	FOXA1;PRKN;FOXE3;DDX3X;TRADD;GATA6;HSPB1;TNF;ABR;MAEA;RASSF2;CCND2;RPS6KA2;ERC1;FADD;MEF2C;TGFB1;PLEKHG5;ARHGEF16;NME4;GDF3;OXSR1;TNFRSF1B;DUSP6;SUPV3L1;DNAJC3;INS-IGF2;WT1;TAOK1;BCL3;ARHGEF7;SQSTM1;TP73
cellular response to lipoteichoic acid (GO:0071223)	0.189212	1	4.85201	8.07804	MAPK14
smooth muscle tissue development (GO:0048745)	0.189212	1	4.85201	8.07804	MYLK
polyamine biosynthetic process (GO:0006596)	0.189212	1	4.85201	8.07804	SMOX
regulation of immunoglobulin mediated immune response (GO:0002889)	0.189212	1	4.85201	8.07804	TNFSF4
regulation of oxidative stress-induced neuron intrinsic apoptotic signaling pathway (GO:1903376)	0.189212	1	4.85201	8.07804	PRKN
embryonic camera-type eye morphogenesis (GO:0048596)	0.189212	1	4.85201	8.07804	TBX2
positive regulation of adaptive immune response (GO:0002821)	0.189212	1	4.85201	8.07804	FADD
regulation of macrophage apoptotic process (GO:2000109)	0.189212	1	4.85201	8.07804	MEF2C
immunological synapse formation (GO:0001771)	0.189212	1	4.85201	8.07804	PRF1
embryonic camera-type eye development (GO:0031076)	0.189212	1	4.85201	8.07804	TBX2
vocal learning (GO:0042297)	0.189212	1	4.85201	8.07804	NRXN1
arginine biosynthetic process (GO:0006526)	0.189212	1	4.85201	8.07804	OTC
regulation of endothelial cell development (GO:1901550)	0.189212	1	4.85201	8.07804	TNF
negative regulation of transforming growth factor beta production (GO:0071635)	0.189212	1	4.85201	8.07804	GATA6
negative regulation of keratinocyte differentiation (GO:0045617)	0.189212	1	4.85201	8.07804	SRSF6
regulation of intrinsic apoptotic signaling pathway by p53 class mediator (GO:1902253)	0.189212	1	4.85201	8.07804	PRKN
protein retention in ER lumen (GO:0006621)	0.189212	1	4.85201	8.07804	PDIA2
vascular smooth muscle cell differentiation (GO:0035886)	0.189212	1	4.85201	8.07804	GATA6
peripheral nervous system neuron development (GO:0048935)	0.189212	1	4.85201	8.07804	RUNX3
cellular hyperosmotic response (GO:0071474)	0.189212	1	4.85201	8.07804	EPO
N-terminal peptidyl-methionine acetylation (GO:0017196)	0.189212	1	4.85201	8.07804	NAA60
establishment of mitochondrion localization, microtubule-mediated (GO:0034643)	0.189212	1	4.85201	8.07804	MAP1S
negative regulation of cellular response to hypoxia (GO:1900038)	0.189212	1	4.85201	8.07804	ENO1
mRNA 3'-splice site recognition (GO:0000389)	0.189212	1	4.85201	8.07804	SF3A3
regulation of dopamine metabolic process (GO:0042053)	0.189212	1	4.85201	8.07804	PRKN
chromatin silencing at telomere (GO:0006348)	0.189212	1	4.85201	8.07804	DOT1L
response to gonadotropin (GO:0034698)	0.189212	1	4.85201	8.07804	WT1
ventricular cardiac muscle cell development (GO:0055015)	0.189212	1	4.85201	8.07804	MEF2A
cellular response to monoamine stimulus (GO:0071868)	0.189212	1	4.85201	8.07804	GNB1
regulation of digestive system process (GO:0044058)	0.189212	1	4.85201	8.07804	KCNQ1
response to lipoteichoic acid (GO:0070391)	0.189212	1	4.85201	8.07804	MAPK14
regulation of thymocyte apoptotic process (GO:0070243)	0.189212	1	4.85201	8.07804	PTCRA
positive regulation of podosome assembly (GO:0071803)	0.189212	1	4.85201	8.07804	TNF
regulation of cardiac muscle cell apoptotic process (GO:0010665)	0.189212	1	4.85201	8.07804	HAND2
negative regulation of glucocorticoid receptor signaling pathway (GO:2000323)	0.189212	1	4.85201	8.07804	CRY2
vesicle fusion with endoplasmic reticulum-Golgi intermediate compartment (ERGIC) membrane (GO:1990668)	0.189212	1	4.85201	8.07804	TAP1
nucleobase metabolic process (GO:0009112)	0.189212	1	4.85201	8.07804	UCK2
regulation of protein targeting (GO:1903533)	0.189212	1	4.85201	8.07804	PRKN
positive regulation of cGMP biosynthetic process (GO:0030828)	0.189212	1	4.85201	8.07804	GUCA1A
glomerular epithelial cell differentiation (GO:0072311)	0.189212	1	4.85201	8.07804	WT1
negative regulation of phospholipid metabolic process (GO:1903726)	0.189212	1	4.85201	8.07804	RUBCN
regulation of mesenchymal stem cell differentiation (GO:2000739)	0.189212	1	4.85201	8.07804	SOX6
renal filtration cell differentiation (GO:0061318)	0.189212	1	4.85201	8.07804	WT1
hematopoietic stem cell differentiation (GO:0060218)	0.189212	1	4.85201	8.07804	ACE
transcription initiation from RNA polymerase III promoter (GO:0006384)	0.189212	1	4.85201	8.07804	GTF3C1
platelet dense granule organization (GO:0060155)	0.189212	1	4.85201	8.07804	BLOC1S1
nucleus localization (GO:0051647)	0.189212	1	4.85201	8.07804	KIF25
positive regulation of memory T cell differentiation (GO:0043382)	0.189212	1	4.85201	8.07804	TNFSF4
glandular epithelial cell development (GO:0002068)	0.189212	1	4.85201	8.07804	PAX6
regulation of glucokinase activity (GO:0033131)	0.189212	1	4.85201	8.07804	PRKN
citrulline metabolic process (GO:0000052)	0.189212	1	4.85201	8.07804	OTC
regulation of cellular response to oxidative stress (GO:1900407)	0.189212	1	4.85201	8.07804	PRKN
regulation of renal sodium excretion (GO:0035813)	0.189212	1	4.85201	8.07804	NPPB
ammonium transmembrane transport (GO:0072488)	0.189212	1	4.85201	8.07804	RHBG
spinal cord dorsal/ventral patterning (GO:0021513)	0.189212	1	4.85201	8.07804	RFX4
negative regulation of cAMP-mediated signaling (GO:0043951)	0.189212	1	4.85201	8.07804	PDE2A
antigen processing and presentation of endogenous peptide antigen (GO:0002483)	0.189212	1	4.85201	8.07804	TAP1
regulation of NK T cell activation (GO:0051133)	0.189212	1	4.85201	8.07804	IL12A
regulation of blood vessel remodeling (GO:0060312)	0.189212	1	4.85201	8.07804	TGFB1
pronephros development (GO:0048793)	0.189212	1	4.85201	8.07804	CEP290
interphase microtubule nucleation by interphase microtubule organizing center (GO:0051415)	0.189212	1	4.85201	8.07804	TUBGCP3
regulation of interleukin-12 secretion (GO:2001182)	0.189212	1	4.85201	8.07804	MAPK14
gastrulation with mouth forming second (GO:0001702)	0.189212	1	4.85201	8.07804	LRP5
regulation of hyaluronan biosynthetic process (GO:1900125)	0.189212	1	4.85201	8.07804	TGFB1
macrophage derived foam cell differentiation (GO:0010742)	0.189212	1	4.85201	8.07804	TGFB1
regulation of response to wounding (GO:1903034)	0.189212	1	4.85201	8.07804	SRSF6
mRNA 5'-splice site recognition (GO:0000395)	0.189212	1	4.85201	8.07804	SFSWAP
positive regulation of catecholamine secretion (GO:0033605)	0.189212	1	4.85201	8.07804	KCNB1
positive regulation of mitophagy in response to mitochondrial depolarization (GO:0098779)	0.189212	1	4.85201	8.07804	PRKN
gland morphogenesis (GO:0022612)	0.189212	1	4.85201	8.07804	TGFB1
regulation of transforming growth factor beta2 production (GO:0032909)	0.189212	1	4.85201	8.07804	GATA6
regulation of tooth mineralization (GO:0070170)	0.189212	1	4.85201	8.07804	BCOR
negative regulation of calcium ion-dependent exocytosis (GO:0045955)	0.189212	1	4.85201	8.07804	CBARP
positive regulation of cholesterol storage (GO:0010886)	0.189212	1	4.85201	8.07804	SREBF2
positive regulation of cardiac muscle contraction (GO:0060452)	0.189212	1	4.85201	8.07804	KCNQ1
regulation of male gonad development (GO:2000018)	0.189212	1	4.85201	8.07804	WT1
SREBP signaling pathway (GO:0032933)	0.189212	1	4.85201	8.07804	ERLIN1
coronary vasculature development (GO:0060976)	0.189212	1	4.85201	8.07804	GATA6
heart trabecula formation (GO:0060347)	0.189212	1	4.85201	8.07804	HEY1
regulation of inositol phosphate biosynthetic process (GO:0010919)	0.189212	1	4.85201	8.07804	PTH1R
imitative learning (GO:0098596)	0.189212	1	4.85201	8.07804	NRXN1
regulation of dendritic cell chemotaxis (GO:2000508)	0.189212	1	4.85201	8.07804	IL12A
enteric nervous system development (GO:0048484)	0.189212	1	4.85201	8.07804	KIF26A
epithelial tube formation (GO:0072175)	0.189212	1	4.85201	8.07804	CEP290
positive regulation of fever generation (GO:0031622)	0.189212	1	4.85201	8.07804	TNF
response to catecholamine (GO:0071869)	0.189212	1	4.85201	8.07804	GNB1
mitochondrial RNA processing (GO:0000963)	0.189212	1	4.85201	8.07804	TRMT10C
positive regulation of intracellular estrogen receptor signaling pathway (GO:0033148)	0.189212	1	4.85201	8.07804	FOXA1
regulation of extracellular exosome assembly (GO:1903551)	0.189212	1	4.85201	8.07804	SDC1
cellular response to cold (GO:0070417)	0.189212	1	4.85201	8.07804	DNAJC3
insulin secretion involved in cellular response to glucose stimulus (GO:0035773)	0.189212	1	4.85201	8.07804	RAB11B
chondrocyte development (GO:0002063)	0.189212	1	4.85201	8.07804	SULF2
regulation of NFAT protein import into nucleus (GO:0051532)	0.189212	1	4.85201	8.07804	TNF
response to manganese ion (GO:0010042)	0.189212	1	4.85201	8.07804	PRKN
foam cell differentiation (GO:0090077)	0.189212	1	4.85201	8.07804	TGFB1
phospholipase C-activating G-protein coupled acetylcholine receptor signaling pathway (GO:0007207)	0.189212	1	4.85201	8.07804	GNA15
negative regulation of intracellular signal transduction (GO:1902532)	0.190281	1	1.44656	2.40021	DDX3X;SH3BP1;TMSB4X;DDIT4;PDE2A;TSC2;RHOH;HERPUD1
intracellular steroid hormone receptor signaling pathway (GO:0030518)	0.191116	1	1.76437	2.91981	DDX17;DAXX;SCGB2A1;UBE3A
positive regulation of cellular protein localization (GO:1903829)	0.191116	1	1.76437	2.91981	PRKN;NECAB2;TNF;CEP290
SRP-dependent cotranslational protein targeting to membrane (GO:0006614)	0.19119	1	1.63551	2.70593	RPL5;RPL34;RPS5;RPLP0;SRP68
regulation of smooth muscle cell proliferation (GO:0048660)	0.191669	1	1.98491	3.27905	IL12A;TRIB1;TNF
positive regulation of transport (GO:0051050)	0.191669	1	1.98491	3.27905	DYNC1H1;TNF;CBLL1
microtubule cytoskeleton organization involved in mitosis (GO:1902850)	0.191669	1	1.98491	3.27905	DYNC1H1;STMN1;TUBG2
myeloid cell differentiation (GO:0030099)	0.191669	1	1.98491	3.27905	EPO;ZBTB16;ZFPM1
regulation of organelle organization (GO:0033043)	0.193143	1	1.54577	2.54176	PRKN;TBCK;TAOK1;STMN1;STMN3;SQSTM1
proteasomal protein catabolic process (GO:0010498)	0.19381	1	1.35119	2.21714	PRKN;SPSB3;RNF44;GID4;MAEA;PSMB2;SMURF1;PSMB1;UBE3A;ARRB1;RNF5
regulation of vesicle-mediated transport (GO:0060627)	0.197221	1	1.4767	2.39732	PRKN;TBCK;RAB3A;RAB40C;PACSIN2;TSC2;RAB11B
positive regulation of autophagy (GO:0010508)	0.198165	1	1.73803	2.81328	PRKN;TSC2;IKBKG;SVIP
negative regulation of protein localization to membrane (GO:1905476)	0.198793	1	2.42601	3.91919	TGFB1;LZTFL1
negative regulation of cytoskeleton organization (GO:0051494)	0.198793	1	2.42601	3.91919	PRKN;SHANK1
positive regulation of purine nucleotide biosynthetic process (GO:1900373)	0.198793	1	2.42601	3.91919	TMSB4X;ENO1
proteasomal ubiquitin-independent protein catabolic process (GO:0010499)	0.198793	1	2.42601	3.91919	PSMB2;PSMB1
regulation of actin filament bundle assembly (GO:0032231)	0.198793	1	2.42601	3.91919	PRKN;SHANK1
macromolecule modification (GO:0043412)	0.198793	1	2.42601	3.91919	PARN;ST3GAL1
receptor catabolic process (GO:0032801)	0.198793	1	2.42601	3.91919	TGFB1;SMURF1
DNA geometric change (GO:0032392)	0.198793	1	2.42601	3.91919	SUPV3L1;ASCC3
regulation of transmembrane transport (GO:0034762)	0.198793	1	2.42601	3.91919	KCNJ4;KCNJ12
regulation of chemotaxis (GO:0050920)	0.198793	1	2.42601	3.91919	TGFB1;CXCR4
negative regulation of oxidative stress-induced cell death (GO:1903202)	0.198793	1	2.42601	3.91919	PRKN;HSPB1
cellular senescence (GO:0090398)	0.198793	1	2.42601	3.91919	MAPK14;TBX2
positive regulation of vascular endothelial growth factor production (GO:0010575)	0.198793	1	2.42601	3.91919	TGFB1;SULF2
regulation of neuronal synaptic plasticity (GO:0048168)	0.198793	1	2.42601	3.91919	RAB3A;DBN1
negative regulation of interleukin-6 production (GO:0032715)	0.198793	1	2.42601	3.91919	ARRB1;TNF
positive regulation of I-kappaB kinase/NF-kappaB signaling (GO:0043123)	0.199015	1	1.42881	2.30664	PRKN;TNIP2;TRADD;PLEKHG5;S100A13;FADD;IKBKG;TNF
protein polymerization (GO:0051258)	0.200507	1	1.94081	3.11869	PRKN;GPX4;CHMP4A
negative regulation of ossification (GO:0030279)	0.200507	1	1.94081	3.11869	MEF2C;LRP5;BCOR
regulation of protein catabolic process (GO:0042176)	0.203232	1	1.59956	2.54876	PRKCG;PRKN;CTSA;SMURF1;TNF
peptidyl-lysine modification (GO:0018205)	0.203784	1	1.51889	2.41609	RNF212;HDAC4;UBE2I;BLOC1S1;VPS33B;PLOD1
epithelium development (GO:0060429)	0.203784	1	1.51889	2.41609	FN3K;TGFB1;WT1;HAND1;RARA;TBX2
positive regulation of nucleic acid-templated transcription (GO:1903508)	0.205644	1	1.21784	1.92614	DDX17;CDKN1C;HDAC4;ATF7IP;MEF2C;TGFB1;EPO;ZBTB16;GATA6;CXXC1;LRP5;PAX6;TNF;RUNX3;WT1;HAND2;PRDM16;BCL3;RARA;CEP290;TP73
response to lipid (GO:0033993)	0.206891	1	1.4556	2.2934	FOXA1;TGFB1;RXRA;RARA;IL12A;TRIB1;TNFRSF1B
regulation of mitotic cell cycle (GO:0007346)	0.207908	1	1.41149	2.21698	FOXA1;DYNC1H1;MAEA;TGFB1;TAOK1;SIK1;OXSR1;TP73
positive regulation of peptidyl-tyrosine phosphorylation (GO:0050731)	0.209183	1	1.5058	2.35589	TGFB1;ACE;INS-IGF2;EPO;IL12A;CRLF1
cellular response to ionizing radiation (GO:0071479)	0.209439	1	1.89861	2.96815	TMEM109;MAPK14;SPIDR
regulation of G1/S transition of mitotic cell cycle (GO:2000045)	0.209439	1	1.89861	2.96815	DDX3X;CCND2;CDK2AP2
negative regulation of protein modification by small protein conjugation or removal (GO:1903321)	0.209439	1	1.89861	2.96815	PRKCG;RPL5;ARRB1
RNA secondary structure unwinding (GO:0010501)	0.209439	1	1.89861	2.96815	DDX17;DDX3X;AGO4
negative regulation of autophagy (GO:0010507)	0.209439	1	1.89861	2.96815	CTSA;RUBCN;KIF25
positive regulation of interleukin-12 production (GO:0032735)	0.211473	1	2.32897	3.61842	TNFSF4;MAPK14
peptide catabolic process (GO:0043171)	0.211473	1	2.32897	3.61842	ACE;GGT1
prostaglandin metabolic process (GO:0006693)	0.211473	1	2.32897	3.61842	ABHD16A;MGST1
positive regulation of leukocyte mediated cytotoxicity (GO:0001912)	0.211473	1	2.32897	3.61842	IL12A;FADD
negative regulation of cellular protein localization (GO:1903828)	0.211473	1	2.32897	3.61842	SIN3A;LZTFL1
cellular response to vascular endothelial growth factor stimulus (GO:0035924)	0.211473	1	2.32897	3.61842	HSPB1;MAPK14
female gamete generation (GO:0007292)	0.211473	1	2.32897	3.61842	PARN;TRIP13
protein depolymerization (GO:0051261)	0.211473	1	2.32897	3.61842	STMN1;STMN3
regulation of nervous system development (GO:0051960)	0.211473	1	2.32897	3.61842	MEF2C;NKX6-2
regulation of cellular protein localization (GO:1903827)	0.211473	1	2.32897	3.61842	SPIDR;RAB11B
signal transduction in response to DNA damage (GO:0042770)	0.211473	1	2.32897	3.61842	BCL3;MAPK14
RNA metabolic process (GO:0016070)	0.21178	1	1.37177	2.12927	DDX17;SUPV3L1;SYNCRIP;DDX3X;PCBP3;AGO4;PARN;CASC3;DHX29
regulation of endocytosis (GO:0030100)	0.212492	1	1.68766	2.61393	RUBCN;PACSIN2;TSC2;CBLL1
cotranslational protein targeting to membrane (GO:0006613)	0.215519	1	1.56517	2.40207	RPL5;RPL34;RPS5;RPLP0;SRP68
proteolysis involved in cellular protein catabolic process (GO:0051603)	0.215519	1	1.56517	2.40207	PRKN;CTSA;PSMB2;PSMB1;CHFR
positive regulation of GTPase activity (GO:0043547)	0.215993	1	1.36463	2.09131	ABR;TBCK;SH3BP1;RALGAPA2;ARHGEF16;RGS10;RASGRP2;ARHGEF7;ARHGAP23
positive regulation of macromolecule biosynthetic process (GO:0010557)	0.216735	1	1.4351	2.19439	RPL5;TGFB1;DDX3X;EPO;BCL3;PRR16;SVIP
neuron projection development (GO:0031175)	0.216955	1	1.39459	2.13103	GPM6A;MAP1S;BLOC1S1;STMN1;STMN3;RHOH;NPTX2;SHANK1
adherens junction assembly (GO:0034333)	0.217071	1	4.15887	6.35279	PIP5K1C
replication fork protection (GO:0048478)	0.217071	1	4.15887	6.35279	DONSON
positive regulation of dendritic spine morphogenesis (GO:0061003)	0.217071	1	4.15887	6.35279	CUX2
negative regulation of production of miRNAs involved in gene silencing by miRNA (GO:1903799)	0.217071	1	4.15887	6.35279	TGFB1
bleb assembly (GO:0032060)	0.217071	1	4.15887	6.35279	MYLK
progesterone receptor signaling pathway (GO:0050847)	0.217071	1	4.15887	6.35279	UBE3A
AV node cell action potential (GO:0086016)	0.217071	1	4.15887	6.35279	CACNA1C
regulation of myosin-light-chain-phosphatase activity (GO:0035507)	0.217071	1	4.15887	6.35279	TNF
positive regulation of lamellipodium morphogenesis (GO:2000394)	0.217071	1	4.15887	6.35279	ARHGEF7
regulation of chromatin assembly or disassembly (GO:0001672)	0.217071	1	4.15887	6.35279	MAP1S
positive regulation of glutamate receptor signaling pathway (GO:1900451)	0.217071	1	4.15887	6.35279	NECAB2
positive regulation of dendritic cell chemotaxis (GO:2000510)	0.217071	1	4.15887	6.35279	IL12A
regulation of endocytic recycling (GO:2001135)	0.217071	1	4.15887	6.35279	RAB11B
negative regulation of interleukin-8 secretion (GO:2000483)	0.217071	1	4.15887	6.35279	TMSB4X
neurotransmitter receptor transport, postsynaptic endosome to lysosome (GO:0098943)	0.217071	1	4.15887	6.35279	CACNG4
regulation of mitochondrial fusion (GO:0010635)	0.217071	1	4.15887	6.35279	PRKN
regulation of MDA-5 signaling pathway (GO:0039533)	0.217071	1	4.15887	6.35279	TKFC
hemostasis (GO:0007599)	0.217071	1	4.15887	6.35279	VWF
dorsal aorta development (GO:0035907)	0.217071	1	4.15887	6.35279	HEY1
elastic fiber assembly (GO:0048251)	0.217071	1	4.15887	6.35279	TNXB
cellular response to laminar fluid shear stress (GO:0071499)	0.217071	1	4.15887	6.35279	SREBF2
melanocyte differentiation (GO:0030318)	0.217071	1	4.15887	6.35279	MEF2C
positive regulation of histone H4 acetylation (GO:0090240)	0.217071	1	4.15887	6.35279	ARRB1
posttranslational protein targeting to endoplasmic reticulum membrane (GO:0006620)	0.217071	1	4.15887	6.35279	CHMP4A
cytoplasmic sequestering of NF-kappaB (GO:0007253)	0.217071	1	4.15887	6.35279	TMSB4X
negative regulation of striated muscle tissue development (GO:0045843)	0.217071	1	4.15887	6.35279	TGFB1
negative regulation of cardiac muscle cell differentiation (GO:2000726)	0.217071	1	4.15887	6.35279	SOX6
miRNA loading onto RISC involved in gene silencing by miRNA (GO:0035280)	0.217071	1	4.15887	6.35279	AGO4
positive regulation of autophagy of mitochondrion (GO:1903599)	0.217071	1	4.15887	6.35279	PRKN
cellular response to sterol depletion (GO:0071501)	0.217071	1	4.15887	6.35279	ERLIN1
regulation of transcription from RNA polymerase II promoter involved in myocardial precursor cell differentiation (GO:0003256)	0.217071	1	4.15887	6.35279	TBX2
negative regulation of synapse organization (GO:1905809)	0.217071	1	4.15887	6.35279	SLIT1
molybdopterin cofactor metabolic process (GO:0043545)	0.217071	1	4.15887	6.35279	GPHN
AMP metabolic process (GO:0046033)	0.217071	1	4.15887	6.35279	ADSSL1
regulation of T-helper 1 cell differentiation (GO:0045625)	0.217071	1	4.15887	6.35279	TNFSF4
tRNA 3'-end processing (GO:0042780)	0.217071	1	4.15887	6.35279	TRMT10C
regulation of chemokine biosynthetic process (GO:0045073)	0.217071	1	4.15887	6.35279	TNF
activation of MAPKKK activity (GO:0000185)	0.217071	1	4.15887	6.35279	TNF
phosphorylated carbohydrate dephosphorylation (GO:0046838)	0.217071	1	4.15887	6.35279	INPP5A
L-cysteine metabolic process (GO:0046439)	0.217071	1	4.15887	6.35279	CBS
regulation of memory T cell differentiation (GO:0043380)	0.217071	1	4.15887	6.35279	TNFSF4
norepinephrine biosynthetic process (GO:0042421)	0.217071	1	4.15887	6.35279	HAND2
positive regulation of killing of cells of other organism (GO:0051712)	0.217071	1	4.15887	6.35279	PRF1
negative regulation of nitrogen compound metabolic process (GO:0051172)	0.217071	1	4.15887	6.35279	TGFB1
cellular response to hydroxyurea (GO:0072711)	0.217071	1	4.15887	6.35279	SPIDR
regulation of atrial cardiac muscle cell membrane repolarization (GO:0060372)	0.217071	1	4.15887	6.35279	KCNQ1
positive regulation of NK T cell activation (GO:0051135)	0.217071	1	4.15887	6.35279	IL12A
membrane fusion involved in viral entry into host cell (GO:0039663)	0.217071	1	4.15887	6.35279	CXCR4
inositol phosphate dephosphorylation (GO:0046855)	0.217071	1	4.15887	6.35279	INPP5A
positive regulation of urine volume (GO:0035810)	0.217071	1	4.15887	6.35279	NPPB
protein localization to cytoplasmic stress granule (GO:1903608)	0.217071	1	4.15887	6.35279	DDX3X
modification by symbiont of host morphology or physiology (GO:0044003)	0.217071	1	4.15887	6.35279	RXRA
regulation of vitamin D biosynthetic process (GO:0060556)	0.217071	1	4.15887	6.35279	TNF
peroxisome proliferator activated receptor signaling pathway (GO:0035357)	0.217071	1	4.15887	6.35279	RXRA
positive regulation of inositol phosphate biosynthetic process (GO:0060732)	0.217071	1	4.15887	6.35279	PTH1R
regulation of transcription from RNA polymerase II promoter involved in heart development (GO:1901213)	0.217071	1	4.15887	6.35279	TBX2
peptidyl-lysine deacetylation (GO:0034983)	0.217071	1	4.15887	6.35279	HDAC4
negative regulation of cardiocyte differentiation (GO:1905208)	0.217071	1	4.15887	6.35279	SOX6
positive regulation of tumor necrosis factor-mediated signaling pathway (GO:1903265)	0.217071	1	4.15887	6.35279	PRKN
positive regulation of striated muscle contraction (GO:0045989)	0.217071	1	4.15887	6.35279	KCNQ1
female genitalia development (GO:0030540)	0.217071	1	4.15887	6.35279	SRD5A2
endonucleolytic cleavage in ITS1 to separate SSU-rRNA from 5.8S rRNA and LSU-rRNA from tricistronic rRNA transcript (SSU-rRNA, 5.8S rRNA, LSU-rRNA) (GO:0000447)	0.217071	1	4.15887	6.35279	KRI1
positive regulation of cell migration by vascular endothelial growth factor signaling pathway (GO:0038089)	0.217071	1	4.15887	6.35279	HSPB1
regulation of norepinephrine secretion (GO:0014061)	0.217071	1	4.15887	6.35279	KCNB1
fusion of virus membrane with host plasma membrane (GO:0019064)	0.217071	1	4.15887	6.35279	CXCR4
dorsal aorta morphogenesis (GO:0035912)	0.217071	1	4.15887	6.35279	HEY1
mannose metabolic process (GO:0006013)	0.217071	1	4.15887	6.35279	PMM2
regulation of NADP metabolic process (GO:1902031)	0.217071	1	4.15887	6.35279	CELSR1
positive regulation of insulin receptor signaling pathway (GO:0046628)	0.217071	1	4.15887	6.35279	INS-IGF2
positive regulation of interleukin-5 production (GO:0032754)	0.217071	1	4.15887	6.35279	RARA
regulation of anion transport (GO:0044070)	0.217071	1	4.15887	6.35279	RAB11B
epithelial cell differentiation involved in kidney development (GO:0035850)	0.217071	1	4.15887	6.35279	MEF2C
adenylate cyclase-activating dopamine receptor signaling pathway (GO:0007191)	0.217071	1	4.15887	6.35279	GNB1
cell differentiation in spinal cord (GO:0021515)	0.217071	1	4.15887	6.35279	DRAXIN
molybdopterin cofactor biosynthetic process (GO:0032324)	0.217071	1	4.15887	6.35279	GPHN
noradrenergic neuron differentiation (GO:0003357)	0.217071	1	4.15887	6.35279	HAND2
regulation of calcidiol 1-monooxygenase activity (GO:0060558)	0.217071	1	4.15887	6.35279	TNF
tooth mineralization (GO:0034505)	0.217071	1	4.15887	6.35279	FAM20C
positive regulation of type I interferon-mediated signaling pathway (GO:0060340)	0.217071	1	4.15887	6.35279	FADD
positive regulation of myeloid cell apoptotic process (GO:0033034)	0.217071	1	4.15887	6.35279	MEF2C
kidney epithelium development (GO:0072073)	0.217071	1	4.15887	6.35279	WT1
negative regulation of cardiac muscle tissue development (GO:0055026)	0.217071	1	4.15887	6.35279	SOX6
regulation of systemic arterial blood pressure by renin-angiotensin (GO:0003081)	0.217071	1	4.15887	6.35279	ACE
malate metabolic process (GO:0006108)	0.217071	1	4.15887	6.35279	CELSR1
positive regulation of CD4-positive, alpha-beta T cell activation (GO:2000516)	0.217071	1	4.15887	6.35279	TNFSF4
hyperosmotic response (GO:0006972)	0.217071	1	4.15887	6.35279	EPO
regulation of cellular response to insulin stimulus (GO:1900076)	0.217071	1	4.15887	6.35279	TSC2
cAMP catabolic process (GO:0006198)	0.217071	1	4.15887	6.35279	PDE2A
cellular response to gonadotropin stimulus (GO:0071371)	0.217071	1	4.15887	6.35279	WT1
response to glucose (GO:0009749)	0.218456	1	1.85822	2.82666	INS-IGF2;KCNB1;ZNF236
regulation of intrinsic apoptotic signaling pathway (GO:2001242)	0.218456	1	1.85822	2.82666	PDIA2;DDX3X;HERPUD1
negative regulation of cellular biosynthetic process (GO:0031327)	0.218456	1	1.85822	2.82666	TGFB1;ERLIN1;SIK1
regulation of organelle assembly (GO:1902115)	0.218456	1	1.85822	2.82666	IFT140;RAB1B;UBQLN2
positive regulation of organelle assembly (GO:1902117)	0.218456	1	1.85822	2.82666	DYNC1H1;SDC1;TNF
stress-activated protein kinase signaling cascade (GO:0031098)	0.219761	1	1.66355	2.52063	TNIP2;TAOK1;IKBKG;OXSR1
Rab protein signal transduction (GO:0032482)	0.219761	1	1.66355	2.52063	RAB3A;RAB40C;RAB1B;RAB11B
negative regulation of developmental process (GO:0051093)	0.219761	1	1.66355	2.52063	PRKN;TGFB1;RC3H1;HOPX
apoptotic cell clearance (GO:0043277)	0.224228	1	2.23939	3.34809	RARA;RHOH
response to gamma radiation (GO:0010332)	0.224228	1	2.23939	3.34809	TMEM109;TP73
regulation of NF-kappaB import into nucleus (GO:0042345)	0.224228	1	2.23939	3.34809	BCL3;TNF
cation transmembrane transport (GO:0098655)	0.224228	1	2.23939	3.34809	RHBG;SLC9B2
neuron development (GO:0048666)	0.226745	1	1.41517	2.10001	GPM6A;MEF2C;BLOC1S1;STMN1;STMN3;NPTX2;RUNX3
regulation of cation channel activity (GO:2001257)	0.227096	1	1.64012	2.43128	MEF2C;EPO;CACNG4;SHANK1
cytoplasmic microtubule organization (GO:0031122)	0.227552	1	1.81951	2.69355	DYNC1H1;STMN3;TUBGCP3
regulation of cell cycle arrest (GO:0071156)	0.227552	1	1.81951	2.69355	FOXE3;GATA6;TP73
intrinsic apoptotic signaling pathway in response to DNA damage (GO:0008630)	0.227552	1	1.81951	2.69355	BCL3;DDIT4;TP73
positive regulation of chemotaxis (GO:0050921)	0.227552	1	1.81951	2.69355	TGFB1;TMSB4X;HSPB1
cellular macromolecule catabolic process (GO:0044265)	0.227552	1	1.81951	2.69355	PRKN;SUPV3L1;RNF5
amino acid transport (GO:0006865)	0.227552	1	1.81951	2.69355	SLC7A7;SLC38A10;SLC1A5
interleukin-1-mediated signaling pathway (GO:0070498)	0.228032	1	1.53221	2.26502	PSMB2;TNIP2;PSMB1;IKBKG;SQSTM1
positive regulation of protein metabolic process (GO:0051247)	0.234368	1	1.51625	2.19988	PRKN;TGFB1;SMURF1;RAB1B;TNF
glycoprotein biosynthetic process (GO:0009101)	0.234492	1	1.61734	2.34568	FUT10;PMM2;MGAT1;FOXL1
regulation of phosphatase activity (GO:0010921)	0.234492	1	1.61734	2.34568	FARP1;WDR81;ELFN2;ELFN1
regulation of epithelial cell proliferation (GO:0050678)	0.234492	1	1.61734	2.34568	CDKN1C;TGFB1;SRSF6;RUNX3
gonad development (GO:0008406)	0.236718	1	1.78237	2.5682	SRD5A2;WT1;GATA6
phosphatidylinositol phosphorylation (GO:0046854)	0.237038	1	2.15645	3.10428	ZFYVE21;IP6K1
regulation of protein localization to nucleus (GO:1900180)	0.237038	1	2.15645	3.10428	TGFB1;SIN3A
transcription from RNA polymerase III promoter (GO:0006383)	0.237038	1	2.15645	3.10428	GTF3C1;GTF3C6
microtubule polymerization (GO:0046785)	0.237038	1	2.15645	3.10428	TUBGCP3;TUBG2
protein targeting to vacuole (GO:0006623)	0.237038	1	2.15645	3.10428	SMURF1;VPS13D
regulation of vascular endothelial growth factor production (GO:0010574)	0.237038	1	2.15645	3.10428	TGFB1;SULF2
regulation of blood vessel diameter (GO:0097746)	0.237038	1	2.15645	3.10428	NPPB;ACE
regulation of autophagy of mitochondrion (GO:1903146)	0.237038	1	2.15645	3.10428	PRKN;SREBF2
regulation of protein localization to cell surface (GO:2000008)	0.237038	1	2.15645	3.10428	TNF;RAB11B
cellular response to topologically incorrect protein (GO:0035967)	0.237038	1	2.15645	3.10428	PRKN;DAXX
axonogenesis (GO:0007409)	0.238474	1	1.30547	1.87139	NTNG1;DRAXIN;RAB3A;MAP1S;NRXN1;SEMA3B;SLIT1;CXCR4;GFRA1;SEMA3F
cellular response to organonitrogen compound (GO:0071417)	0.240752	1	1.50062	2.13687	MEF2C;WT1;KCNQ1;PDE2A;HCN2
regulation of vascular associated smooth muscle cell migration (GO:1904752)	0.243974	1	3.63901	5.13352	MEF2C
biomineral tissue development (GO:0031214)	0.243974	1	3.63901	5.13352	FAM20C
positive regulation of smooth muscle cell apoptotic process (GO:0034393)	0.243974	1	3.63901	5.13352	IL12A
positive regulation of macrophage differentiation (GO:0045651)	0.243974	1	3.63901	5.13352	FADD
positive regulation of extracellular matrix assembly (GO:1901203)	0.243974	1	3.63901	5.13352	TGFB1
regulation of brown fat cell differentiation (GO:0090335)	0.243974	1	3.63901	5.13352	METRNL
lipoprotein transport (GO:0042953)	0.243974	1	3.63901	5.13352	UNC119B
regulation of establishment of protein localization to mitochondrion (GO:1903747)	0.243974	1	3.63901	5.13352	PRKN
mast cell activation involved in immune response (GO:0002279)	0.243974	1	3.63901	5.13352	S100A13
stress-induced premature senescence (GO:0090400)	0.243974	1	3.63901	5.13352	MAPK14
positive regulation of isotype switching (GO:0045830)	0.243974	1	3.63901	5.13352	TGFB1
microtubule nucleation by microtubule organizing center (GO:0051418)	0.243974	1	3.63901	5.13352	TUBGCP3
regulation of chaperone-mediated autophagy (GO:1904714)	0.243974	1	3.63901	5.13352	CTSA
sulfur amino acid catabolic process (GO:0000098)	0.243974	1	3.63901	5.13352	CBS
response to epinephrine (GO:0071871)	0.243974	1	3.63901	5.13352	KCNQ1
myelin maintenance (GO:0043217)	0.243974	1	3.63901	5.13352	CXCR4
positive regulation of protein localization to Cajal body (GO:1904871)	0.243974	1	3.63901	5.13352	CCT6A
ventricular cardiac muscle cell membrane repolarization (GO:0099625)	0.243974	1	3.63901	5.13352	KCNQ1
aorta development (GO:0035904)	0.243974	1	3.63901	5.13352	TBX2
positive regulation of interleukin-8 biosynthetic process (GO:0045416)	0.243974	1	3.63901	5.13352	TNF
regulation of histone H4 acetylation (GO:0090239)	0.243974	1	3.63901	5.13352	ARRB1
positive regulation of steroid biosynthetic process (GO:0010893)	0.243974	1	3.63901	5.13352	TNF
positive regulation of alpha-beta T cell differentiation (GO:0046638)	0.243974	1	3.63901	5.13352	TNFSF4
negative regulation of activated T cell proliferation (GO:0046007)	0.243974	1	3.63901	5.13352	RC3H1
positive regulation of DNA recombination (GO:0045911)	0.243974	1	3.63901	5.13352	PRDM9
cellular cation homeostasis (GO:0030003)	0.243974	1	3.63901	5.13352	TESMIN
protein K6-linked ubiquitination (GO:0085020)	0.243974	1	3.63901	5.13352	PRKN
transepithelial transport (GO:0070633)	0.243974	1	3.63901	5.13352	RHBG
arachidonic acid secretion (GO:0050482)	0.243974	1	3.63901	5.13352	ACE
cellular response to UV-B (GO:0071493)	0.243974	1	3.63901	5.13352	HYAL3
spleen development (GO:0048536)	0.243974	1	3.63901	5.13352	FADD
excitatory synapse assembly (GO:1904861)	0.243974	1	3.63901	5.13352	SHANK1
desensitization of G-protein coupled receptor protein signaling pathway (GO:0002029)	0.243974	1	3.63901	5.13352	ARRB1
T-helper cell lineage commitment (GO:0002295)	0.243974	1	3.63901	5.13352	ZFPM1
atrial cardiac muscle cell to AV node cell signaling (GO:0086026)	0.243974	1	3.63901	5.13352	KCNQ1
regulation of striated muscle cell differentiation (GO:0051153)	0.243974	1	3.63901	5.13352	SIK1
negative regulation of retrograde protein transport, ER to cytosol (GO:1904153)	0.243974	1	3.63901	5.13352	SVIP
negative regulation of calcium ion transmembrane transport (GO:1903170)	0.243974	1	3.63901	5.13352	CBARP
glycosyl compound metabolic process (GO:1901657)	0.243974	1	3.63901	5.13352	NME4
positive regulation of protein localization to cell surface (GO:2000010)	0.243974	1	3.63901	5.13352	TNF
positive regulation of metanephros development (GO:0072216)	0.243974	1	3.63901	5.13352	WT1
response to hydroxyurea (GO:0072710)	0.243974	1	3.63901	5.13352	SPIDR
regulation of chemokine secretion (GO:0090196)	0.243974	1	3.63901	5.13352	ALOX15B
kinetochore assembly (GO:0051382)	0.243974	1	3.63901	5.13352	CENPF
positive regulation of tumor necrosis factor biosynthetic process (GO:0042535)	0.243974	1	3.63901	5.13352	HSPB1
cellular response to epinephrine stimulus (GO:0071872)	0.243974	1	3.63901	5.13352	KCNQ1
histone H4 deacetylation (GO:0070933)	0.243974	1	3.63901	5.13352	HDAC4
ketone biosynthetic process (GO:0042181)	0.243974	1	3.63901	5.13352	SRD5A2
protein localization to endosome (GO:0036010)	0.243974	1	3.63901	5.13352	PACSIN2
positive regulation of immunoglobulin mediated immune response (GO:0002891)	0.243974	1	3.63901	5.13352	TNFSF4
arachidonate transport (GO:1903963)	0.243974	1	3.63901	5.13352	ACE
inositol phosphate catabolic process (GO:0071545)	0.243974	1	3.63901	5.13352	INPP5A
cardiac muscle hypertrophy (GO:0003300)	0.243974	1	3.63901	5.13352	HDAC4
ketone body biosynthetic process (GO:0046951)	0.243974	1	3.63901	5.13352	BDH1
cGMP-mediated signaling (GO:0019934)	0.243974	1	3.63901	5.13352	PDE2A
regulation of lipid transport (GO:0032368)	0.243974	1	3.63901	5.13352	PRKN
cellular biogenic amine catabolic process (GO:0042402)	0.243974	1	3.63901	5.13352	SMOX
negative regulation of exocytosis (GO:0045920)	0.243974	1	3.63901	5.13352	PRKN
pyrimidine nucleobase metabolic process (GO:0006206)	0.243974	1	3.63901	5.13352	UCK2
granulocyte differentiation (GO:0030851)	0.243974	1	3.63901	5.13352	CBFA2T3
negative regulation of cAMP-dependent protein kinase activity (GO:2000480)	0.243974	1	3.63901	5.13352	PRKAR1B
regulation of response to oxidative stress (GO:1902882)	0.243974	1	3.63901	5.13352	PRKN
mast cell degranulation (GO:0043303)	0.243974	1	3.63901	5.13352	S100A13
negative regulation of vascular permeability (GO:0043116)	0.243974	1	3.63901	5.13352	PDE2A
regulation of smooth muscle cell apoptotic process (GO:0034391)	0.243974	1	3.63901	5.13352	IL12A
positive regulation of production of miRNAs involved in gene silencing by miRNA (GO:1903800)	0.243974	1	3.63901	5.13352	TGFB1
regulation of protein localization to Cajal body (GO:1904869)	0.243974	1	3.63901	5.13352	CCT6A
positive regulation of chromatin silencing (GO:0031937)	0.243974	1	3.63901	5.13352	SIN3A
acylglycerol acyl-chain remodeling (GO:0036155)	0.243974	1	3.63901	5.13352	PNPLA3
regulation of long term synaptic depression (GO:1900452)	0.243974	1	3.63901	5.13352	KCNB1
positive regulation of chemokine secretion (GO:0090197)	0.243974	1	3.63901	5.13352	ALOX15B
mitochondrial tRNA modification (GO:0070900)	0.243974	1	3.63901	5.13352	TRMT10C
osteoblast development (GO:0002076)	0.243974	1	3.63901	5.13352	LRP5
peptidyl-lysine acetylation (GO:0018394)	0.243974	1	3.63901	5.13352	BLOC1S1
lipoprotein localization (GO:0044872)	0.243974	1	3.63901	5.13352	UNC119B
response to ammonium ion (GO:0060359)	0.243974	1	3.63901	5.13352	PRKCG
regulation of peroxisome proliferator activated receptor signaling pathway (GO:0035358)	0.243974	1	3.63901	5.13352	LMO3
DNA cytosine deamination (GO:0070383)	0.243974	1	3.63901	5.13352	CDADC1
endochondral ossification (GO:0001958)	0.243974	1	3.63901	5.13352	MEF2C
kidney mesenchyme development (GO:0072074)	0.243974	1	3.63901	5.13352	WT1
regulation of bone mineralization (GO:0030500)	0.245946	1	1.74672	2.45003	MEF2C;TGFB1;BCOR
blood circulation (GO:0008015)	0.245946	1	1.74672	2.45003	ACE;EPO;TNNI3
negative regulation of protein ubiquitination (GO:0031397)	0.245946	1	1.74672	2.45003	PRKCG;RPL5;ARRB1
negative regulation of viral genome replication (GO:0045071)	0.245946	1	1.74672	2.45003	PRKN;BTBD17;TNF
heart morphogenesis (GO:0003007)	0.245946	1	1.74672	2.45003	HEY1;ZFPM1;TBX2
response to UV (GO:0009411)	0.247182	1	1.48531	2.07591	UVSSA;BCL3;IL12A;POLH;TP73
mitotic spindle organization (GO:0007052)	0.249451	1	1.57363	2.18497	DYNC1H1;STMN1;TUBGCP3;TUBG2
glucose homeostasis (GO:0042593)	0.249451	1	1.57363	2.18497	INS-IGF2;KCNB1;CRY2;PAX6
mitotic nuclear division (GO:0140014)	0.249451	1	1.57363	2.18497	CTDP1;KIF25;TUBGCP3;TUBG2
nuclear-transcribed mRNA catabolic process (GO:0000956)	0.249715	1	1.33849	1.85707	RPL5;RPL34;RPS5;RPLP0;PARN;RC3H1;CASC3;PAIP1
regulation of vasculature development (GO:1901342)	0.249885	1	2.07943	2.88366	PLXND1;HEY1
negative regulation of homeostatic process (GO:0032845)	0.249885	1	2.07943	2.88366	EPO;FADD
carboxylic acid catabolic process (GO:0046395)	0.249885	1	2.07943	2.88366	TGFB1;HYAL3
cellular amino acid biosynthetic process (GO:0008652)	0.249885	1	2.07943	2.88366	GADL1;PYCR3
aerobic respiration (GO:0009060)	0.249885	1	2.07943	2.88366	BLOC1S1;COX20
organelle fission (GO:0048285)	0.249885	1	2.07943	2.88366	PRKN;TUBG2
regulation of transmembrane receptor protein serine/threonine kinase signaling pathway (GO:0090092)	0.249885	1	2.07943	2.88366	EID2;TGFB1
protein K11-linked ubiquitination (GO:0070979)	0.249885	1	2.07943	2.88366	PRKN;UBE2L3
negative regulation of JNK cascade (GO:0046329)	0.249885	1	2.07943	2.88366	PRKN;TP73
cardiac muscle cell action potential involved in contraction (GO:0086002)	0.249885	1	2.07943	2.88366	KCNQ1;CACNA1C
neural crest cell migration (GO:0001755)	0.249885	1	2.07943	2.88366	SEMA3B;SEMA3F
cGMP metabolic process (GO:0046068)	0.249885	1	2.07943	2.88366	NPPB;PDE2A
dopamine receptor signaling pathway (GO:0007212)	0.249885	1	2.07943	2.88366	GNA15;GNB1
ventricular septum development (GO:0003281)	0.249885	1	2.07943	2.88366	HEY1;ZFPM1
calcium ion import (GO:0070509)	0.249885	1	2.07943	2.88366	CATSPER2;CACNA1C
regulation of adenylate cyclase activity (GO:0045761)	0.249885	1	2.07943	2.88366	GABBR1;GNAI2
regulation of cell morphogenesis (GO:0022604)	0.249885	1	2.07943	2.88366	ZNF135;SH3D19
protein export from nucleus (GO:0006611)	0.249885	1	2.07943	2.88366	TGFB1;SMURF1
carboxylic acid transport (GO:0046942)	0.255229	1	1.71248	2.33855	SLC7A7;SLC16A11;SLC1A5
regulation of telomere maintenance via telomerase (GO:0032210)	0.255229	1	1.71248	2.33855	CCT6A;PARN;NAT10
negative regulation of cellular amide metabolic process (GO:0034249)	0.257005	1	1.55264	2.10951	CTSA;SYNCRIP;DDX3X;NCL
regulation of defense response (GO:0031347)	0.257005	1	1.55264	2.10951	TKFC;TMSB4X;TNFSF4;GGT1
negative regulation of cell differentiation (GO:0045596)	0.257668	1	1.35856	1.84233	FOXA1;TGFB1;ZBTB16;LRP5;TNF;ZFPM1;HOPX
cellular response to interleukin-1 (GO:0071347)	0.257668	1	1.35856	1.84233	PSMB2;TNIP2;HYAL3;PSMB1;RC3H1;IKBKG;SQSTM1
synaptic vesicle endocytosis (GO:0048488)	0.262751	1	2.00773	2.68343	SYT2;PIP5K1C
TRIF-dependent toll-like receptor signaling pathway (GO:0035666)	0.262751	1	2.00773	2.68343	FADD;IKBKG
negative regulation of Notch signaling pathway (GO:0045746)	0.262751	1	2.00773	2.68343	HEY1;ARRB1
negative regulation of lymphocyte proliferation (GO:0050672)	0.262751	1	2.00773	2.68343	LST1;RC3H1
regulation of chromosome segregation (GO:0051983)	0.262751	1	2.00773	2.68343	DYNC1H1;MAD1L1
nuclear-transcribed mRNA poly(A) tail shortening (GO:0000289)	0.262751	1	2.00773	2.68343	PARN;PAIP1
regulation of activated T cell proliferation (GO:0046006)	0.262751	1	2.00773	2.68343	RC3H1;FADD
skeletal muscle organ development (GO:0060538)	0.262751	1	2.00773	2.68343	MEF2C;WT1
amino acid transmembrane transport (GO:0003333)	0.262751	1	2.00773	2.68343	SLC7A7;SLC38A10
striated muscle tissue development (GO:0014706)	0.262751	1	2.00773	2.68343	MEF2C;TBX2
positive regulation of ossification (GO:0045778)	0.264559	1	1.67954	2.23327	MEF2C;TGFB1;ZBTB16
plasma membrane bounded cell projection morphogenesis (GO:0120039)	0.264559	1	1.67954	2.23327	GPM6A;MAP1S;RHOH
positive regulation of nervous system development (GO:0051962)	0.264559	1	1.67954	2.23327	SRPX2;CUX2;NRXN1
positive regulation of secretion by cell (GO:1903532)	0.264559	1	1.67954	2.23327	RAB3A;TGFB1;KCNB1
cellular response to lipid (GO:0071396)	0.269111	1	1.30841	1.71746	MEF2C;TNIP2;TNFSF4;RARA;NR3C1;TNFRSF1B;MAPK14;UBE2L3
regulation of immunoglobulin secretion (GO:0051023)	0.269954	1	3.23468	4.23582	TNFSF4
negative regulation of NIK/NF-kappaB signaling (GO:1901223)	0.269954	1	3.23468	4.23582	TMSB4X
positive regulation of transcription of nuclear large rRNA transcript from RNA polymerase I promoter (GO:1901838)	0.269954	1	3.23468	4.23582	NCL
adult heart development (GO:0007512)	0.269954	1	3.23468	4.23582	HAND2
small RNA loading onto RISC (GO:0070922)	0.269954	1	3.23468	4.23582	AGO4
L-fucose metabolic process (GO:0042354)	0.269954	1	3.23468	4.23582	FUT10
ornithine metabolic process (GO:0006591)	0.269954	1	3.23468	4.23582	OTC
megakaryocyte differentiation (GO:0030219)	0.269954	1	3.23468	4.23582	ZFPM1
regulation of macrophage cytokine production (GO:0010935)	0.269954	1	3.23468	4.23582	TGFB1
regulation of organ growth (GO:0046620)	0.269954	1	3.23468	4.23582	DUSP6
regulation of amyloid precursor protein biosynthetic process (GO:0042984)	0.269954	1	3.23468	4.23582	NECAB2
postsynaptic membrane assembly (GO:0097104)	0.269954	1	3.23468	4.23582	NRXN1
long-chain fatty acid biosynthetic process (GO:0042759)	0.269954	1	3.23468	4.23582	ALOX15B
negative regulation of mitotic nuclear division (GO:0045839)	0.269954	1	3.23468	4.23582	KIF25
regulation of muscle system process (GO:0090257)	0.269954	1	3.23468	4.23582	TNNC1
potassium ion export (GO:0071435)	0.269954	1	3.23468	4.23582	KCNQ1
positive regulation of mitochondrial translation (GO:0070131)	0.269954	1	3.23468	4.23582	TRMT10C
positive regulation of natural killer cell mediated cytotoxicity directed against tumor cell target (GO:0002860)	0.269954	1	3.23468	4.23582	IL12A
sphingomyelin metabolic process (GO:0006684)	0.269954	1	3.23468	4.23582	SMPD3
cellular response to dopamine (GO:1903351)	0.269954	1	3.23468	4.23582	PRKN
homocysteine metabolic process (GO:0050667)	0.269954	1	3.23468	4.23582	CBS
embryonic forelimb morphogenesis (GO:0035115)	0.269954	1	3.23468	4.23582	CACNA1C
positive regulation of synapse maturation (GO:0090129)	0.269954	1	3.23468	4.23582	NRXN1
neurotrophin TRK receptor signaling pathway (GO:0048011)	0.269954	1	3.23468	4.23582	DDIT4
L-fucose catabolic process (GO:0042355)	0.269954	1	3.23468	4.23582	FUT10
positive regulation of long-term synaptic potentiation (GO:1900273)	0.269954	1	3.23468	4.23582	SQSTM1
adipose tissue development (GO:0060612)	0.269954	1	3.23468	4.23582	LRP5
mitochondrion morphogenesis (GO:0070584)	0.269954	1	3.23468	4.23582	SUPV3L1
positive regulation of immunoglobulin secretion (GO:0051024)	0.269954	1	3.23468	4.23582	TNFSF4
positive regulation of leukocyte apoptotic process (GO:2000108)	0.269954	1	3.23468	4.23582	MEF2C
maintenance of protein localization in endoplasmic reticulum (GO:0035437)	0.269954	1	3.23468	4.23582	PDIA2
response to dopamine (GO:1903350)	0.269954	1	3.23468	4.23582	PRKN
negative regulation of gluconeogenesis (GO:0045721)	0.269954	1	3.23468	4.23582	SIK1
semaphorin-plexin signaling pathway involved in axon guidance (GO:1902287)	0.269954	1	3.23468	4.23582	PLXND1
negative regulation of protein exit from endoplasmic reticulum (GO:0070862)	0.269954	1	3.23468	4.23582	SVIP
negative regulation of phosphatidylinositol 3-kinase signaling (GO:0014067)	0.269954	1	3.23468	4.23582	TSC2
columnar/cuboidal epithelial cell differentiation (GO:0002065)	0.269954	1	3.23468	4.23582	GATA6
interleukin-1 secretion (GO:0050701)	0.269954	1	3.23468	4.23582	S100A13
positive regulation of natural killer cell mediated immune response to tumor cell (GO:0002857)	0.269954	1	3.23468	4.23582	IL12A
sympathetic ganglion development (GO:0061549)	0.269954	1	3.23468	4.23582	SEMA3F
negative regulation of histone methylation (GO:0031061)	0.269954	1	3.23468	4.23582	BCOR
regulation of cytokine secretion involved in immune response (GO:0002739)	0.269954	1	3.23468	4.23582	TNF
receptor recycling (GO:0001881)	0.269954	1	3.23468	4.23582	RAB11B
myeloid leukocyte mediated immunity (GO:0002444)	0.269954	1	3.23468	4.23582	ACE
positive regulation of establishment of protein localization to telomere (GO:1904851)	0.269954	1	3.23468	4.23582	CCT6A
oogenesis (GO:0048477)	0.269954	1	3.23468	4.23582	TRIP13
negative regulation of alcohol biosynthetic process (GO:1902931)	0.269954	1	3.23468	4.23582	ERLIN1
Notch signaling involved in heart development (GO:0061314)	0.269954	1	3.23468	4.23582	HEY1
atrioventricular valve development (GO:0003171)	0.269954	1	3.23468	4.23582	ZFPM1
regulation of natural killer cell activation (GO:0032814)	0.269954	1	3.23468	4.23582	IL12A
engulfment of apoptotic cell (GO:0043652)	0.269954	1	3.23468	4.23582	RHOH
regulation of organ morphogenesis (GO:2000027)	0.269954	1	3.23468	4.23582	WT1
endothelial cell chemotaxis (GO:0035767)	0.269954	1	3.23468	4.23582	PLEKHG5
regulation of cell-cell adhesion mediated by cadherin (GO:2000047)	0.269954	1	3.23468	4.23582	FOXA1
fucose catabolic process (GO:0019317)	0.269954	1	3.23468	4.23582	FUT10
potassium ion import across plasma membrane (GO:1990573)	0.269954	1	3.23468	4.23582	HCN2
hexose catabolic process (GO:0019320)	0.269954	1	3.23468	4.23582	LRP5
mRNA methylation (GO:0080009)	0.269954	1	3.23468	4.23582	TRMT10C
B cell homeostasis (GO:0001782)	0.269954	1	3.23468	4.23582	MEF2C
negative regulation of lipid localization (GO:1905953)	0.269954	1	3.23468	4.23582	TNF
mitral valve morphogenesis (GO:0003183)	0.269954	1	3.23468	4.23582	ZFPM1
mast cell mediated immunity (GO:0002448)	0.269954	1	3.23468	4.23582	S100A13
cellular response to acidic pH (GO:0071468)	0.269954	1	3.23468	4.23582	RAB11B
negative regulation of microtubule polymerization (GO:0031115)	0.269954	1	3.23468	4.23582	STMN1
antigen processing and presentation of exogenous peptide antigen via MHC class I, TAP-independent (GO:0002480)	0.269954	1	3.23468	4.23582	HLA-C
cytoskeletal anchoring at plasma membrane (GO:0007016)	0.269954	1	3.23468	4.23582	SHANK1
serine family amino acid catabolic process (GO:0009071)	0.269954	1	3.23468	4.23582	CBS
establishment of epithelial cell apical/basal polarity (GO:0045198)	0.269954	1	3.23468	4.23582	SH3BP1
DNA topological change (GO:0006265)	0.269954	1	3.23468	4.23582	TOP1MT
regulation of glycoprotein biosynthetic process (GO:0010559)	0.269954	1	3.23468	4.23582	NECAB2
cyclic nucleotide catabolic process (GO:0009214)	0.269954	1	3.23468	4.23582	PDE2A
protein lipidation (GO:0006497)	0.271498	1	1.37537	1.79321	NTNG1;PORCN;PGAP3;WIPI2;ZDHHC14;ATG4D
non-canonical Wnt signaling pathway (GO:0035567)	0.271498	1	1.37537	1.79321	PSMB2;SMURF1;AGO4;GNB1;PSMB1;CELSR1
positive regulation of tyrosine phosphorylation of STAT protein (GO:0042531)	0.27393	1	1.64785	2.13377	EPO;IL12A;CRLF1
ribosomal large subunit assembly (GO:0000027)	0.275619	1	1.94081	2.50118	RPL5;NLE1
negative regulation of cation channel activity (GO:2001258)	0.275619	1	1.94081	2.50118	EPO;CBARP
acylglycerol catabolic process (GO:0046464)	0.275619	1	1.94081	2.50118	ABHD16A;PNPLA3
MyD88-independent toll-like receptor signaling pathway (GO:0002756)	0.275619	1	1.94081	2.50118	FADD;IKBKG
positive regulation of phospholipase C activity (GO:0010863)	0.275619	1	1.94081	2.50118	GNA15;LPAR2
response to estradiol (GO:0032355)	0.275619	1	1.94081	2.50118	FOXA1;TGFB1
CENP-A containing nucleosome assembly (GO:0034080)	0.275619	1	1.94081	2.50118	CENPU;NASP
CENP-A containing chromatin organization (GO:0061641)	0.275619	1	1.94081	2.50118	CENPU;NASP
regulation of mRNA stability (GO:0043488)	0.277384	1	1.36463	1.74993	PSMB2;PSMB1;PARN;RC3H1;HSPB1;PAIP1
activation of protein kinase activity (GO:0032147)	0.280859	1	1.24945	1.58668	INS-IGF2;PRKAR1B;ADORA2B;TAOK1;CXCR4;IKBKG;OXSR1;MAPK14;TNF;DUSP6
cellular response to nutrient levels (GO:0031669)	0.283335	1	1.61734	2.03967	KCNB1;EHMT2;SREBF2
negative regulation of supramolecular fiber organization (GO:1902904)	0.283335	1	1.61734	2.03967	PRKN;STMN1;SHANK1
response to lipopolysaccharide (GO:0032496)	0.284311	1	1.31474	1.65353	MEF2C;TNIP2;TNFSF4;IL12A;TRIB1;TNFRSF1B;MAPK14
response to calcium ion (GO:0051592)	0.287636	1	1.47403	1.83673	MEF2A;MEF2C;GUCA1A;RASGRP2
regulation of dendritic spine development (GO:0060998)	0.288475	1	1.8782	2.33488	MEF2C;SHANK1
negative regulation of cell-cell adhesion (GO:0022408)	0.288475	1	1.8782	2.33488	TGFB1;SPINT2
negative regulation of blood vessel endothelial cell migration (GO:0043537)	0.288475	1	1.8782	2.33488	MEF2C;TGFB1
alpha-amino acid metabolic process (GO:1901605)	0.288475	1	1.8782	2.33488	GAMT;CBS
anterograde axonal transport (GO:0008089)	0.288475	1	1.8782	2.33488	BLOC1S1;HSPB1
negative regulation of extrinsic apoptotic signaling pathway via death domain receptors (GO:1902042)	0.288475	1	1.8782	2.33488	TRADD;FADD
nucleobase-containing small molecule interconversion (GO:0015949)	0.288475	1	1.8782	2.33488	TXNRD1;NME4
positive regulation of bone mineralization (GO:0030501)	0.288475	1	1.8782	2.33488	MEF2C;TGFB1
protein destabilization (GO:0031648)	0.288475	1	1.8782	2.33488	PRKN;NOMO2
generation of neurons (GO:0048699)	0.289243	1	1.34363	1.66676	GPM6A;UNC119B;MEF2C;WNT10A;DDIT4;RUNX3
positive regulation of cysteine-type endopeptidase activity (GO:2001056)	0.292766	1	1.58793	1.95058	DDX3X;FADD;TNF
negative regulation of cellular response to growth factor stimulus (GO:0090288)	0.292766	1	1.58793	1.95058	SMURF1;GDF3;SULF2
Notch signaling pathway (GO:0007219)	0.292766	1	1.58793	1.95058	PLXND1;HEY1;NLE1
negative regulation of cellular process (GO:0048523)	0.292785	1	1.14486	1.40625	PRKN;TGFB1;DDX3X;PLXND1;EPO;INCA1;OSGIN1;TSC2;ENO1;RUNX3;ALOX15B;CBFA2T3;HOPX;NPPB;WT1;RPS6KA2;SCGB3A1;TMEM109;STRN;SRSF6;CBLL1
induction of positive chemotaxis (GO:0050930)	0.295042	1	2.91121	3.55353	VEGFB
negative regulation of viral-induced cytoplasmic pattern recognition receptor signaling pathway (GO:0039532)	0.295042	1	2.91121	3.55353	TKFC
glomerular filtration (GO:0003094)	0.295042	1	2.91121	3.55353	SULF2
regulation of synapse maturation (GO:0090128)	0.295042	1	2.91121	3.55353	NRXN1
adrenal gland development (GO:0030325)	0.295042	1	2.91121	3.55353	WT1
ganglion development (GO:0061548)	0.295042	1	2.91121	3.55353	SEMA3F
negative regulation of cholesterol transport (GO:0032375)	0.295042	1	2.91121	3.55353	SREBF2
dorsal/ventral axis specification (GO:0009950)	0.295042	1	2.91121	3.55353	LRP5
3'-UTR-mediated mRNA destabilization (GO:0061158)	0.295042	1	2.91121	3.55353	RC3H1
negative regulation of oxidative stress-induced neuron death (GO:1903204)	0.295042	1	2.91121	3.55353	PRKN
positive regulation of cytoplasmic transport (GO:1903651)	0.295042	1	2.91121	3.55353	PRKN
leukotriene D4 metabolic process (GO:1901748)	0.295042	1	2.91121	3.55353	GGT1
N-acetylneuraminate metabolic process (GO:0006054)	0.295042	1	2.91121	3.55353	ST3GAL1
response to acidic pH (GO:0010447)	0.295042	1	2.91121	3.55353	RAB11B
contractile actin filament bundle assembly (GO:0030038)	0.295042	1	2.91121	3.55353	ARRB1
response to laminar fluid shear stress (GO:0034616)	0.295042	1	2.91121	3.55353	SREBF2
I-kappaB phosphorylation (GO:0007252)	0.295042	1	2.91121	3.55353	ERC1
mesenchymal to epithelial transition (GO:0060231)	0.295042	1	2.91121	3.55353	WT1
positive regulation of glial cell differentiation (GO:0045687)	0.295042	1	2.91121	3.55353	CXCR4
positive regulation of acrosome reaction (GO:2000344)	0.295042	1	2.91121	3.55353	HYAL3
peptidyl-lysine dimethylation (GO:0018027)	0.295042	1	2.91121	3.55353	EHMT2
creatine metabolic process (GO:0006600)	0.295042	1	2.91121	3.55353	GAMT
androgen biosynthetic process (GO:0006702)	0.295042	1	2.91121	3.55353	SRD5A2
neurotransmitter receptor transport (GO:0099637)	0.295042	1	2.91121	3.55353	CACNG4
mitotic G1 DNA damage checkpoint (GO:0031571)	0.295042	1	2.91121	3.55353	TP73
negative regulation of gene silencing by miRNA (GO:0060965)	0.295042	1	2.91121	3.55353	TGFB1
DNA dealkylation involved in DNA repair (GO:0006307)	0.295042	1	2.91121	3.55353	ASCC3
regulation of urine volume (GO:0035809)	0.295042	1	2.91121	3.55353	NPPB
regulation of granulocyte differentiation (GO:0030852)	0.295042	1	2.91121	3.55353	RARA
positive regulation of natural killer cell activation (GO:0032816)	0.295042	1	2.91121	3.55353	IL12A
glycerolipid metabolic process (GO:0046486)	0.295042	1	2.91121	3.55353	PNPLA3
negative regulation of B cell proliferation (GO:0030889)	0.295042	1	2.91121	3.55353	RC3H1
negative regulation of autophagosome assembly (GO:1902902)	0.295042	1	2.91121	3.55353	CHMP4A
receptor guanylyl cyclase signaling pathway (GO:0007168)	0.295042	1	2.91121	3.55353	NPPB
regulation of natural killer cell mediated cytotoxicity directed against tumor cell target (GO:0002858)	0.295042	1	2.91121	3.55353	IL12A
G1 DNA damage checkpoint (GO:0044783)	0.295042	1	2.91121	3.55353	TP73
regulation of establishment of protein localization to telomere (GO:0070203)	0.295042	1	2.91121	3.55353	CCT6A
motor neuron axon guidance (GO:0008045)	0.295042	1	2.91121	3.55353	SLIT1
negative regulation of lipopolysaccharide-mediated signaling pathway (GO:0031665)	0.295042	1	2.91121	3.55353	TRIB1
insulin-like growth factor receptor signaling pathway (GO:0048009)	0.295042	1	2.91121	3.55353	TSC2
DNA replication-dependent nucleosome assembly (GO:0006335)	0.295042	1	2.91121	3.55353	NASP
DNA dealkylation (GO:0035510)	0.295042	1	2.91121	3.55353	ASCC3
ectoderm development (GO:0007398)	0.295042	1	2.91121	3.55353	SMURF1
intraciliary retrograde transport (GO:0035721)	0.295042	1	2.91121	3.55353	IFT140
regulation of podosome assembly (GO:0071801)	0.295042	1	2.91121	3.55353	TNF
negative regulation by host of viral process (GO:0044793)	0.295042	1	2.91121	3.55353	PRKN
leukotriene D4 biosynthetic process (GO:1901750)	0.295042	1	2.91121	3.55353	GGT1
polarized epithelial cell differentiation (GO:0030859)	0.295042	1	2.91121	3.55353	SH3BP1
tRNA wobble base modification (GO:0002097)	0.295042	1	2.91121	3.55353	NAT10
negative regulation of embryonic development (GO:0045992)	0.295042	1	2.91121	3.55353	TBX2
stress fiber assembly (GO:0043149)	0.295042	1	2.91121	3.55353	ARRB1
mitotic G1/S transition checkpoint (GO:0044819)	0.295042	1	2.91121	3.55353	TP73
DNA replication-dependent nucleosome organization (GO:0034723)	0.295042	1	2.91121	3.55353	NASP
neurotransmitter receptor internalization (GO:0099590)	0.295042	1	2.91121	3.55353	CACNG4
T cell homeostasis (GO:0043029)	0.295042	1	2.91121	3.55353	FADD
complement activation, lectin pathway (GO:0001867)	0.295042	1	2.91121	3.55353	COLEC11
sequestering of actin monomers (GO:0042989)	0.295042	1	2.91121	3.55353	TMSB4X
regulation of phospholipid metabolic process (GO:1903725)	0.295042	1	2.91121	3.55353	WDR81
regulation of plasminogen activation (GO:0010755)	0.295042	1	2.91121	3.55353	ENO1
forelimb morphogenesis (GO:0035136)	0.295042	1	2.91121	3.55353	CACNA1C
ketone body metabolic process (GO:1902224)	0.295042	1	2.91121	3.55353	BDH1
pulmonary valve development (GO:0003177)	0.295042	1	2.91121	3.55353	HEY1
thyroid hormone generation (GO:0006590)	0.295042	1	2.91121	3.55353	DUOX2
regulation of phosphatidylinositol 3-kinase signaling (GO:0014066)	0.295377	1	1.4556	1.77511	INS-IGF2;TSC2;PIP5K1C;IER3
proteasome-mediated ubiquitin-dependent protein catabolic process (GO:0043161)	0.299844	1	1.2005	1.44599	PRKN;SPSB3;RNF44;GID4;MAEA;PSMB2;SMURF1;PSMB1;ERLIN1;UBE3A;ARRB1;UBQLN2
protein deacetylation (GO:0006476)	0.301303	1	1.81951	2.18275	HDAC4;SIN3A
cellular response to glucagon stimulus (GO:0071377)	0.301303	1	1.81951	2.18275	PRKAR1B;GNB1
positive regulation of dendrite development (GO:1900006)	0.301303	1	1.81951	2.18275	CUX2;SHANK1
oxoacid metabolic process (GO:0043436)	0.301303	1	1.81951	2.18275	MARC2;SULF2
sister chromatid segregation (GO:0000819)	0.301303	1	1.81951	2.18275	KIF25;TUBG2
chromatin remodeling at centromere (GO:0031055)	0.301303	1	1.81951	2.18275	CENPU;NASP
microtubule bundle formation (GO:0001578)	0.301303	1	1.81951	2.18275	MAP1S;KIF20A
negative regulation of BMP signaling pathway (GO:0030514)	0.301303	1	1.81951	2.18275	SMURF1;GDF3
regulation of cell-cell adhesion (GO:0022407)	0.301303	1	1.81951	2.18275	TGFB1;SPINT2
G2 DNA damage checkpoint (GO:0031572)	0.301303	1	1.81951	2.18275	TAOK1;DONSON
positive regulation of telomere maintenance via telomerase (GO:0032212)	0.301303	1	1.81951	2.18275	CCT6A;PARN
regulation of erythrocyte differentiation (GO:0045646)	0.301303	1	1.81951	2.18275	MAPK14;ZFPM1
aminoglycan catabolic process (GO:0006026)	0.301303	1	1.81951	2.18275	NAGLU;SDC1
regulation of secretion by cell (GO:1903530)	0.302218	1	1.55958	1.8662	MEF2C;RAB3A;RAB40C
cellular defense response (GO:0006968)	0.302218	1	1.55958	1.8662	ADORA2B;PRF1;LSP1
regulation of BMP signaling pathway (GO:0030510)	0.302218	1	1.55958	1.8662	SMURF1;GATA6;GDF3
positive regulation of protein transport (GO:0051222)	0.302218	1	1.55958	1.8662	TGFB1;TNF;CEP290
protein catabolic process (GO:0030163)	0.303144	1	1.43763	1.71588	PRKN;PSMB2;PSMB1;RNF5
positive regulation of cellular biosynthetic process (GO:0031328)	0.30608	1	1.28166	1.51737	RPL5;DDX3X;EPO;BCL3;PRR16;PTH1R;TNF
regulation of response to external stimulus (GO:0032101)	0.306732	1	1.36038	1.60767	TNFSF4;TMSB4X;GUCA1A;CXCR4;GGT1
regulation of protein secretion (GO:0050708)	0.306732	1	1.36038	1.60767	MARCKS;TGFB1;KCNB1;CACNA1C;TNF
negative regulation of apoptotic process (GO:0043066)	0.310804	1	1.14047	1.33275	PRKCG;PRKN;MEF2C;FOXE3;DDX3X;GATA6;HSPB1;TNFRSF1B;DNAJC3;SUPV3L1;MAEA;INS-IGF2;CCND2;WT1;BCL3;ERC1;SQSTM1;CRLF1;TP73
positive regulation of cell cycle (GO:0045787)	0.310934	1	1.4201	1.65893	FOXA1;FOXE3;CCND2;RARA
positive regulation of transmembrane receptor protein serine/threonine kinase signaling pathway (GO:0090100)	0.310934	1	1.4201	1.65893	CDKN1C;TGFB1;GATA6;GDF3
protein localization to membrane (GO:0072657)	0.311575	1	1.27365	1.48523	PACS2;RAB40C;SMURF1;KCNB1;NRXN1;TNF;RAB11B
positive regulation of cell death (GO:0010942)	0.311684	1	1.53221	1.7862	DAXX;DDIT4;TNF
protein homotetramerization (GO:0051289)	0.311684	1	1.53221	1.7862	RXRA;KCNJ12;KIF25
organelle assembly (GO:0070925)	0.313231	1	1.16139	1.34815	UNC119B;DYNC1H1;DDX3X;TRAF3IP1;RAB1B;RC3H1;TUBG2;WIPI2;CENPF;PACS2;RFX4;B9D1;CHMP4A;CEP290;ATG4D
regulation of cytokine production (GO:0001817)	0.313489	1	1.34778	1.56341	TNFSF4;BTNL2;MAPK14;TNF;CD276
negative regulation of hydrolase activity (GO:0051346)	0.313489	1	1.34778	1.56341	FARP1;WDR81;TNNI3;ELFN2;ELFN1
positive regulation of cell-cell adhesion (GO:0022409)	0.31409	1	1.76437	2.04327	FOXA1;TNF
positive regulation of cytokine-mediated signaling pathway (GO:0001961)	0.31409	1	1.76437	2.04327	PRKN;FADD
establishment or maintenance of epithelial cell apical/basal polarity (GO:0045197)	0.31409	1	1.76437	2.04327	SH3BP1;SCARF2
carboxylic acid metabolic process (GO:0019752)	0.31409	1	1.76437	2.04327	TBXAS1;ST3GAL1
positive regulation of biomineral tissue development (GO:0070169)	0.31409	1	1.76437	2.04327	MEF2C;TGFB1
negative regulation of multi-organism process (GO:0043901)	0.31409	1	1.76437	2.04327	TRAF3IP1;TRIB1
cellular glucose homeostasis (GO:0001678)	0.31409	1	1.76437	2.04327	KCNB1;ZNF236
regulation of intracellular protein transport (GO:0033157)	0.31409	1	1.76437	2.04327	TGFB1;CEP290
regulation of programmed cell death (GO:0043067)	0.316276	1	1.1949	1.37549	PRKN;TGFB1;TAOK1;TRADD;BCL3;NME4;GDF3;OXSR1;TNFRSF1B;TNF;TP73
positive regulation of homeostatic process (GO:0032846)	0.318741	1	1.40299	1.60415	NPPB;SGIP1;METRNL;MAPK14
regulation of GTPase activity (GO:0043087)	0.319266	1	1.23881	1.41439	ABR;PLXND1;SH3BP1;RGS10;STMN3;RASGRP2;ARHGEF7;ARHGAP23
atrial septum morphogenesis (GO:0060413)	0.31927	1	2.64655	3.02162	ZFPM1
negative regulation of defense response to virus (GO:0050687)	0.31927	1	2.64655	3.02162	TRAF3IP1
interleukin-27-mediated signaling pathway (GO:0070106)	0.31927	1	2.64655	3.02162	CRLF1
regulation of tumor necrosis factor biosynthetic process (GO:0042534)	0.31927	1	2.64655	3.02162	HSPB1
positive regulation of protein localization to chromosome, telomeric region (GO:1904816)	0.31927	1	2.64655	3.02162	CCT6A
postsynapse assembly (GO:0099068)	0.31927	1	2.64655	3.02162	NRXN1
regulation of feeding behavior (GO:0060259)	0.31927	1	2.64655	3.02162	SGIP1
regulation of lipid kinase activity (GO:0043550)	0.31927	1	2.64655	3.02162	WDR81
negative regulation of protein localization to nucleus (GO:1900181)	0.31927	1	2.64655	3.02162	SIN3A
import across plasma membrane (GO:0098739)	0.31927	1	2.64655	3.02162	HCN2
positive regulation of superoxide anion generation (GO:0032930)	0.31927	1	2.64655	3.02162	TGFB1
regulation of lamellipodium morphogenesis (GO:2000392)	0.31927	1	2.64655	3.02162	ARHGEF7
positive regulation of extracellular matrix organization (GO:1903055)	0.31927	1	2.64655	3.02162	TGFB1
negative regulation of protein ubiquitination involved in ubiquitin-dependent protein catabolic process (GO:2000059)	0.31927	1	2.64655	3.02162	RPL5
embryonic eye morphogenesis (GO:0048048)	0.31927	1	2.64655	3.02162	TBX2
negative regulation of JUN kinase activity (GO:0043508)	0.31927	1	2.64655	3.02162	TP73
negative regulation of bone mineralization (GO:0030502)	0.31927	1	2.64655	3.02162	BCOR
mesonephros development (GO:0001823)	0.31927	1	2.64655	3.02162	ZBTB16
T-helper cell differentiation (GO:0042093)	0.31927	1	2.64655	3.02162	ZFPM1
T cell differentiation in thymus (GO:0033077)	0.31927	1	2.64655	3.02162	FADD
negative regulation of fatty acid biosynthetic process (GO:0045717)	0.31927	1	2.64655	3.02162	ERLIN1
myosin filament assembly (GO:0031034)	0.31927	1	2.64655	3.02162	MYBPH
urea cycle (GO:0000050)	0.31927	1	2.64655	3.02162	OTC
brain morphogenesis (GO:0048854)	0.31927	1	2.64655	3.02162	SHANK1
endonucleolytic cleavage of tricistronic rRNA transcript (SSU-rRNA, 5.8S rRNA, LSU-rRNA) (GO:0000479)	0.31927	1	2.64655	3.02162	KRI1
regulation of actin filament depolymerization (GO:0030834)	0.31927	1	2.64655	3.02162	SH3BP1
regulation of mitotic centrosome separation (GO:0046602)	0.31927	1	2.64655	3.02162	KIF25
regulation of ventricular cardiac muscle cell action potential (GO:0098911)	0.31927	1	2.64655	3.02162	CACNA1C
attachment of mitotic spindle microtubules to kinetochore (GO:0051315)	0.31927	1	2.64655	3.02162	MAD1L1
internal protein amino acid acetylation (GO:0006475)	0.31927	1	2.64655	3.02162	EHHADH
positive regulation of myoblast fusion (GO:1901741)	0.31927	1	2.64655	3.02162	MAPK14
regulation of hemopoiesis (GO:1903706)	0.31927	1	2.64655	3.02162	ACE
mitochondrion distribution (GO:0048311)	0.31927	1	2.64655	3.02162	MEF2A
negative regulation of myotube differentiation (GO:0010832)	0.31927	1	2.64655	3.02162	HDAC4
positive regulation of mesenchymal cell proliferation (GO:0002053)	0.31927	1	2.64655	3.02162	LRP5
renal filtration (GO:0097205)	0.31927	1	2.64655	3.02162	SULF2
regulation of short-term neuronal synaptic plasticity (GO:0048172)	0.31927	1	2.64655	3.02162	RAB3A
sphingolipid catabolic process (GO:0030149)	0.31927	1	2.64655	3.02162	SMPD3
negative regulation of histone acetylation (GO:0035067)	0.31927	1	2.64655	3.02162	SIN3A
synaptonemal complex assembly (GO:0007130)	0.31927	1	2.64655	3.02162	TRIP13
transcytosis (GO:0045056)	0.31927	1	2.64655	3.02162	RAB11B
response to sterol (GO:0036314)	0.31927	1	2.64655	3.02162	TGFB1
rhodopsin mediated signaling pathway (GO:0016056)	0.31927	1	2.64655	3.02162	GNB1
regulation of RNA polymerase II transcriptional preinitiation complex assembly (GO:0045898)	0.31927	1	2.64655	3.02162	ATF7IP
progesterone metabolic process (GO:0042448)	0.31927	1	2.64655	3.02162	SRD5A2
positive regulation of heterotypic cell-cell adhesion (GO:0034116)	0.31927	1	2.64655	3.02162	TNF
camera-type eye morphogenesis (GO:0048593)	0.31927	1	2.64655	3.02162	TBX2
metanephric mesenchyme development (GO:0072075)	0.31927	1	2.64655	3.02162	WT1
negative regulation of T cell differentiation (GO:0045581)	0.31927	1	2.64655	3.02162	TNFSF4
photoreceptor cell development (GO:0042461)	0.31927	1	2.64655	3.02162	CEP290
modulation by host of viral genome replication (GO:0044827)	0.31927	1	2.64655	3.02162	PRKN
angiotensin maturation (GO:0002003)	0.31927	1	2.64655	3.02162	ACE
glycerol metabolic process (GO:0006071)	0.31927	1	2.64655	3.02162	TKFC
carbohydrate phosphorylation (GO:0046835)	0.31927	1	2.64655	3.02162	TKFC
cyclooxygenase pathway (GO:0019371)	0.31927	1	2.64655	3.02162	TBXAS1
icosanoid secretion (GO:0032309)	0.31927	1	2.64655	3.02162	ACE
negative regulation of translation, ncRNA-mediated (GO:0040033)	0.31927	1	2.64655	3.02162	AGO4
embryonic hemopoiesis (GO:0035162)	0.31927	1	2.64655	3.02162	ZFPM1
aspartate family amino acid biosynthetic process (GO:0009067)	0.31927	1	2.64655	3.02162	PLOD1
glutathione biosynthetic process (GO:0006750)	0.31927	1	2.64655	3.02162	GGT1
regulation of autophagosome maturation (GO:1901096)	0.31927	1	2.64655	3.02162	RUBCN
miRNA mediated inhibition of translation (GO:0035278)	0.31927	1	2.64655	3.02162	AGO4
interleukin-35-mediated signaling pathway (GO:0070757)	0.31927	1	2.64655	3.02162	IL12A
regulation of chromatin silencing (GO:0031935)	0.31927	1	2.64655	3.02162	SIN3A
response to corticosteroid (GO:0031960)	0.31927	1	2.64655	3.02162	TNF
cardiac muscle cell membrane repolarization (GO:0099622)	0.31927	1	2.64655	3.02162	KCNQ1
synaptonemal complex organization (GO:0070193)	0.31927	1	2.64655	3.02162	TRIP13
membrane repolarization during action potential (GO:0086011)	0.31927	1	2.64655	3.02162	KCNQ1
UDP-N-acetylglucosamine biosynthetic process (GO:0006048)	0.31927	1	2.64655	3.02162	PGM3
RNA polymerase II transcriptional preinitiation complex assembly (GO:0051123)	0.31927	1	2.64655	3.02162	TAF7L
hepatocyte growth factor receptor signaling pathway (GO:0048012)	0.31927	1	2.64655	3.02162	STMN1
negative regulation of protein kinase activity (GO:0006469)	0.320266	1	1.33542	1.52051	CDKN1C;LRP5;TSC2;HSPB1;TRIB1
Wnt signaling pathway (GO:0016055)	0.320266	1	1.33542	1.52051	PORCN;WNT10A;DDX3X;LRP5;STRN
positive regulation of cell morphogenesis involved in differentiation (GO:0010770)	0.321157	1	1.5058	1.71032	CUX2;PLXND1;ARHGEF7
sodium ion transport (GO:0006814)	0.321157	1	1.5058	1.71032	SCN8A;HCN2;SLC9B2
protein modification process (GO:0036211)	0.326564	1	1.38629	1.55144	UBE2I;PLOD1;ST3GAL1;UBE2L3
regulation of double-strand break repair (GO:2000779)	0.326825	1	1.71248	1.91511	SLF2;SPIDR
embryonic limb morphogenesis (GO:0030326)	0.326825	1	1.71248	1.91511	CACNA1C;TBX2
negative regulation of DNA binding (GO:0043392)	0.326825	1	1.71248	1.91511	HEY1;SIN3A
regulation of wound healing (GO:0061041)	0.326825	1	1.71248	1.91511	SRSF6;MYLK
regulation of JUN kinase activity (GO:0043506)	0.326825	1	1.71248	1.91511	TNF;TP73
positive regulation of telomere maintenance via telomere lengthening (GO:1904358)	0.326825	1	1.71248	1.91511	CCT6A;PARN
regulation of insulin receptor signaling pathway (GO:0046626)	0.326825	1	1.71248	1.91511	INS-IGF2;TSC2
negative regulation of endothelial cell migration (GO:0010596)	0.326825	1	1.71248	1.91511	MEF2C;TGFB1
response to glucagon (GO:0033762)	0.326825	1	1.71248	1.91511	PRKAR1B;GNB1
anterior/posterior pattern specification (GO:0009952)	0.326825	1	1.71248	1.91511	WT1;LRP5
macromolecule catabolic process (GO:0009057)	0.326825	1	1.71248	1.91511	TGFB1;SMURF1
positive regulation of protein modification process (GO:0031401)	0.328166	1	1.25021	1.39303	DAXX;CCND2;TGFB1;ACE;ARRB1;TNF;SVIP
central nervous system development (GO:0007417)	0.329942	1	1.20741	1.33883	PRKN;MAP1S;ZBTB16;DDIT4;KLHL17;RARA;PAX6;UBE3A;CELSR1
dicarboxylic acid metabolic process (GO:0043648)	0.330632	1	1.48028	1.63829	CELSR1;GGT1;ALDH1L2
protein transport (GO:0015031)	0.330797	1	1.16091	1.28426	CTSA;UNC119B;RAB3A;RAB1B;VPS33B;LRP1B;RAB11B;TBCK;CENPF;RAB40C;ZG16;TSNARE1;CEP290
regulation of cytosolic calcium ion concentration (GO:0051480)	0.331474	1	1.27498	1.40784	GNA15;CCKBR;TMEM178A;LPAR2;CXCR4;CACNA1C
positive regulation of RNA metabolic process (GO:0051254)	0.339496	1	1.66355	1.79712	SUPV3L1;TGFB1
lipid phosphorylation (GO:0046834)	0.339496	1	1.66355	1.79712	ZFYVE21;IP6K1
regulation of heart rate by cardiac conduction (GO:0086091)	0.339496	1	1.66355	1.79712	KCNQ1;CACNA1C
positive regulation of NIK/NF-kappaB signaling (GO:1901224)	0.339496	1	1.66355	1.79712	PTP4A3;TNF
positive regulation of peptide secretion (GO:0002793)	0.339496	1	1.66355	1.79712	TGFB1;GRP
erythrocyte differentiation (GO:0030218)	0.339496	1	1.66355	1.79712	EPO;ZFPM1
maturation of SSU-rRNA from tricistronic rRNA transcript (SSU-rRNA, 5.8S rRNA, LSU-rRNA) (GO:0000462)	0.339496	1	1.66355	1.79712	KRI1;WDR46
carboxylic acid transmembrane transport (GO:1905039)	0.339496	1	1.66355	1.79712	SLC7A7;SLC38A10
regulation of cardiac muscle contraction (GO:0055117)	0.339496	1	1.66355	1.79712	KCNQ1;TNNI3
neural crest cell development (GO:0014032)	0.339496	1	1.66355	1.79712	SEMA3B;SEMA3F
regulation of mRNA splicing, via spliceosome (GO:0048024)	0.340103	1	1.4556	1.56988	DDX17;SFSWAP;SRSF6
positive regulation of protein binding (GO:0032092)	0.340103	1	1.4556	1.56988	PRKN;MEF2C;TRAF4
nuclear-transcribed mRNA catabolic process, nonsense-mediated decay (GO:0000184)	0.340689	1	1.29965	1.39944	RPL5;RPL34;RPS5;RPLP0;CASC3
phosphatidylinositol metabolic process (GO:0046488)	0.340689	1	1.29965	1.39944	PGAP3;PITPNM2;ZFYVE21;PIP5K1C;IP6K1
cellular response to oxygen-containing compound (GO:1901701)	0.341989	1	1.16873	1.25402	MEF2C;WT1;TNIP2;KCNQ1;TNFSF4;PDE2A;GNB1;RARA;TNFRSF1B;MAPK14;HCN2
regulation of peptidyl-serine phosphorylation (GO:0033135)	0.342241	1	1.35405	1.45187	RASSF2;TGFB1;DDIT4;TNF
cellular response to DNA damage stimulus (GO:0006974)	0.342574	1	1.15033	1.23231	SLF2;DOT1L;DONSON;ASH2L;MAPK14;SPIDR;TAOK1;BCL3;MACROD1;IKBKG;SPATA18;POLH;TP73
pulmonary valve morphogenesis (GO:0003184)	0.342666	1	2.42601	2.59825	HEY1
regulation of retrograde protein transport, ER to cytosol (GO:1904152)	0.342666	1	2.42601	2.59825	SVIP
positive regulation of lyase activity (GO:0051349)	0.342666	1	2.42601	2.59825	GUCA1A
regulation of mesenchymal cell proliferation (GO:0010464)	0.342666	1	2.42601	2.59825	LRP5
cardiac right ventricle morphogenesis (GO:0003215)	0.342666	1	2.42601	2.59825	HAND1
regulation of vasculogenesis (GO:2001212)	0.342666	1	2.42601	2.59825	HEY1
regulation of myoblast fusion (GO:1901739)	0.342666	1	2.42601	2.59825	MAPK14
regulation of transcription of nuclear large rRNA transcript from RNA polymerase I promoter (GO:1901836)	0.342666	1	2.42601	2.59825	NCL
positive regulation of interleukin-1 production (GO:0032732)	0.342666	1	2.42601	2.59825	HSPB1
regulation of oligodendrocyte differentiation (GO:0048713)	0.342666	1	2.42601	2.59825	CXCR4
negative regulation of ATPase activity (GO:0032780)	0.342666	1	2.42601	2.59825	TNNI3
establishment of apical/basal cell polarity (GO:0035089)	0.342666	1	2.42601	2.59825	SH3BP1
negative regulation of ERAD pathway (GO:1904293)	0.342666	1	2.42601	2.59825	SVIP
vesicle budding from membrane (GO:0006900)	0.342666	1	2.42601	2.59825	CHMP4A
iron ion transport (GO:0006826)	0.342666	1	2.42601	2.59825	IREB2
negative regulation of oxidoreductase activity (GO:0051354)	0.342666	1	2.42601	2.59825	PRKN
pyrimidine nucleoside salvage (GO:0043097)	0.342666	1	2.42601	2.59825	UCK2
modification-dependent macromolecule catabolic process (GO:0043632)	0.342666	1	2.42601	2.59825	CHFR
cellular modified amino acid catabolic process (GO:0042219)	0.342666	1	2.42601	2.59825	GGT1
amino sugar biosynthetic process (GO:0046349)	0.342666	1	2.42601	2.59825	PGM3
UDP-N-acetylglucosamine metabolic process (GO:0006047)	0.342666	1	2.42601	2.59825	PGM3
protein insertion into membrane (GO:0051205)	0.342666	1	2.42601	2.59825	RTP5
regulation of cholesterol storage (GO:0010885)	0.342666	1	2.42601	2.59825	SREBF2
endochondral bone morphogenesis (GO:0060350)	0.342666	1	2.42601	2.59825	MEF2C
positive regulation of skeletal muscle tissue development (GO:0048643)	0.342666	1	2.42601	2.59825	MEF2C
mitochondrion transport along microtubule (GO:0047497)	0.342666	1	2.42601	2.59825	MAP1S
cell wall macromolecule catabolic process (GO:0016998)	0.342666	1	2.42601	2.59825	SPACA7
nonribosomal peptide biosynthetic process (GO:0019184)	0.342666	1	2.42601	2.59825	GGT1
exit from mitosis (GO:0010458)	0.342666	1	2.42601	2.59825	CTDP1
polyamine metabolic process (GO:0006595)	0.342666	1	2.42601	2.59825	SMOX
eye photoreceptor cell development (GO:0042462)	0.342666	1	2.42601	2.59825	CEP290
histone H3 deacetylation (GO:0070932)	0.342666	1	2.42601	2.59825	HDAC4
cytoplasmic translational initiation (GO:0002183)	0.342666	1	2.42601	2.59825	EIF3M
activation of cysteine-type endopeptidase activity (GO:0097202)	0.342666	1	2.42601	2.59825	FADD
kinetochore organization (GO:0051383)	0.342666	1	2.42601	2.59825	CENPF
regulation of mononuclear cell migration (GO:0071675)	0.342666	1	2.42601	2.59825	TNF
negative regulation of vascular smooth muscle cell proliferation (GO:1904706)	0.342666	1	2.42601	2.59825	MEF2C
regulation of protein import into nucleus, translocation (GO:0033158)	0.342666	1	2.42601	2.59825	PDE2A
purine nucleoside monophosphate biosynthetic process (GO:0009127)	0.342666	1	2.42601	2.59825	ADSSL1
regulation of angiotensin levels in blood (GO:0002002)	0.342666	1	2.42601	2.59825	ACE
peptidyl-methionine modification (GO:0018206)	0.342666	1	2.42601	2.59825	NAA60
PERK-mediated unfolded protein response (GO:0036499)	0.342666	1	2.42601	2.59825	HERPUD1
regulation of vascular endothelial cell proliferation (GO:1905562)	0.342666	1	2.42601	2.59825	MEF2C
regulation of antigen receptor-mediated signaling pathway (GO:0050854)	0.342666	1	2.42601	2.59825	RC3H1
pyrimidine-containing compound salvage (GO:0008655)	0.342666	1	2.42601	2.59825	UCK2
positive regulation of stem cell differentiation (GO:2000738)	0.342666	1	2.42601	2.59825	SOX6
positive regulation of mRNA metabolic process (GO:1903313)	0.342666	1	2.42601	2.59825	RC3H1
negative regulation of fibroblast growth factor receptor signaling pathway (GO:0040037)	0.342666	1	2.42601	2.59825	SULF2
dermatan sulfate biosynthetic process (GO:0030208)	0.342666	1	2.42601	2.59825	CHST12
negative regulation of myoblast differentiation (GO:0045662)	0.342666	1	2.42601	2.59825	TGFB1
DNA deamination (GO:0045006)	0.342666	1	2.42601	2.59825	CDADC1
positive regulation of T cell cytokine production (GO:0002726)	0.342666	1	2.42601	2.59825	TNFSF4
negative regulation of fatty acid metabolic process (GO:0045922)	0.342666	1	2.42601	2.59825	ERLIN1
positive regulation of SMAD protein import into nucleus (GO:0060391)	0.342666	1	2.42601	2.59825	TGFB1
eye photoreceptor cell differentiation (GO:0001754)	0.342666	1	2.42601	2.59825	CEP290
regulation of primary metabolic process (GO:0080090)	0.343691	1	1.25664	1.3421	HELZ2;RXRA;PSMB2;SIN3A;TXNRD1;PSMB1
regulation of inflammatory response (GO:0050727)	0.344887	1	1.22762	1.30685	CDH5;TNFSF4;TMSB4X;PDE2A;METRNL;GGT1;MAPK14
positive regulation of kinase activity (GO:0033674)	0.34752	1	1.28815	1.36148	DAXX;RASSF2;TRAF4;TNF;CAMKK1
regulation of tyrosine phosphorylation of STAT protein (GO:0042509)	0.349565	1	1.43174	1.50485	EPO;IL12A;CRLF1
RNA 3'-end processing (GO:0031123)	0.349565	1	1.43174	1.50485	SUPV3L1;CASC3;SRSF6
negative regulation of MAP kinase activity (GO:0043407)	0.349565	1	1.43174	1.50485	DUSP22;DUSP6;TP73
regulation of DNA replication (GO:0006275)	0.349565	1	1.43174	1.50485	TGFB1;EPO;EHMT2
positive regulation of Wnt signaling pathway (GO:0030177)	0.349817	1	1.24766	1.31048	DEPDC1B;DDX3X;PSMB2;PSMB1;FAM53B;SULF2
positive regulation of macromolecule metabolic process (GO:0010604)	0.350647	1	1.16026	1.21593	PRKN;RPL5;MEF2C;CUX2;TGFB1;DDX3X;HAND2;PAX6;ARRB1;MAPK14;TNF
protein acylation (GO:0043543)	0.352092	1	1.61734	1.68828	PORCN;ZDHHC14
histone exchange (GO:0043486)	0.352092	1	1.61734	1.68828	CENPU;NASP
sodium ion transmembrane transport (GO:0035725)	0.352092	1	1.61734	1.68828	SCN8A;HCN2
regulation of response to DNA damage stimulus (GO:2001020)	0.352092	1	1.61734	1.68828	POLH;IER3
histone deacetylation (GO:0016575)	0.352092	1	1.61734	1.68828	HDAC4;SIN3A
vesicle-mediated transport in synapse (GO:0099003)	0.352092	1	1.61734	1.68828	SYT2;PIP5K1C
zymogen activation (GO:0031638)	0.352092	1	1.61734	1.68828	FADD;GGT1
endosome organization (GO:0007032)	0.352092	1	1.61734	1.68828	VPS33B;SQSTM1
epithelial cell migration (GO:0010631)	0.352092	1	1.61734	1.68828	PTP4A3;PLXND1
Wnt signaling pathway, calcium modulating pathway (GO:0007223)	0.352092	1	1.61734	1.68828	AGO4;GNB1
regulation of protein targeting to mitochondrion (GO:1903214)	0.357936	1	1.32328	1.35953	PRKN;WDR46;SREBF2;UBE2L3
positive regulation of protein complex assembly (GO:0031334)	0.357936	1	1.32328	1.35953	TGFB1;SLF2;TNF;SPIDR
Wnt signaling pathway, planar cell polarity pathway (GO:0060071)	0.357936	1	1.32328	1.35953	PSMB2;SMURF1;PSMB1;CELSR1
positive regulation of catabolic process (GO:0009896)	0.359012	1	1.40865	1.44302	PRKN;SMURF1;TNF
regulation of T cell proliferation (GO:0042129)	0.359012	1	1.40865	1.44302	TNFSF4;HLA-DPB1;CD276
regulation of dendrite development (GO:0050773)	0.364603	1	1.57363	1.5877	MEF2C;DBN1
protein K63-linked ubiquitination (GO:0070534)	0.364603	1	1.57363	1.5877	PRKN;RNF5
regulation of peptidyl-threonine phosphorylation (GO:0010799)	0.364603	1	1.57363	1.5877	TGFB1;DDIT4
organic cyclic compound biosynthetic process (GO:1901362)	0.364603	1	1.57363	1.5877	SRD5A2;GPHN
DNA-templated transcriptional preinitiation complex assembly (GO:0070897)	0.365259	1	2.23939	2.2554	TAF7L
modulation by virus of host process (GO:0019054)	0.365259	1	2.23939	2.2554	PRKN
dermatan sulfate metabolic process (GO:0030205)	0.365259	1	2.23939	2.2554	CHST12
regulation of interleukin-1 beta production (GO:0032651)	0.365259	1	2.23939	2.2554	HSPB1
nucleotide-sugar metabolic process (GO:0009225)	0.365259	1	2.23939	2.2554	TSTA3
mitochondrial genome maintenance (GO:0000002)	0.365259	1	2.23939	2.2554	MEF2A
intestinal absorption (GO:0050892)	0.365259	1	2.23939	2.2554	KCNQ1
regulation of superoxide anion generation (GO:0032928)	0.365259	1	2.23939	2.2554	TGFB1
glucosamine-containing compound metabolic process (GO:1901071)	0.365259	1	2.23939	2.2554	PGM3
regulation of NMDA receptor activity (GO:2000310)	0.365259	1	2.23939	2.2554	MEF2C
DNA replication-independent nucleosome organization (GO:0034724)	0.365259	1	2.23939	2.2554	NASP
positive regulation of cellular carbohydrate metabolic process (GO:0010676)	0.365259	1	2.23939	2.2554	PTH1R
renal absorption (GO:0070293)	0.365259	1	2.23939	2.2554	KCNQ1
muscle cell development (GO:0055001)	0.365259	1	2.23939	2.2554	SDC1
synaptic vesicle cycle (GO:0099504)	0.365259	1	2.23939	2.2554	RAB3A
striated muscle myosin thick filament assembly (GO:0071688)	0.365259	1	2.23939	2.2554	MYBPH
regulation of triglyceride biosynthetic process (GO:0010866)	0.365259	1	2.23939	2.2554	SIK1
multivesicular body sorting pathway (GO:0071985)	0.365259	1	2.23939	2.2554	RUBCN
DNA damage response, signal transduction by p53 class mediator resulting in transcription of p21 class mediator (GO:0006978)	0.365259	1	2.23939	2.2554	TP73
atrial septum development (GO:0003283)	0.365259	1	2.23939	2.2554	ZFPM1
regulation of production of miRNAs involved in gene silencing by miRNA (GO:1903798)	0.365259	1	2.23939	2.2554	TGFB1
negative regulation of voltage-gated calcium channel activity (GO:1901386)	0.365259	1	2.23939	2.2554	CBARP
positive regulation of protein complex disassembly (GO:0043243)	0.365259	1	2.23939	2.2554	TNF
regulation of macrophage differentiation (GO:0045649)	0.365259	1	2.23939	2.2554	FADD
pathway-restricted SMAD protein phosphorylation (GO:0060389)	0.365259	1	2.23939	2.2554	TGFB1
phospholipase C-activating dopamine receptor signaling pathway (GO:0060158)	0.365259	1	2.23939	2.2554	GNA15
toll-like receptor 9 signaling pathway (GO:0034162)	0.365259	1	2.23939	2.2554	TNIP2
neuron fate commitment (GO:0048663)	0.365259	1	2.23939	2.2554	PAX6
ER-associated misfolded protein catabolic process (GO:0071712)	0.365259	1	2.23939	2.2554	RNF5
mRNA modification (GO:0016556)	0.365259	1	2.23939	2.2554	TRMT10C
positive regulation of muscle contraction (GO:0045933)	0.365259	1	2.23939	2.2554	ENO1
establishment of chromosome localization (GO:0051303)	0.365259	1	2.23939	2.2554	CENPF
membrane repolarization (GO:0086009)	0.365259	1	2.23939	2.2554	KCNQ1
cellular response to low-density lipoprotein particle stimulus (GO:0071404)	0.365259	1	2.23939	2.2554	SREBF2
regulation of necrotic cell death (GO:0010939)	0.365259	1	2.23939	2.2554	TRADD
prostanoid biosynthetic process (GO:0046457)	0.365259	1	2.23939	2.2554	MGST1
regulation of neurotransmitter transport (GO:0051588)	0.365259	1	2.23939	2.2554	MEF2C
secretion (GO:0046903)	0.365259	1	2.23939	2.2554	NPPB
regulation of cAMP-dependent protein kinase activity (GO:2000479)	0.365259	1	2.23939	2.2554	PRKAR1B
regulation of T cell cytokine production (GO:0002724)	0.365259	1	2.23939	2.2554	TNFSF4
positive regulation of alpha-beta T cell proliferation (GO:0046641)	0.365259	1	2.23939	2.2554	TNFSF4
positive regulation of interleukin-17 production (GO:0032740)	0.365259	1	2.23939	2.2554	TGFB1
regulation of transcription initiation from RNA polymerase II promoter (GO:0060260)	0.365259	1	2.23939	2.2554	ATF7IP
glomerular visceral epithelial cell differentiation (GO:0072112)	0.365259	1	2.23939	2.2554	WT1
negative regulation of ubiquitin-protein transferase activity (GO:0051444)	0.365259	1	2.23939	2.2554	RPL5
regulation of synaptic vesicle transport (GO:1902803)	0.365259	1	2.23939	2.2554	PRKN
tRNA splicing, via endonucleolytic cleavage and ligation (GO:0006388)	0.365259	1	2.23939	2.2554	TSEN54
pre-miRNA processing (GO:0031054)	0.365259	1	2.23939	2.2554	AGO4
regulation of cellular carbohydrate metabolic process (GO:0010675)	0.365259	1	2.23939	2.2554	PRKN
regulation of establishment of planar polarity (GO:0090175)	0.365783	1	1.30841	1.31588	PSMB2;SMURF1;PSMB1;CELSR1
chromatin remodeling (GO:0006338)	0.368051	1	1.25483	1.25425	FOXA1;HDAC4;DAXX;TOP1MT;BRDT
negative regulation of protein modification process (GO:0031400)	0.368439	1	1.38629	1.38418	PRKN;TGFB1;TRAF3IP1
regulation of viral genome replication (GO:0045069)	0.368439	1	1.38629	1.38418	DDX3X;BTBD17;TNF
nuclear-transcribed mRNA catabolic process, deadenylation-dependent decay (GO:0000288)	0.368439	1	1.38629	1.38418	PARN;RC3H1;PAIP1
cellular protein complex assembly (GO:0043623)	0.374393	1	1.213	1.19172	EID2;CENPF;TGFB1;GPX4;CHMP4A;HOPX
transmembrane receptor protein serine/threonine kinase signaling pathway (GO:0007178)	0.374393	1	1.213	1.19172	DUSP22;CDH5;EID2;TGFB1;SMURF1;GDF3
protein localization to cell periphery (GO:1990778)	0.3749	1	1.24411	1.22059	PACS2;RAB40C;SMURF1;KCNB1;TNF
potassium ion import (GO:0010107)	0.37702	1	1.53221	1.49461	KCNJ4;KCNJ12
T cell differentiation (GO:0030217)	0.37702	1	1.53221	1.49461	RHOH;FADD
positive regulation of neuron death (GO:1901216)	0.37702	1	1.53221	1.49461	DAXX;DDIT4
chemical homeostasis (GO:0048878)	0.37702	1	1.53221	1.49461	PNPLA3;OTC
positive regulation of JAK-STAT cascade (GO:0046427)	0.377841	1	1.36463	1.32817	EPO;IL12A;CRLF1
positive regulation of endocytosis (GO:0045807)	0.377841	1	1.36463	1.32817	SGIP1;TNF;CBLL1
protein ubiquitination (GO:0016567)	0.378217	1	1.09314	1.06285	PRKN;RNF44;SMURF1;KLHL17;ARRB1;UBE3A;RNF5;KBTBD11;CHFR;UBE2L3;SPSB3;MARCH1;MAEA;PSMB2;UBE2Q2;UVSSA;PSMB1;CBLL1;HIST1H2BC
negative regulation of kinase activity (GO:0033673)	0.38146	1	1.27965	1.23327	CDKN1C;HSPB1;TSC2;TRIB1
phospholipase C-activating G-protein coupled receptor signaling pathway (GO:0007200)	0.38146	1	1.27965	1.23327	GNA15;CCKBR;PTH1R;GRPR
protein-DNA complex assembly (GO:0065004)	0.38146	1	1.27965	1.23327	BRD2;NAA60;DAXX;HIST1H2BC
plasma membrane bounded cell projection organization (GO:0120036)	0.381748	1	1.23356	1.18791	GPM6A;BLOC1S1;STMN1;STMN3;NPTX2
neuron cell-cell adhesion (GO:0007158)	0.387076	1	2.07943	1.97366	NRXN1
ribonucleoside monophosphate biosynthetic process (GO:0009156)	0.387076	1	2.07943	1.97366	ADSSL1
nucleoside salvage (GO:0043174)	0.387076	1	2.07943	1.97366	UCK2
ncRNA transcription (GO:0098781)	0.387076	1	2.07943	1.97366	GTF3C1
negative regulation of receptor-mediated endocytosis (GO:0048261)	0.387076	1	2.07943	1.97366	UBQLN2
lipid particle organization (GO:0034389)	0.387076	1	2.07943	1.97366	PNPLA3
regulation of nucleocytoplasmic transport (GO:0046822)	0.387076	1	2.07943	1.97366	TGFB1
regulation of phosphate metabolic process (GO:0019220)	0.387076	1	2.07943	1.97366	SRPX2
retrograde transport, endosome to plasma membrane (GO:1990126)	0.387076	1	2.07943	1.97366	RAB11B
regulation of extracellular matrix disassembly (GO:0010715)	0.387076	1	2.07943	1.97366	TGFB1
regulation of secretion (GO:0051046)	0.387076	1	2.07943	1.97366	KCNQ1
negative regulation of Rho protein signal transduction (GO:0035024)	0.387076	1	2.07943	1.97366	STMN1
negative regulation of hemopoiesis (GO:1903707)	0.387076	1	2.07943	1.97366	ZBTB16
cell communication by electrical coupling involved in cardiac conduction (GO:0086064)	0.387076	1	2.07943	1.97366	CACNA1C
negative regulation of intrinsic apoptotic signaling pathway by p53 class mediator (GO:1902254)	0.387076	1	2.07943	1.97366	PRKN
cardiac left ventricle morphogenesis (GO:0003214)	0.387076	1	2.07943	1.97366	HAND1
positive regulation of mitochondrial fission (GO:0090141)	0.387076	1	2.07943	1.97366	PRKN
regulation of defense response to virus (GO:0050688)	0.387076	1	2.07943	1.97366	TRAF3IP1
negative regulation of biomineral tissue development (GO:0070168)	0.387076	1	2.07943	1.97366	BCOR
amyloid-beta metabolic process (GO:0050435)	0.387076	1	2.07943	1.97366	ACE
smooth muscle contraction (GO:0006939)	0.387076	1	2.07943	1.97366	MYLK
regulation of ventricular cardiac muscle cell membrane repolarization (GO:0060307)	0.387076	1	2.07943	1.97366	KCNQ1
DNA damage response, signal transduction resulting in transcription (GO:0042772)	0.387076	1	2.07943	1.97366	TP73
regulation of synapse organization (GO:0050807)	0.387076	1	2.07943	1.97366	MEF2C
RNA splicing, via endonucleolytic cleavage and ligation (GO:0000394)	0.387076	1	2.07943	1.97366	TSEN54
purine nucleotide catabolic process (GO:0006195)	0.387076	1	2.07943	1.97366	NT5C1B
positive regulation of heart rate (GO:0010460)	0.387076	1	2.07943	1.97366	KCNQ1
histone H4-K16 acetylation (GO:0043984)	0.387076	1	2.07943	1.97366	MSL1
regulation of mRNA catabolic process (GO:0061013)	0.387076	1	2.07943	1.97366	RC3H1
purine-containing compound catabolic process (GO:0072523)	0.387076	1	2.07943	1.97366	NT5C1B
glycolipid metabolic process (GO:0006664)	0.387213	1	1.34363	1.27481	SMPD3;CTSA;PGAP3
positive regulation of protein modification by small protein conjugation or removal (GO:1903322)	0.387213	1	1.34363	1.27481	HDAC4;UBE3A;UBE2L3
negative regulation of apoptotic signaling pathway (GO:2001234)	0.387213	1	1.34363	1.27481	PRKN;DDX3X;HERPUD1
defense response to Gram-positive bacterium (GO:0050830)	0.387213	1	1.34363	1.27481	IL12A;SPACA7;HIST1H2BC
positive regulation of cellular metabolic process (GO:0031325)	0.389283	1	1.26574	1.19416	TGFB1;RAB1B;ARRB1;MAPK14
nuclear export (GO:0051168)	0.389283	1	1.26574	1.19416	TGFB1;SMURF1;CASC3;SRSF6
negative regulation of protein catabolic process (GO:0042177)	0.389336	1	1.49293	1.4083	CTSA;PRKCG
regulation of extrinsic apoptotic signaling pathway via death domain receptors (GO:1902041)	0.389336	1	1.49293	1.4083	TRADD;FADD
regulation of alternative mRNA splicing, via spliceosome (GO:0000381)	0.389336	1	1.49293	1.4083	DDX17;SRSF6
regulation of proteasomal protein catabolic process (GO:0061136)	0.389336	1	1.49293	1.4083	PRKN;PRKCG
clathrin-dependent endocytosis (GO:0072583)	0.389336	1	1.49293	1.4083	SYT2;PIP5K1C
purine ribonucleoside monophosphate biosynthetic process (GO:0009168)	0.389336	1	1.49293	1.4083	TGFB1;ADSSL1
positive regulation of reactive oxygen species metabolic process (GO:2000379)	0.389336	1	1.49293	1.4083	TGFB1;MAPK14
DNA replication-independent nucleosome assembly (GO:0006336)	0.389336	1	1.49293	1.4083	CENPU;NASP
alpha-amino acid catabolic process (GO:1901606)	0.389336	1	1.49293	1.4083	CBS;OTC
protein modification by small protein conjugation (GO:0032446)	0.393748	1	1.09719	1.02263	PRKN;RNF44;UBE2I;SMURF1;KLHL17;ARRB1;UBE3A;KBTBD11;CHFR;UBE2L3;RNF212;UBE2Q2;UVSSA;CBLL1;HIST1H2BC
actin filament organization (GO:0007015)	0.395434	1	1.213	1.12539	SH3BP1;TPM3;MYBPH;RHOH;DBN1
negative regulation of epithelial cell proliferation (GO:0050680)	0.396551	1	1.32328	1.22397	CDKN1C;TGFB1;RUNX3
regulation of autophagy (GO:0010506)	0.397134	1	1.14727	1.05949	CTSA;PRKN;RUBCN;KIF25;HSPB1;SVIP;SREBF2;UBQLN2
cellular protein metabolic process (GO:0044267)	0.398818	1	1.08268	0.995255	PRKN;RPL5;MRPS16;UBE2I;RPL34;RPS5;RPLP0;GATA6;MRPL36;PLOD1;RNF5;UBE2L3;DNAJC3;ADORA2B;RPS6KB2;FAM20C;ST3GAL1;ABCF1
regulated exocytosis (GO:0045055)	0.399012	1	1.18022	1.08434	TGFB1;VWF;TMSB4X;DNAJC5;VEGFB;RAB11B
negative regulation of transport (GO:0051051)	0.401542	1	1.4556	1.32816	PRKN;RUBCN
intraciliary transport involved in cilium assembly (GO:0035735)	0.401542	1	1.4556	1.32816	TRAF3IP1;IFT140
negative regulation of TOR signaling (GO:0032007)	0.401542	1	1.4556	1.32816	DDIT4;TSC2
ameboidal-type cell migration (GO:0001667)	0.401542	1	1.4556	1.32816	SEMA3B;SEMA3F
positive regulation of mitotic nuclear division (GO:0045840)	0.401542	1	1.4556	1.32816	SLF2;LRP5
positive regulation of mitotic cell cycle phase transition (GO:1901992)	0.401542	1	1.4556	1.32816	DDX3X;CCND2
negative regulation of cytokine secretion (GO:0050710)	0.401542	1	1.4556	1.32816	TMSB4X;TNF
negative regulation of ERK1 and ERK2 cascade (GO:0070373)	0.401542	1	1.4556	1.32816	LMO3;DUSP6
regulation of cholesterol biosynthetic process (GO:0045540)	0.401542	1	1.4556	1.32816	ERLIN1;SREBF2
regulation of ATPase activity (GO:0043462)	0.401542	1	1.4556	1.32816	TNNC1;TNNI3
axon development (GO:0061564)	0.404886	1	1.23881	1.12007	NTNG1;RAB3A;MAP1S;SLIT1
negative regulation of protein serine/threonine kinase activity (GO:0071901)	0.40585	1	1.30353	1.17548	PRKAR1B;INCA1;LRP5
regulation of TOR signaling (GO:0032006)	0.40585	1	1.30353	1.17548	TBCK;DDIT4;TSC2
regulation of protein localization to plasma membrane (GO:1903076)	0.40585	1	1.30353	1.17548	TGFB1;ARHGEF16;SQSTM1
regulation of angiogenesis (GO:0045765)	0.406778	1	1.15133	1.0356	NPPB;CDH5;PLXND1;COL4A2;GATA6;VEGFB;HSPB1
positive regulation of peptidyl-lysine acetylation (GO:2000758)	0.408145	1	1.94081	1.73922	ARRB1
myotube differentiation (GO:0014902)	0.408145	1	1.94081	1.73922	MEF2C
membrane repolarization during cardiac muscle cell action potential (GO:0086013)	0.408145	1	1.94081	1.73922	KCNQ1
fatty acid beta-oxidation using acyl-CoA oxidase (GO:0033540)	0.408145	1	1.94081	1.73922	EHHADH
catecholamine metabolic process (GO:0006584)	0.408145	1	1.94081	1.73922	PRKN
vitamin D metabolic process (GO:0042359)	0.408145	1	1.94081	1.73922	UBE2I
negative regulation of peptidyl-threonine phosphorylation (GO:0010801)	0.408145	1	1.94081	1.73922	DDIT4
maintenance of protein location in nucleus (GO:0051457)	0.408145	1	1.94081	1.73922	BCL3
positive regulation of response to wounding (GO:1903036)	0.408145	1	1.94081	1.73922	MYLK
epithelial cilium movement (GO:0003351)	0.408145	1	1.94081	1.73922	SPAG17
autonomic nervous system development (GO:0048483)	0.408145	1	1.94081	1.73922	KIF26A
positive regulation of mesonephros development (GO:0061213)	0.408145	1	1.94081	1.73922	WT1
response to X-ray (GO:0010165)	0.408145	1	1.94081	1.73922	TP73
pyrimidine nucleoside biosynthetic process (GO:0046134)	0.408145	1	1.94081	1.73922	UCK2
phototransduction, visible light (GO:0007603)	0.408145	1	1.94081	1.73922	GNB1
positive regulation of protein import (GO:1904591)	0.408145	1	1.94081	1.73922	TGFB1
positive regulation of stress-activated protein kinase signaling cascade (GO:0070304)	0.408145	1	1.94081	1.73922	TAOK1
positive regulation of potassium ion transmembrane transport (GO:1901381)	0.408145	1	1.94081	1.73922	KCNQ1
positive regulation of cytokine production involved in immune response (GO:0002720)	0.408145	1	1.94081	1.73922	TNFSF4
ventricular cardiac muscle cell action potential (GO:0086005)	0.408145	1	1.94081	1.73922	KCNQ1
anterograde synaptic vesicle transport (GO:0048490)	0.408145	1	1.94081	1.73922	BLOC1S1
regulation of establishment of cell polarity (GO:2000114)	0.408145	1	1.94081	1.73922	CDH5
sodium ion import (GO:0097369)	0.408145	1	1.94081	1.73922	HCN2
unsaturated fatty acid biosynthetic process (GO:0006636)	0.408145	1	1.94081	1.73922	ALOX15B
positive regulation of telomerase RNA localization to Cajal body (GO:1904874)	0.408145	1	1.94081	1.73922	CCT6A
dermatan sulfate proteoglycan biosynthetic process (GO:0050651)	0.408145	1	1.94081	1.73922	CHST12
mitochondrion localization (GO:0051646)	0.408145	1	1.94081	1.73922	MEF2A
regulation of clathrin-dependent endocytosis (GO:2000369)	0.408145	1	1.94081	1.73922	UBQLN2
negative regulation of lipid catabolic process (GO:0050995)	0.408145	1	1.94081	1.73922	TNF
negative regulation of release of cytochrome c from mitochondria (GO:0090201)	0.408145	1	1.94081	1.73922	PRKN
pyrimidine-containing compound metabolic process (GO:0072527)	0.408145	1	1.94081	1.73922	UCK2
negative regulation of cellular component movement (GO:0051271)	0.408145	1	1.94081	1.73922	SPINT2
cellular biogenic amine biosynthetic process (GO:0042401)	0.408145	1	1.94081	1.73922	SMOX
fatty acid beta-oxidation using acyl-CoA dehydrogenase (GO:0033539)	0.408145	1	1.94081	1.73922	ETFA
positive regulation of acute inflammatory response (GO:0002675)	0.408145	1	1.94081	1.73922	TNF
response to cholesterol (GO:0070723)	0.408145	1	1.94081	1.73922	TGFB1
neural crest cell differentiation (GO:0014033)	0.408145	1	1.94081	1.73922	MEF2C
N-terminal protein amino acid acetylation (GO:0006474)	0.408145	1	1.94081	1.73922	NAA60
negative regulation of muscle cell differentiation (GO:0051148)	0.408145	1	1.94081	1.73922	TGFB1
sodium ion import across plasma membrane (GO:0098719)	0.408145	1	1.94081	1.73922	HCN2
regulation of mitochondrial translation (GO:0070129)	0.408145	1	1.94081	1.73922	TRMT10C
negative regulation of signal transduction by p53 class mediator (GO:1901797)	0.408145	1	1.94081	1.73922	PRKN
positive regulation of cellular response to insulin stimulus (GO:1900078)	0.408145	1	1.94081	1.73922	INS-IGF2
amide transport (GO:0042886)	0.408145	1	1.94081	1.73922	TAP1
body fluid secretion (GO:0007589)	0.408145	1	1.94081	1.73922	NPPB
negative regulation of DNA-dependent DNA replication (GO:2000104)	0.408145	1	1.94081	1.73922	DONSON
positive regulation of collagen metabolic process (GO:0010714)	0.408145	1	1.94081	1.73922	TGFB1
positive regulation of NF-kappaB import into nucleus (GO:0042346)	0.408145	1	1.94081	1.73922	TNF
negative regulation of RNA metabolic process (GO:0051253)	0.408145	1	1.94081	1.73922	TGFB1
positive regulation of syncytium formation by plasma membrane fusion (GO:0060143)	0.408145	1	1.94081	1.73922	MAPK14
positive regulation of collagen biosynthetic process (GO:0032967)	0.408145	1	1.94081	1.73922	TGFB1
regulation of protein complex disassembly (GO:0043244)	0.408145	1	1.94081	1.73922	TNF
positive regulation of potassium ion transport (GO:0043268)	0.408145	1	1.94081	1.73922	KCNQ1
synaptic vesicle transport along microtubule (GO:0099517)	0.408145	1	1.94081	1.73922	BLOC1S1
sulfur compound biosynthetic process (GO:0044272)	0.409093	1	1.19312	1.06643	CHST12;CBS;MGST1;GGT1;ST3GAL1
regulation of heart contraction (GO:0008016)	0.412659	1	1.22577	1.08497	KCNJ12;KCNQ1;TNNI3;TBX2
positive regulation of signal transduction (GO:0009967)	0.412839	1	1.13057	1.00021	NECAB2;DEPDC1B;CUX2;INS-IGF2;LMO3;NRXN1;SULF2;SHANK1
odontogenesis (GO:0042476)	0.413631	1	1.4201	1.25364	WNT10A;BCOR
DNA duplex unwinding (GO:0032508)	0.413631	1	1.4201	1.25364	SUPV3L1;ASCC3
regulation of stress-activated MAPK cascade (GO:0032872)	0.413631	1	1.4201	1.25364	TAOK1;MAPK8IP3
calcium-dependent cell-cell adhesion via plasma membrane cell adhesion molecules (GO:0016339)	0.413631	1	1.4201	1.25364	CDH5;CDH22
positive regulation of receptor-mediated endocytosis (GO:0048260)	0.413631	1	1.4201	1.25364	SGIP1;ARRB1
intracellular protein transport (GO:0006886)	0.414527	1	1.09065	0.960448	CTSA;RAB3A;TGFB1;SMURF1;FUT10;RAB1B;TSC2;TNF;RAB11B;TBCK;RAB40C;BCL3;TSNARE1
regulation of cellular macromolecule biosynthetic process (GO:2000112)	0.415094	1	1.06114	0.933005	DAXX;MEF2C;NKX6-2;BCL11B;EHMT2;CXXC1;FOXK2;RHOH;ASH2L;NR3C1;RUNX3;MLLT6;UBE2L3;PTP4A3;WT1;ZNF30;ZNF416;ERC1;ZNF500;SOX6;HOXB7;ZNF135;BRDT
peptidyl-threonine phosphorylation (GO:0018107)	0.415107	1	1.28436	1.12923	PNCK;OXSR1;CAMKK1
positive regulation of T cell activation (GO:0050870)	0.415107	1	1.28436	1.12923	TNFSF4;HLA-DPB1;CD276
regulation of cell death (GO:0010941)	0.420411	1	1.213	1.05109	PRKN;TMEM109;SRSF6;IER3
negative regulation of macromolecule metabolic process (GO:0010605)	0.422708	1	1.17387	1.01079	PRKN;MEF2C;TGFB1;HAND2;TNF
positive regulation of intracellular protein transport (GO:0090316)	0.42358	1	1.14916	0.987145	TGFB1;KCNB1;WDR46;CEP290;SREBF2;UBE2L3
protein stabilization (GO:0050821)	0.42358	1	1.14916	0.987145	CCT6A;PRKN;RPL5;RASSF2;WDR81;TNIP2
response to organic cyclic compound (GO:0014070)	0.424317	1	1.26574	1.08509	FOXA1;TGFB1;TNF
cellular response to radiation (GO:0071478)	0.425597	1	1.38629	1.18426	MAPK14;SPIDR
positive regulation of protein localization to nucleus (GO:1900182)	0.425597	1	1.38629	1.18426	CCT6A;TGFB1
negative regulation of protein secretion (GO:0050709)	0.425597	1	1.38629	1.18426	PRKN;KCNB1
positive regulation of neuron projection development (GO:0010976)	0.428138	1	1.2005	1.01839	SYT2;PLXND1;SMURF1;ALKAL2
neural tube development (GO:0021915)	0.42849	1	1.81951	1.54201	TGFB1
negative regulation of NF-kappaB import into nucleus (GO:0042347)	0.42849	1	1.81951	1.54201	TMSB4X
regulation of systemic arterial blood pressure by hormone (GO:0001990)	0.42849	1	1.81951	1.54201	ACE
dendritic cell chemotaxis (GO:0002407)	0.42849	1	1.81951	1.54201	CXCR4
positive regulation of secretion (GO:0051047)	0.42849	1	1.81951	1.54201	NPPB
establishment of skin barrier (GO:0061436)	0.42849	1	1.81951	1.54201	STMN1
protein transport along microtubule (GO:0098840)	0.42849	1	1.81951	1.54201	TRAF3IP1
sialylation (GO:0097503)	0.42849	1	1.81951	1.54201	ST3GAL1
positive regulation of dendrite morphogenesis (GO:0050775)	0.42849	1	1.81951	1.54201	CUX2
regulation of dopamine secretion (GO:0014059)	0.42849	1	1.81951	1.54201	PRKN
embryonic digit morphogenesis (GO:0042733)	0.42849	1	1.81951	1.54201	TBX2
leukocyte tethering or rolling (GO:0050901)	0.42849	1	1.81951	1.54201	TNF
cytoplasmic sequestering of transcription factor (GO:0042994)	0.42849	1	1.81951	1.54201	TMSB4X
regulation of water loss via skin (GO:0033561)	0.42849	1	1.81951	1.54201	STMN1
cardiac ventricle development (GO:0003231)	0.42849	1	1.81951	1.54201	HEY1
stabilization of membrane potential (GO:0030322)	0.42849	1	1.81951	1.54201	KCNK2
sympathetic nervous system development (GO:0048485)	0.42849	1	1.81951	1.54201	SEMA3F
negative regulation of steroid biosynthetic process (GO:0010894)	0.42849	1	1.81951	1.54201	ERLIN1
regulation of histone H3-K4 methylation (GO:0051569)	0.42849	1	1.81951	1.54201	BCOR
leukocyte adhesion to vascular endothelial cell (GO:0061756)	0.42849	1	1.81951	1.54201	TNF
regulation of bicellular tight junction assembly (GO:2000810)	0.42849	1	1.81951	1.54201	TNF
cellular response to pH (GO:0071467)	0.42849	1	1.81951	1.54201	RAB11B
positive regulation of macrophage derived foam cell differentiation (GO:0010744)	0.42849	1	1.81951	1.54201	ALOX15B
positive regulation of myotube differentiation (GO:0010831)	0.42849	1	1.81951	1.54201	MAPK14
peptidyl-lysine methylation (GO:0018022)	0.42849	1	1.81951	1.54201	EHMT2
dendritic spine morphogenesis (GO:0060997)	0.42849	1	1.81951	1.54201	SHANK1
negative regulation of DNA replication (GO:0008156)	0.42849	1	1.81951	1.54201	TGFB1
miRNA metabolic process (GO:0010586)	0.42849	1	1.81951	1.54201	DDX17
regulation of SMAD protein import into nucleus (GO:0060390)	0.42849	1	1.81951	1.54201	TGFB1
mRNA transcription from RNA polymerase II promoter (GO:0042789)	0.42849	1	1.81951	1.54201	FOXE3
positive regulation of cell migration involved in sprouting angiogenesis (GO:0090050)	0.42849	1	1.81951	1.54201	SRPX2
cardiac epithelial to mesenchymal transition (GO:0060317)	0.42849	1	1.81951	1.54201	HEY1
regulation of stem cell proliferation (GO:0072091)	0.42849	1	1.81951	1.54201	ACE
regulation of necroptotic process (GO:0060544)	0.42849	1	1.81951	1.54201	TRADD
activation of protein kinase A activity (GO:0034199)	0.42849	1	1.81951	1.54201	PRKAR1B
regulation of membrane repolarization (GO:0060306)	0.42849	1	1.81951	1.54201	KCNQ1
positive regulation of leukocyte activation (GO:0002696)	0.42849	1	1.81951	1.54201	TNIP2
endoplasmic reticulum to cytosol transport (GO:1903513)	0.42849	1	1.81951	1.54201	HERPUD1
positive regulation of positive chemotaxis (GO:0050927)	0.42849	1	1.81951	1.54201	VEGFB
negative regulation of lipid storage (GO:0010888)	0.42849	1	1.81951	1.54201	TNF
regulation of nucleic acid-templated transcription (GO:1903506)	0.428851	1	1.05513	0.893324	DAXX;MEF2C;NKX6-2;BCL11B;CXXC1;FOXK2;RHOH;ASH2L;NR3C1;RUNX3;MLLT6;UBE2L3;PTP4A3;WT1;ZNF30;ZNF416;ERC1;ZNF500;SOX6;HOXB7;ZNF135;BRDT
negative regulation of multicellular organismal process (GO:0051241)	0.429495	1	1.16448	0.984158	FOXA1;MEF2C;FOXE3;SRSF6;TNF
positive regulation of endothelial cell migration (GO:0010595)	0.433476	1	1.24766	1.04294	TGFB1;TMSB4X;HSPB1
vascular endothelial growth factor receptor signaling pathway (GO:0048010)	0.433476	1	1.24766	1.04294	VEGFB;HSPB1;MAPK14
calcium-mediated signaling (GO:0019722)	0.433476	1	1.24766	1.04294	CXCR4;TNNI3;CACNA1C
antigen processing and presentation of peptide antigen via MHC class II (GO:0002495)	0.435839	1	1.18825	0.98682	MARCH1;DYNC1H1;KIF26A;HLA-DPB1
positive regulation of cell growth (GO:0030307)	0.435839	1	1.18825	0.98682	SUPV3L1;SYT2;DDX3X;SMURF1
cytoskeleton organization (GO:0007010)	0.436266	1	1.15524	0.958277	PACSIN2;CDC42BPB;ZNF135;SH3D19;SHANK1
regulation of B cell proliferation (GO:0030888)	0.437434	1	1.35405	1.11957	MEF2C;RC3H1
mitotic metaphase plate congression (GO:0007080)	0.437434	1	1.35405	1.11957	CHMP4A;MAD1L1
RNA catabolic process (GO:0006401)	0.437434	1	1.35405	1.11957	SUPV3L1;AGO4
positive regulation of protein localization to plasma membrane (GO:1903078)	0.437434	1	1.35405	1.11957	ARHGEF16;SQSTM1
branching morphogenesis of an epithelial tube (GO:0048754)	0.437434	1	1.35405	1.11957	WT1;LRP5
digestive tract development (GO:0048565)	0.437434	1	1.35405	1.11957	GATA6;TNF
regulation of multicellular organismal development (GO:2000026)	0.437434	1	1.35405	1.11957	ALOX15B;DUSP6
actomyosin structure organization (GO:0031032)	0.442581	1	1.23009	1.00268	MYBPH;ARRB1;CDC42BPB
regulation of protein sumoylation (GO:0033233)	0.448137	1	1.71248	1.37453	HDAC4
positive regulation of protein processing (GO:0010954)	0.448137	1	1.71248	1.37453	ENO1
cardiac myofibril assembly (GO:0055003)	0.448137	1	1.71248	1.37453	MEF2A
cellular response to gamma radiation (GO:0071480)	0.448137	1	1.71248	1.37453	TMEM109
ureteric bud development (GO:0001657)	0.448137	1	1.71248	1.37453	WT1
cardiac muscle cell contraction (GO:0086003)	0.448137	1	1.71248	1.37453	CACNA1C
regulation of lipid catabolic process (GO:0050994)	0.448137	1	1.71248	1.37453	TNF
N-terminal protein amino acid modification (GO:0031365)	0.448137	1	1.71248	1.37453	NAA60
histone H2A ubiquitination (GO:0033522)	0.448137	1	1.71248	1.37453	BCOR
negative regulation of B cell activation (GO:0050869)	0.448137	1	1.71248	1.37453	RC3H1
mRNA cis splicing, via spliceosome (GO:0045292)	0.448137	1	1.71248	1.37453	SFSWAP
gastrulation (GO:0007369)	0.448137	1	1.71248	1.37453	LRP5
pigment granule transport (GO:0051904)	0.448137	1	1.71248	1.37453	RAB11B
histone H2A monoubiquitination (GO:0035518)	0.448137	1	1.71248	1.37453	BCOR
negative regulation of cell development (GO:0010721)	0.448137	1	1.71248	1.37453	PAX6
cardiac atrium morphogenesis (GO:0003209)	0.448137	1	1.71248	1.37453	ZFPM1
positive regulation of hormone secretion (GO:0046887)	0.448137	1	1.71248	1.37453	GRP
regulation of myelination (GO:0031641)	0.448137	1	1.71248	1.37453	NKX6-2
negative regulation of reactive oxygen species metabolic process (GO:2000378)	0.448137	1	1.71248	1.37453	PRKN
negative regulation of stress fiber assembly (GO:0051497)	0.448137	1	1.71248	1.37453	STMN1
3'-UTR-mediated mRNA stabilization (GO:0070935)	0.448137	1	1.71248	1.37453	MAPK14
regulation of collagen biosynthetic process (GO:0032965)	0.448137	1	1.71248	1.37453	TGFB1
embryo development ending in birth or egg hatching (GO:0009792)	0.448137	1	1.71248	1.37453	STOX2
response to purine-containing compound (GO:0014074)	0.448137	1	1.71248	1.37453	DUOX2
phospholipid catabolic process (GO:0009395)	0.448137	1	1.71248	1.37453	SMPD3
positive regulation of natural killer cell mediated cytotoxicity (GO:0045954)	0.448137	1	1.71248	1.37453	IL12A
positive regulation of macrophage activation (GO:0043032)	0.448137	1	1.71248	1.37453	TNIP2
long-term memory (GO:0007616)	0.448137	1	1.71248	1.37453	SHANK1
virion assembly (GO:0019068)	0.448137	1	1.71248	1.37453	RAB1B
regulation of synaptic vesicle exocytosis (GO:2000300)	0.448137	1	1.71248	1.37453	RAB3A
heterocycle biosynthetic process (GO:0018130)	0.448137	1	1.71248	1.37453	GPHN
nucleotide catabolic process (GO:0009166)	0.448137	1	1.71248	1.37453	NT5C1B
neurotrophin signaling pathway (GO:0038179)	0.448137	1	1.71248	1.37453	DDIT4
regulation of cardiac muscle contraction by regulation of the release of sequestered calcium ion (GO:0010881)	0.448137	1	1.71248	1.37453	CACNA1C
serine family amino acid metabolic process (GO:0009069)	0.448137	1	1.71248	1.37453	CBS
chaperone-mediated protein complex assembly (GO:0051131)	0.448137	1	1.71248	1.37453	HOPX
positive regulation by host of viral transcription (GO:0043923)	0.448137	1	1.71248	1.37453	CTDP1
positive chemotaxis (GO:0050918)	0.448137	1	1.71248	1.37453	TSC2
regulation of establishment or maintenance of cell polarity (GO:0032878)	0.448137	1	1.71248	1.37453	CDH5
synaptic vesicle transport (GO:0048489)	0.448137	1	1.71248	1.37453	RAB3A
purine-containing compound metabolic process (GO:0072521)	0.448137	1	1.71248	1.37453	MACROD1
mesonephric tubule development (GO:0072164)	0.448137	1	1.71248	1.37453	WT1
melanosome transport (GO:0032402)	0.448137	1	1.71248	1.37453	RAB11B
cellular response to inorganic substance (GO:0071241)	0.448137	1	1.71248	1.37453	SPIDR
positive regulation of transcription of Notch receptor target (GO:0007221)	0.448137	1	1.71248	1.37453	PLXND1
viral entry into host cell (GO:0046718)	0.448137	1	1.71248	1.37453	NECTIN1
positive regulation of natural killer cell mediated immunity (GO:0002717)	0.448137	1	1.71248	1.37453	IL12A
positive regulation of macroautophagy (GO:0016239)	0.449137	1	1.32328	1.05919	TSC2;IKBKG
positive regulation of interleukin-8 production (GO:0032757)	0.449137	1	1.32328	1.05919	FADD;TNF
positive regulation of intracellular transport (GO:0032388)	0.449137	1	1.32328	1.05919	DYNC1H1;CEP290
carboxylic acid biosynthetic process (GO:0046394)	0.449137	1	1.32328	1.05919	GADL1;PYCR3
metaphase plate congression (GO:0051310)	0.449137	1	1.32328	1.05919	CENPF;CHMP4A
regulation of canonical Wnt signaling pathway (GO:0060828)	0.44938	1	1.09341	0.874606	PRKN;DRAXIN;DDX3X;PSMB2;PSMB1;CTNND1;LRP5;FAM53B
regulation of translation (GO:0006417)	0.44938	1	1.09341	0.874606	RPL5;SYNCRIP;DDX3X;NCL;BCL3;PRR16;HSPB1;PAIP1
regulation of lipid metabolic process (GO:0019216)	0.451149	1	1.16448	0.92688	HELZ2;RXRA;SIN3A;TXNRD1
negative regulation of cysteine-type endopeptidase activity (GO:2000117)	0.451628	1	1.213	0.964212	DDX3X;TNFRSF1B;CST6
metal ion transport (GO:0030001)	0.458754	1	1.15295	0.89843	KCNJ4;KCNJ12;SCN8A;SLC9B2
positive regulation of cytokine secretion (GO:0050715)	0.460615	1	1.19639	0.927431	MAPK14;TNF;ALOX15B
canonical Wnt signaling pathway (GO:0060070)	0.460615	1	1.19639	0.927431	WNT10A;FRAT2;LRP5
positive regulation of proteasomal protein catabolic process (GO:1901800)	0.460615	1	1.19639	0.927431	PRKN;TRIB1;CBFA2T3
protein localization to plasma membrane (GO:0072659)	0.463152	1	1.1197	0.861829	PACS2;RAB40C;SMURF1;KCNB1;TNF
long-chain fatty-acyl-CoA biosynthetic process (GO:0035338)	0.46711	1	1.61734	1.2311	ACSL5
establishment of melanosome localization (GO:0032401)	0.46711	1	1.61734	1.2311	RAB11B
homologous chromosome segregation (GO:0045143)	0.46711	1	1.61734	1.2311	RNF212
regulation of spindle organization (GO:0090224)	0.46711	1	1.61734	1.2311	DYNC1H1
posttranscriptional gene silencing by RNA (GO:0035194)	0.46711	1	1.61734	1.2311	AGO4
regulation of keratinocyte proliferation (GO:0010837)	0.46711	1	1.61734	1.2311	SRSF6
negative regulation of osteoclast differentiation (GO:0045671)	0.46711	1	1.61734	1.2311	TMEM178A
endoplasmic reticulum calcium ion homeostasis (GO:0032469)	0.46711	1	1.61734	1.2311	HERPUD1
maintenance of protein localization in organelle (GO:0072595)	0.46711	1	1.61734	1.2311	BCL3
leukotriene biosynthetic process (GO:0019370)	0.46711	1	1.61734	1.2311	GGT1
regulation of chemokine production (GO:0032642)	0.46711	1	1.61734	1.2311	TNF
regulation of lipopolysaccharide-mediated signaling pathway (GO:0031664)	0.46711	1	1.61734	1.2311	TRIB1
establishment or maintenance of apical/basal cell polarity (GO:0035088)	0.46711	1	1.61734	1.2311	SCARF2
negative regulation of protein dephosphorylation (GO:0035308)	0.46711	1	1.61734	1.2311	CRY2
outer dynein arm assembly (GO:0036158)	0.46711	1	1.61734	1.2311	DNAL1
insulin secretion (GO:0030073)	0.46711	1	1.61734	1.2311	RAB11B
retrograde protein transport, ER to cytosol (GO:0030970)	0.46711	1	1.61734	1.2311	HERPUD1
regulation of cholesterol efflux (GO:0010874)	0.46711	1	1.61734	1.2311	SREBF2
regulation of cardiac muscle cell membrane repolarization (GO:0099623)	0.46711	1	1.61734	1.2311	KCNQ1
tRNA metabolic process (GO:0006399)	0.46711	1	1.61734	1.2311	GTF3C1
heart trabecula morphogenesis (GO:0061384)	0.46711	1	1.61734	1.2311	HEY1
positive regulation of p38MAPK cascade (GO:1900745)	0.46711	1	1.61734	1.2311	HAND2
regulation of cAMP-mediated signaling (GO:0043949)	0.46711	1	1.61734	1.2311	PDE2A
DNA conformation change (GO:0071103)	0.46711	1	1.61734	1.2311	TOP1MT
regulation of cellular response to growth factor stimulus (GO:0090287)	0.46711	1	1.61734	1.2311	DUSP6
regulation of epithelial cell differentiation (GO:0030856)	0.46711	1	1.61734	1.2311	ALOX15B
establishment of epithelial cell polarity (GO:0090162)	0.46711	1	1.61734	1.2311	SH3BP1
glyceraldehyde-3-phosphate metabolic process (GO:0019682)	0.46711	1	1.61734	1.2311	TKFC
cell-substrate adherens junction assembly (GO:0007045)	0.46711	1	1.61734	1.2311	ARHGEF7
piRNA metabolic process (GO:0034587)	0.46711	1	1.61734	1.2311	MOV10L1
response to organophosphorus (GO:0046683)	0.46711	1	1.61734	1.2311	DUOX2
mRNA destabilization (GO:0061157)	0.46711	1	1.61734	1.2311	RC3H1
focal adhesion assembly (GO:0048041)	0.46711	1	1.61734	1.2311	ARHGEF7
positive regulation of defense response (GO:0031349)	0.469537	1	1.18022	0.892255	MEF2C;TNFSF4;PDE2A
nitrogen compound transport (GO:0071705)	0.469537	1	1.18022	0.892255	SLC7A7;SLC1A5;RHBG
protein complex disassembly (GO:0043241)	0.472122	1	1.26574	0.949962	FRAT2;LRP5
intraciliary transport (GO:0042073)	0.472122	1	1.26574	0.949962	TRAF3IP1;IFT140
interleukin-12-mediated signaling pathway (GO:0035722)	0.472122	1	1.26574	0.949962	RPLP0;IL12A
positive regulation of protein localization to cell periphery (GO:1904377)	0.472122	1	1.26574	0.949962	ARHGEF16;SQSTM1
cellular response to interleukin-12 (GO:0071349)	0.472122	1	1.26574	0.949962	RPLP0;IL12A
maturation of SSU-rRNA (GO:0030490)	0.472122	1	1.26574	0.949962	NAT10;WDR46
regulation of DNA metabolic process (GO:0051052)	0.472122	1	1.26574	0.949962	EHMT2;POLH
positive regulation of angiogenesis (GO:0045766)	0.473853	1	1.13057	0.844373	CDH5;GATA6;VEGFB;HSPB1
purine ribonucleotide biosynthetic process (GO:0009152)	0.478393	1	1.16448	0.858601	NPPB;TGFB1;ADSSL1
negative regulation of cell proliferation (GO:0008285)	0.478901	1	1.04258	0.767612	CDKN1C;TGFB1;INCA1;TSC2;RUNX3;ALOX15B;CBFA2T3;WT1;RPS6KA2;IL12A;STRN;TRIB1;TP73
protein homooligomerization (GO:0051260)	0.479463	1	1.07255	0.78842	RXRA;VWF;KCNJ12;PRF1;MGST1;KIF25;CHMP4A
monovalent inorganic cation transport (GO:0015672)	0.481343	1	1.1197	0.818693	KCNJ4;KCNJ12;SCN8A;SLC9B2
positive regulation of vasculature development (GO:1904018)	0.481343	1	1.1197	0.818693	CDH5;GATA6;VEGFB;HSPB1
positive regulation of lymphocyte activation (GO:0051251)	0.481343	1	1.1197	0.818693	TNIP2;TNFSF4;HLA-DPB1;IL12A
regulation of cell proliferation (GO:0042127)	0.481517	1	1.02286	0.747518	HDAC4;EPO;DOT1L;LRP5;ASH2L;CCND2;RPS6KA2;IER5;SRMS;TGFB1;INCA1;TSC2;TNFRSF1B;CBFA2T3;ALOX15B;TBX2;DUSP22;EID2;INS-IGF2;CCKBR;WT1;TNFSF4;RARA;SCGB3A1;STRN;CRLF1
cellular protein modification process (GO:0006464)	0.481841	1	1.0179	0.743214	CTDP1;RAB3A;RAB1B;FUT10;PLOD1;UBE2L3;PORCN;PSMB2;RPS6KA2;PSMB1;MACROD1;MGAT1;ST3GAL1;PRKCG;FN3K;TGFB1;UBE2I;ZBTB16;PMM2;WIPI2;CDC42BPB;OXSR1;RUNX3;DUSP6;RAB11B;SPSB3;DUSP22;DNAJC3;PRKAR1B;TAOK1;RPS6KB2;RARA;FAM20C;SIK1;ATG4D
positive regulation of cytosolic calcium ion concentration (GO:0007204)	0.483065	1	1.09444	0.796318	GNA15;CCKBR;LPAR2;CXCR4;CACNA1C
cellular response to organic substance (GO:0071310)	0.483065	1	1.09444	0.796318	TGFB1;CXCR4;SIK1;MAPK14;TNF
negative regulation of I-kappaB kinase/NF-kappaB signaling (GO:0043124)	0.483396	1	1.23881	0.900516	TMSB4X;RHOH
polyol metabolic process (GO:0019751)	0.483396	1	1.23881	0.900516	INPP5A;IP6K1
positive regulation of tumor necrosis factor production (GO:0032760)	0.483396	1	1.23881	0.900516	HSPB1;FADD
histone H4 acetylation (GO:0043967)	0.483396	1	1.23881	0.900516	NAA60;MSL1
heterophilic cell-cell adhesion via plasma membrane cell adhesion molecules (GO:0007157)	0.483396	1	1.23881	0.900516	SCARF2;NECTIN1
inositol phosphate metabolic process (GO:0043647)	0.483396	1	1.23881	0.900516	INPP5A;IP6K1
cellular response to heat (GO:0034605)	0.483396	1	1.23881	0.900516	DAXX;IER5
positive regulation of pathway-restricted SMAD protein phosphorylation (GO:0010862)	0.483396	1	1.23881	0.900516	TGFB1;GDF3
positive regulation of transforming growth factor beta receptor signaling pathway (GO:0030511)	0.485431	1	1.53221	1.10736	CDKN1C
negative regulation of smoothened signaling pathway (GO:0045879)	0.485431	1	1.53221	1.10736	RFX4
negative regulation of lymphocyte activation (GO:0051250)	0.485431	1	1.53221	1.10736	LST1
regulation of gluconeogenesis (GO:0006111)	0.485431	1	1.53221	1.10736	SIK1
error-free translesion synthesis (GO:0070987)	0.485431	1	1.53221	1.10736	POLH
negative regulation of phosphate metabolic process (GO:0045936)	0.485431	1	1.53221	1.10736	CDKN1C
histone methylation (GO:0016571)	0.485431	1	1.53221	1.10736	EHMT2
negative regulation of protein localization to plasma membrane (GO:1903077)	0.485431	1	1.53221	1.10736	TGFB1
positive regulation of heart contraction (GO:0045823)	0.485431	1	1.53221	1.10736	KCNQ1
endoplasmic reticulum mannose trimming (GO:1904380)	0.485431	1	1.53221	1.10736	RNF5
regulation of long-term synaptic potentiation (GO:1900271)	0.485431	1	1.53221	1.10736	SQSTM1
protein exit from endoplasmic reticulum (GO:0032527)	0.485431	1	1.53221	1.10736	HERPUD1
positive regulation of activated T cell proliferation (GO:0042104)	0.485431	1	1.53221	1.10736	FADD
maturation of 5.8S rRNA from tricistronic rRNA transcript (SSU-rRNA, 5.8S rRNA, LSU-rRNA) (GO:0000466)	0.485431	1	1.53221	1.10736	KRI1
vesicle transport along microtubule (GO:0047496)	0.485431	1	1.53221	1.10736	DYNC1H1
production of small RNA involved in gene silencing by RNA (GO:0070918)	0.485431	1	1.53221	1.10736	AGO4
endothelial cell development (GO:0001885)	0.485431	1	1.53221	1.10736	PDE2A
acylglycerol biosynthetic process (GO:0046463)	0.485431	1	1.53221	1.10736	PNPLA3
regulation of heterotypic cell-cell adhesion (GO:0034114)	0.485431	1	1.53221	1.10736	TNF
positive regulation of mononuclear cell migration (GO:0071677)	0.485431	1	1.53221	1.10736	TNF
Rac protein signal transduction (GO:0016601)	0.485431	1	1.53221	1.10736	RHOH
excitatory postsynaptic potential (GO:0060079)	0.485431	1	1.53221	1.10736	MEF2C
positive regulation of oxidoreductase activity (GO:0051353)	0.485431	1	1.53221	1.10736	TNF
ribosomal small subunit assembly (GO:0000028)	0.485431	1	1.53221	1.10736	RPS5
negative regulation of lipid metabolic process (GO:0045833)	0.485431	1	1.53221	1.10736	TNF
positive regulation of lipid storage (GO:0010884)	0.485431	1	1.53221	1.10736	SREBF2
regulation of transcription factor import into nucleus (GO:0042990)	0.485431	1	1.53221	1.10736	BCL3
leukotriene metabolic process (GO:0006691)	0.485431	1	1.53221	1.10736	GGT1
intracellular estrogen receptor signaling pathway (GO:0030520)	0.485431	1	1.53221	1.10736	DDX17
purine ribonucleotide catabolic process (GO:0009154)	0.485431	1	1.53221	1.10736	PDE2A
folic acid metabolic process (GO:0046655)	0.485431	1	1.53221	1.10736	ALDH1L2
macromolecule biosynthetic process (GO:0009059)	0.485431	1	1.53221	1.10736	TNF
positive regulation of immunoglobulin production (GO:0002639)	0.485431	1	1.53221	1.10736	TNFSF4
calcium ion transport into cytosol (GO:0060402)	0.485431	1	1.53221	1.10736	CACNA1C
positive regulation of pri-miRNA transcription from RNA polymerase II promoter (GO:1902895)	0.485431	1	1.53221	1.10736	TGFB1
innate immune response in mucosa (GO:0002227)	0.485431	1	1.53221	1.10736	HIST1H2BC
triglyceride biosynthetic process (GO:0019432)	0.485431	1	1.53221	1.10736	PNPLA3
positive regulation of cellular response to transforming growth factor beta stimulus (GO:1903846)	0.485431	1	1.53221	1.10736	CDKN1C
positive regulation of cytokine production (GO:0001819)	0.48554	1	1.05862	0.764846	TGFB1;TNFSF4;RARA;HLA-DPB1;IL12A;FADD;TNF;SULF2
positive regulation of gene expression (GO:0010628)	0.487123	1	1.01949	0.733257	CDKN1C;HDAC4;PRKN;RPL5;DDX3X;EPO;GATA6;CXXC1;LRP5;TNF;CUX2;PRDM16;CEP290;ATF7IP;DDX17;MEF2C;TGFB1;ZBTB16;PAX6;MAPK14;RUNX3;WT1;HAND2;BCL3;PRR16;RARA;TP73
regulation of hematopoietic stem cell differentiation (GO:1902036)	0.487178	1	1.14916	0.826391	PSMB2;PSMB1;TP73
response to interleukin-1 (GO:0070555)	0.487178	1	1.14916	0.826391	HDAC4;HYAL3;RC3H1
negative regulation of extrinsic apoptotic signaling pathway (GO:2001237)	0.487178	1	1.14916	0.826391	TRADD;FADD;TNF
adenylate cyclase-modulating G-protein coupled receptor signaling pathway (GO:0007188)	0.489647	1	1.08627	0.775674	GNA15;GABBR1;PTH1R;CRHR2;GNAI2
T cell receptor signaling pathway (GO:0050852)	0.490151	1	1.07161	0.764102	PSMB2;PSMB1;HLA-DPB1;BTNL2;IKBKG;CD276
positive regulation of cell proliferation (GO:0008284)	0.490798	1	1.02991	0.73301	HDAC4;MEF2C;TGFB1;EPO;DOT1L;LRP5;ASH2L;TNF;TBX2;INS-IGF2;CCND2;CCKBR;TNFSF4;RARA;CRLF1
cellular response to mechanical stimulus (GO:0071260)	0.49452	1	1.213	0.854158	PDE2A;FADD
negative regulation of ubiquitin protein ligase activity (GO:1904667)	0.495892	1	1.13424	0.795551	RPL5;PSMB2;PSMB1
response to ionizing radiation (GO:0010212)	0.495892	1	1.13424	0.795551	MAPK14;SPIDR;TP73
regulation of hematopoietic progenitor cell differentiation (GO:1901532)	0.495892	1	1.13424	0.795551	PSMB2;PSMB1;TP73
response to endoplasmic reticulum stress (GO:0034976)	0.496195	1	1.09857	0.769863	PRKN;PDIA2;RNF5;HERPUD1
fatty acid metabolic process (GO:0006631)	0.496195	1	1.09857	0.769863	GPX4;PNPLA3;GGT1;ALOX15B
inflammatory response (GO:0006954)	0.500371	1	1.03972	0.719907	HDAC4;TGFB1;TNFSF4;HYAL3;CXCR4;IKBKG;TNFRSF1B;TNF;ABCF1
Ras protein signal transduction (GO:0007265)	0.500854	1	1.04438	0.722127	RAB3A;RAB40C;RAB1B;GNB1;RHOH;RASGRP2;MAPK14;RAB11B
transcription from RNA polymerase II promoter (GO:0006366)	0.501099	1	1.02042	0.705064	FOXE3;CTDP1;HLF;GATA6;PAX6;ARRB1;CASC3;NR2E1;RPAP1;NR3C1;RUNX3;RXRA;NFIC;HAND1;RARA;TRIP13;SRSF6
cell projection assembly (GO:0030031)	0.503123	1	1.4556	0.999884	RHOH
regulation of epidermal cell differentiation (GO:0045604)	0.503123	1	1.4556	0.999884	GDF3
ureteric bud morphogenesis (GO:0060675)	0.503123	1	1.4556	0.999884	WT1
negative regulation of macromolecule biosynthetic process (GO:0010558)	0.503123	1	1.4556	0.999884	TGFB1
regulation of regulatory T cell differentiation (GO:0045589)	0.503123	1	1.4556	0.999884	TNFSF4
viral budding via host ESCRT complex (GO:0039702)	0.503123	1	1.4556	0.999884	CHMP4A
embryonic digestive tract development (GO:0048566)	0.503123	1	1.4556	0.999884	TNF
neuromuscular junction development (GO:0007528)	0.503123	1	1.4556	0.999884	GPHN
purine nucleotide metabolic process (GO:0006163)	0.503123	1	1.4556	0.999884	NT5C1B
regulation of calcium ion transmembrane transport (GO:1903169)	0.503123	1	1.4556	0.999884	CBARP
mitochondrial respiratory chain complex IV assembly (GO:0033617)	0.503123	1	1.4556	0.999884	COX20
dopamine metabolic process (GO:0042417)	0.503123	1	1.4556	0.999884	PRKN
androgen metabolic process (GO:0008209)	0.503123	1	1.4556	0.999884	SRD5A2
regulation of anoikis (GO:2000209)	0.503123	1	1.4556	0.999884	SIK1
positive regulation of gene silencing by miRNA (GO:2000637)	0.503123	1	1.4556	0.999884	TGFB1
striated muscle cell development (GO:0055002)	0.503123	1	1.4556	0.999884	SDC1
branching involved in ureteric bud morphogenesis (GO:0001658)	0.503123	1	1.4556	0.999884	WT1
negative regulation of telomere maintenance via telomerase (GO:0032211)	0.503123	1	1.4556	0.999884	NAT10
dorsal/ventral pattern formation (GO:0009953)	0.503123	1	1.4556	0.999884	DUSP6
inositol phosphate-mediated signaling (GO:0048016)	0.503123	1	1.4556	0.999884	INPP5A
heparan sulfate proteoglycan metabolic process (GO:0030201)	0.503123	1	1.4556	0.999884	SULF2
chondroitin sulfate biosynthetic process (GO:0030206)	0.503123	1	1.4556	0.999884	CHST12
regulation of transport (GO:0051049)	0.503123	1	1.4556	0.999884	PRKN
positive regulation of cell cycle process (GO:0090068)	0.503552	1	1.0883	0.746649	DYNC1H1;GATA6;LRP5;TP73
negative regulation of response to external stimulus (GO:0032102)	0.503552	1	1.0883	0.746649	CDH5;TRAF3IP1;METRNL;TRIB1
regulation of transcription from RNA polymerase II promoter in response to hypoxia (GO:0061418)	0.50453	1	1.1197	0.766014	PSMB2;EPO;PSMB1
glutathione metabolic process (GO:0006749)	0.50549	1	1.18825	0.810655	MGST1;GGT1
regulation of reactive oxygen species metabolic process (GO:2000377)	0.50549	1	1.18825	0.810655	PRKN;MAPK14
protein autoubiquitination (GO:0051865)	0.50549	1	1.18825	0.810655	PRKN;UBE3A
neutrophil mediated immunity (GO:0002446)	0.508016	1	1.01623	0.688235	CTSA;DYNC1H1;ACE;RAB3A;DDX3X;STK11IP;MGST1;TNFRSF1B;MAPK14;SVIP;DNAJC3;NFASC;DOK3;DNAJC5;PSMB1;CEP290;LAIR1
protein polyubiquitination (GO:0000209)	0.508975	1	1.0287	0.694736	PRKN;MARCH1;PSMB2;SMURF1;UBE2Q2;PSMB1;UBE3A;RNF5;CHFR;UBE2L3
negative regulation of mitotic cell cycle phase transition (GO:1901991)	0.513092	1	1.10552	0.737715	PSMB2;PSMB1;CDK2AP2
cation transport (GO:0006812)	0.513092	1	1.10552	0.737715	SLC1A5;RHBG;SLC9B2
activation of cysteine-type endopeptidase activity involved in apoptotic process (GO:0006919)	0.513092	1	1.10552	0.737715	TRADD;FADD;TNF
cell-cell junction assembly (GO:0007043)	0.513092	1	1.10552	0.737715	CDH5;CDH22;STRN
mitochondrion organization (GO:0007005)	0.513767	1	1.04594	0.696584	MEF2A;SUPV3L1;PRKN;WDR81;SPATA18;OTC
myeloid leukocyte differentiation (GO:0002573)	0.516305	1	1.16448	0.769792	MAPK14;CBFA2T3
receptor internalization (GO:0031623)	0.516305	1	1.16448	0.769792	ARRB1;CACNG4
fatty acid beta-oxidation (GO:0006635)	0.516305	1	1.16448	0.769792	EHHADH;ETFA
regulation of cell motility (GO:2000145)	0.518123	1	1.06833	0.702474	TGFB1;PLXND1;ABI3;SPINT2
positive regulation of cysteine-type endopeptidase activity involved in apoptotic process (GO:0043280)	0.518123	1	1.06833	0.702474	DDX3X;TRADD;FADD;TNF
positive regulation of transcription from RNA polymerase I promoter (GO:0045943)	0.520208	1	1.38629	0.905977	NCL
mRNA transcription (GO:0009299)	0.520208	1	1.38629	0.905977	FOXE3
GTP metabolic process (GO:0046039)	0.520208	1	1.38629	0.905977	GPHN
cortical actin cytoskeleton organization (GO:0030866)	0.520208	1	1.38629	0.905977	TNF
mitochondrial electron transport, cytochrome c to oxygen (GO:0006123)	0.520208	1	1.38629	0.905977	COX4I2
establishment of spindle orientation (GO:0051294)	0.520208	1	1.38629	0.905977	KIF25
negative regulation of ion transmembrane transporter activity (GO:0032413)	0.520208	1	1.38629	0.905977	EPO
mitochondrial fission (GO:0000266)	0.520208	1	1.38629	0.905977	PRKN
positive regulation of histone acetylation (GO:0035066)	0.520208	1	1.38629	0.905977	ARRB1
positive regulation of lamellipodium organization (GO:1902745)	0.520208	1	1.38629	0.905977	ARHGEF7
negative regulation of G-protein coupled receptor protein signaling pathway (GO:0045744)	0.520208	1	1.38629	0.905977	STMN1
regulation of macrophage activation (GO:0043030)	0.520208	1	1.38629	0.905977	TNIP2
establishment of endothelial barrier (GO:0061028)	0.520208	1	1.38629	0.905977	PDE2A
vesicle docking (GO:0048278)	0.520208	1	1.38629	0.905977	TSNARE1
positive regulation of BMP signaling pathway (GO:0030513)	0.520208	1	1.38629	0.905977	GATA6
response to nicotine (GO:0035094)	0.520208	1	1.38629	0.905977	TNF
positive regulation of defense response to virus by host (GO:0002230)	0.520208	1	1.38629	0.905977	SIN3A
cellular response to misfolded protein (GO:0071218)	0.520208	1	1.38629	0.905977	RNF5
mitochondrial respiratory chain complex IV biogenesis (GO:0097034)	0.520208	1	1.38629	0.905977	COX20
long-term synaptic potentiation (GO:0060291)	0.520208	1	1.38629	0.905977	SHANK1
cellular response to copper ion (GO:0071280)	0.520208	1	1.38629	0.905977	DAXX
positive regulation of receptor internalization (GO:0002092)	0.520208	1	1.38629	0.905977	ARRB1
embryonic skeletal system development (GO:0048706)	0.520208	1	1.38629	0.905977	SULF2
negative regulation of cell cycle arrest (GO:0071157)	0.520208	1	1.38629	0.905977	FOXE3
hepaticobiliary system development (GO:0061008)	0.520208	1	1.38629	0.905977	RARA
glutamate metabolic process (GO:0006536)	0.520208	1	1.38629	0.905977	GGT1
regulation of hydrolase activity (GO:0051336)	0.521574	1	1.0917	0.710593	PLXND1;TNNC1;STMN3
regulation of protein serine/threonine kinase activity (GO:0071900)	0.521574	1	1.0917	0.710593	DDX3X;LRP5;TRIB1
negative regulation of defense response (GO:0031348)	0.521574	1	1.0917	0.710593	CDH5;TRAF3IP1;METRNL
viral gene expression (GO:0019080)	0.525333	1	1.05862	0.681458	RPL5;RPL34;RPS5;RPLP0
macroautophagy (GO:0016236)	0.525333	1	1.05862	0.681458	PRKN;CHMP4A;WIPI2;SQSTM1
positive regulation of establishment of protein localization to mitochondrion (GO:1903749)	0.525333	1	1.05862	0.681458	WDR46;SREBF2;UBE2L3;TP73
regulation of exocytosis (GO:0017157)	0.526961	1	1.14165	0.731375	RAB3A;RAB40C
response to organonitrogen compound (GO:0010243)	0.526961	1	1.14165	0.731375	PRKN;RNF5
regulation of cellular amine metabolic process (GO:0033238)	0.526961	1	1.14165	0.731375	PSMB2;PSMB1
regulation of cellular amino acid metabolic process (GO:0006521)	0.526961	1	1.14165	0.731375	PSMB2;PSMB1
arachidonic acid metabolic process (GO:0019369)	0.526961	1	1.14165	0.731375	TBXAS1;ALOX15B
positive regulation of developmental growth (GO:0048639)	0.526961	1	1.14165	0.731375	SYT2;SMURF1
regulation of cellular component organization (GO:0051128)	0.528453	1	1.03972	0.663133	PACSIN2;TSC2;RASGRP2;ZNF135;SH3D19
positive regulation of protein targeting to mitochondrion (GO:1903955)	0.529976	1	1.07823	0.684591	WDR46;SREBF2;UBE2L3
BMP signaling pathway (GO:0030509)	0.529976	1	1.07823	0.684591	TGFB1;SMURF1;GDF3
positive regulation of binding (GO:0051099)	0.529976	1	1.07823	0.684591	PRKN;STMN1;RARA
endosomal transport (GO:0016197)	0.531045	1	1.01702	0.643679	WDR81;HEATR5A;BLOC1S1;ZFYVE21;CHMP4A;ERC1;SQSTM1;RAB11B
regulation of natural killer cell mediated cytotoxicity (GO:0042269)	0.536706	1	1.32328	0.823481	IL12A
regulation of calcium ion transport into cytosol (GO:0010522)	0.536706	1	1.32328	0.823481	EPO
protein localization to cilium (GO:0061512)	0.536706	1	1.32328	0.823481	IFT140
negative regulation of protein polymerization (GO:0032272)	0.536706	1	1.32328	0.823481	STMN1
glutathione derivative biosynthetic process (GO:1901687)	0.536706	1	1.32328	0.823481	MGST1
protein homotrimerization (GO:0070207)	0.536706	1	1.32328	0.823481	MGST1
positive regulation of protein targeting to membrane (GO:0090314)	0.536706	1	1.32328	0.823481	KCNB1
early endosome to late endosome transport (GO:0045022)	0.536706	1	1.32328	0.823481	WDR81
negative regulation of cell cycle G1/S phase transition (GO:1902807)	0.536706	1	1.32328	0.823481	CDK2AP2
sulfur amino acid metabolic process (GO:0000096)	0.536706	1	1.32328	0.823481	CBS
negative regulation of myeloid cell differentiation (GO:0045638)	0.536706	1	1.32328	0.823481	ZBTB16
negative regulation of actin filament polymerization (GO:0030837)	0.536706	1	1.32328	0.823481	TMSB4X
cytosolic calcium ion transport (GO:0060401)	0.536706	1	1.32328	0.823481	CACNA1C
positive regulation of interleukin-10 production (GO:0032733)	0.536706	1	1.32328	0.823481	TNFSF4
positive regulation of erythrocyte differentiation (GO:0045648)	0.536706	1	1.32328	0.823481	MAPK14
protein localization to cell surface (GO:0034394)	0.536706	1	1.32328	0.823481	SMURF1
triglyceride catabolic process (GO:0019433)	0.536706	1	1.32328	0.823481	PNPLA3
rRNA modification (GO:0000154)	0.536706	1	1.32328	0.823481	NAT10
regulation of cytokine production involved in inflammatory response (GO:1900015)	0.536706	1	1.32328	0.823481	MAPK14
regulation of microtubule depolymerization (GO:0031114)	0.536706	1	1.32328	0.823481	MAP1S
negative regulation of protein import into nucleus (GO:0042308)	0.536706	1	1.32328	0.823481	PDE2A
protein complex localization (GO:0031503)	0.536706	1	1.32328	0.823481	TRAF3IP1
C21-steroid hormone metabolic process (GO:0008207)	0.536706	1	1.32328	0.823481	SRD5A2
glutathione derivative metabolic process (GO:1901685)	0.536706	1	1.32328	0.823481	MGST1
positive regulation of phosphatase activity (GO:0010922)	0.536706	1	1.32328	0.823481	MEF2C
NLS-bearing protein import into nucleus (GO:0006607)	0.536706	1	1.32328	0.823481	KPNA6
regulation of insulin secretion involved in cellular response to glucose stimulus (GO:0061178)	0.536706	1	1.32328	0.823481	LRP5
digestive system development (GO:0055123)	0.536706	1	1.32328	0.823481	GATA6
positive regulation of mitotic cell cycle (GO:0045931)	0.537457	1	1.1197	0.695227	FOXA1;LRP5
negative regulation of NF-kappaB transcription factor activity (GO:0032088)	0.538294	1	1.06508	0.659656	TMSB4X;ARRB1;COMMD7
mitotic sister chromatid segregation (GO:0000070)	0.538294	1	1.06508	0.659656	KIF25;CHMP4A;TUBG2
positive regulation of protein secretion (GO:0050714)	0.538294	1	1.06508	0.659656	TGFB1;TNFSF4;TNF
retrograde transport, endosome to Golgi (GO:0042147)	0.538294	1	1.06508	0.659656	HEATR5A;ZFYVE21;ERC1
C-terminal protein amino acid modification (GO:0018410)	0.538294	1	1.06508	0.659656	NTNG1;AGBL4;ATG4D
cell-cell adhesion via plasma-membrane adhesion molecules (GO:0098742)	0.541098	1	1.02507	0.629554	CDH5;SDK1;CDH22;SCARF2;NECTIN1
positive regulation of hydrolase activity (GO:0051345)	0.542681	1	1.01554	0.62073	ABR;SH3BP1;RGS10;RASGRP2;ARHGEF7;ARHGAP23
regulation of protein phosphorylation (GO:0001932)	0.542831	1	1.00386	0.613318	PRKN;DAXX;CCND2;TGFB1;TRAF3IP1;HSPB1;ARRB1;GDF3;TNF
translation (GO:0006412)	0.545887	1	1.00386	0.607683	RPL5;MRPS16;RPL34;RPS5;RPLP0;RPS6KB2;MRPL36;ABCF1
positive regulation of protein ubiquitination (GO:0031398)	0.546527	1	1.05224	0.635736	SMURF1;UBE3A;UBE2L3
viral transcription (GO:0019083)	0.546643	1	1.03052	0.62239	RPL5;RPL34;RPS5;RPLP0
positive regulation of canonical Wnt signaling pathway (GO:0090263)	0.546643	1	1.03052	0.62239	DDX3X;PSMB2;PSMB1;FAM53B
monocarboxylic acid transport (GO:0015718)	0.547791	1	1.09857	0.661186	RXRA;SLC16A11
protein phosphorylation (GO:0006468)	0.550817	1	0.99105	0.591015	PRKCG;PNCK;TGFB1;CDC42BPB;OXSR1;MAPK14;RUNX3;CAMKK1;PRKAR1B;TAOK1;RPS6KA2;RPS6KB2;RARA;FAM20C;SIK1;ERC1
ammonium transport (GO:0015696)	0.552638	1	1.26574	0.750652	RHBG
melanosome organization (GO:0032438)	0.552638	1	1.26574	0.750652	BLOC1S1
regulation of proteolysis involved in cellular protein catabolic process (GO:1903050)	0.552638	1	1.26574	0.750652	UBE3A
lamellipodium assembly (GO:0030032)	0.552638	1	1.26574	0.750652	ARHGEF7
glutamine family amino acid metabolic process (GO:0009064)	0.552638	1	1.26574	0.750652	GGT1
positive regulation of mRNA catabolic process (GO:0061014)	0.552638	1	1.26574	0.750652	RC3H1
vesicle-mediated transport between endosomal compartments (GO:0098927)	0.552638	1	1.26574	0.750652	WDR81
metanephros development (GO:0001656)	0.552638	1	1.26574	0.750652	WT1
membrane assembly (GO:0071709)	0.552638	1	1.26574	0.750652	NRXN1
cellular response to ammonium ion (GO:0071242)	0.552638	1	1.26574	0.750652	PRKN
negative regulation of signal transduction in absence of ligand (GO:1901099)	0.552638	1	1.26574	0.750652	TNF
regulation of interleukin-8 secretion (GO:2000482)	0.552638	1	1.26574	0.750652	TMSB4X
folic acid-containing compound metabolic process (GO:0006760)	0.552638	1	1.26574	0.750652	ALDH1L2
negative regulation of extrinsic apoptotic signaling pathway in absence of ligand (GO:2001240)	0.552638	1	1.26574	0.750652	TNF
regulation of dendritic spine morphogenesis (GO:0061001)	0.552638	1	1.26574	0.750652	CUX2
protein localization to Golgi apparatus (GO:0034067)	0.552638	1	1.26574	0.750652	VPS13D
divalent inorganic cation homeostasis (GO:0072507)	0.552638	1	1.26574	0.750652	PRKN
regulation of release of sequestered calcium ion into cytosol by sarcoplasmic reticulum (GO:0010880)	0.552638	1	1.26574	0.750652	CACNA1C
positive regulation of ion transmembrane transporter activity (GO:0032414)	0.552638	1	1.26574	0.750652	TMSB4X
positive regulation of monooxygenase activity (GO:0032770)	0.552638	1	1.26574	0.750652	TNF
regulation of cell size (GO:0008361)	0.552638	1	1.26574	0.750652	PRR16
viral budding (GO:0046755)	0.552638	1	1.26574	0.750652	CHMP4A
negative regulation of Wnt signaling pathway (GO:0030178)	0.554035	1	1.00386	0.592809	PRKN;DRAXIN;PSMB2;CTNND1;PSMB1;TSC2
activation of GTPase activity (GO:0090630)	0.554674	1	1.03972	0.612784	TBCK;RALGAPA2;ARHGEF16
regulation of cell cycle G2/M phase transition (GO:1902749)	0.554674	1	1.03972	0.612784	DYNC1H1;CENPF;CEP290
RNA modification (GO:0009451)	0.557962	1	1.07823	0.629105	PARN;NAT10
cytoplasmic translation (GO:0002181)	0.557962	1	1.07823	0.629105	EIF3M;RPLP0
positive regulation of immune response (GO:0050778)	0.557962	1	1.07823	0.629105	TNFSF4;FADD
positive regulation of response to stimulus (GO:0048584)	0.557962	1	1.07823	0.629105	TGFB1;IER5
glycosphingolipid metabolic process (GO:0006687)	0.557962	1	1.07823	0.629105	SMPD3;CTSA
regulation of macroautophagy (GO:0016241)	0.567445	1	1.00386	0.5688	RAB1B;TSC2;IKBKG;UBQLN2
regulation of cellular catabolic process (GO:0031329)	0.56797	1	1.05862	0.598848	PRKN;HSPB1
long-chain fatty acid metabolic process (GO:0001676)	0.56797	1	1.05862	0.598848	PNPLA3;ALOX15B
positive regulation of DNA biosynthetic process (GO:2000573)	0.56797	1	1.05862	0.598848	CCT6A;PARN
[truncated: 702 more rows]

## Sheet: Sheet2
Table S3B. GO Biological Process analysis for all DMRs obtained from the Recurrent vs Low AF adjusted model. Only ontologies with FDR < 0.1 are shown and are ranked by increasing order of p-values.
Term	P-value	Adjusted P-value	Odds Ratio	Combined Score	Genes
circulatory system development (GO:0072359)	9.64807e-07	0.00492341	4.27333	59.1914	MEF2A;MEF2C;TGFB1;SHOX2;GATA6;TSC2;CACNA1C;FOXL1;CDH5;WT1;HAND2;HAND1;RARA;TNNI3;BCOR;ZFPM1
heart development (GO:0007507)	1.48669e-05	0.0379328	3.32151	36.9232	MEF2A;MEF2C;TGFB1;SHOX2;GATA6;TSC2;CACNA1C;FOXL1;TBX2;CDH5;WT1;HAND2;HAND1;RARA;TNNI3;BCOR;ZFPM1
regulation of transcription from RNA polymerase II promoter (GO:0006357)	5.63939e-05	0.095926	1.55606	15.2232	FOXA1;FOXE3;DDX3X;EPO;EHMT2;FOXI2;ARRB1;ENO1;CHD2;NR3C1;TNF;SPIB;TAF7L;HEY1;SIN3A;IKBKG;IER5;TCF19;MEF2A;DDX17;BRD2;MEF2C;ESX1;EN1;KCTD1;PAX6;FOXL1;EBF4;FOXP4;RUNX3;SREBF2;DUSP22;RFX4;HAND2;HAND1;CRY2;RARA;AHRR;HOXB7;SQSTM1;ZFPM1;HDAC4;PRKN;CTDP1;HLF;DOT1L;GATA6;LRP5;FOXK2;HELZ2;CUX2;RXRA;ELMSAN1;PRDM16;CAMTA1;FADD;ZNF500;HOXC6;IRX1;MLXIP;TGFB1;UBE2I;BCL11B;SMURF1;ZBTB16;PDE2A;GDF3;MAPK14;HOPX;TB…
