# Supplementary material for: Aflatoxin Exposure during Early Life Is Associated with Differential DNA Methylation in Two-Year-Old Gambian Children
Source: Int J Mol Sci. 2021 Aug 20;22(16):8967. doi: 10.3390/ijms22168967 (PMC8396526; doi:10.3390/ijms22168967)
Supplement: Supplementary file 1 [file ijms-22-08967-s001.zip › Ghantous et al supplementary files/Ghantous et al_Supplementary file S11.xlsx]

## Sheet: Sheet1
Supplementary file S11. ARCHS4 Kinases Coexpression analysis for all DMRs obtained from the Recurrent vs Low AF adjusted model. Only results with FDR < 0.1 are shown and are ranked by increasing order of p-values.
ARCHS4 Kinases Coexp Term	P-value	Adjusted P-value	Odds Ratio	Combined Score	Genes
LIMK1 human kinase ARCHS4 coexpression	1.65092e-07	8.22156e-05	2.92094	45.6157	PLXND1;DOT1L;STMN3;METRNL;PPP1R18;CBARP;GNAI2;ABR;MGAT5B;TSPAN4;MGAT1;PIP5K1C;ANKRD52;LZTS2;CD276;TGFB1;MAP1S;CDC42BPB;MAPK8IP3;SREBF2;PRRC2A;NISCH;INF2;PRKAR1B;DNAJC5;GNB1;FAM20C;AHRR;PLBD2;HCN2
ERBB2 human kinase ARCHS4 coexpression	1.49288e-05	0.00371728	2.53149	28.1304	FOXA1;PGAP3;CTNND1;MGST1;LRP5;HSPB1;SPINT2;CASC3;SEMA3F;CELSR1;CACNG6;CBS;MROH6;LZTS2;TMEM184A;TRIM41;ARHGEF16;CDC42BPB;MSL1;EPN3;INF2;TRAF4;SCGB2A1;SDC1;TRIP13;NECTIN1
EPHB4 human kinase ARCHS4 coexpression	4.16592e-05	0.00414926	2.43412	24.5505	DOCK6;GTF3C1;PLXND1;RAB1B;CTNND1;LRP5;HSPB1;UBFD1;SLC1A5;SEMA3F;CDH5;CBS;NT5DC2;ANKRD52;LZTS2;CD276;VWF;ARHGEF16;CDC42BPB;PRRC2A;SULF2;ARHGAP23;INF2;KIF26A;DBN1
EPHB2 human kinase ARCHS4 coexpression	4.16592e-05	0.00518658	2.43412	24.5505	DRAXIN;CTNND1;AGAP1;CBARP;FAM171A1;STOX2;NT5DC2;STMN1;BOC;SLIT1;RHBDL3;CACNG4;CD276;PLEKHG5;PCDH8;FRMD4A;CDC42BPB;SORCS2;SDK1;SETBP1;RFX4;GNB1;FAM20C;DBN1;RAI14
DDR1 human kinase ARCHS4 coexpression	4.16592e-05	0.00691543	2.43412	24.5505	GTF3C1;CTNND1;LRP5;AGAP1;HSPB1;SEMA3F;CELSR1;ELFN2;SYNGAP1;RHBDL3;LZTS2;CACNG4;IFT140;EBF4;CDC42BPB;SREBF2;PRRC2A;SULF2;C1QL1;EPN3;SDK1;PACS2;GNB1;DBN1;NECTIN1
CSNK1E human kinase ARCHS4 coexpression	0.000111442	0.00924968	2.33676	21.2692	GTF3C1;BRD2;EHMT2;PLEKHG5;KLHL17;AGAP1;TSC2;FOXK2;UBFD1;CDC42BPB;SREBF2;CBARP;PRRC2A;SYNGAP1;PACS2;CBS;NT5DC2;GNB1;ANKRD52;BCOR;LZTS2;SCARF2;DBN1;CD276
WNK2 human kinase ARCHS4 coexpression	0.000285425	0.0177677	2.23939	18.2769	MLXIP;KCNJ4;FARP1;GABBR1;RAB3A;PLEKHG5;STMN3;AGAP1;TSC2;CDC42BPB;FOXP4;MAPK8IP3;SREBF2;PRRC2A;NISCH;ARHGAP32;NFASC;SYNGAP1;PACS2;NFIC;MGAT5B;PIP5K1C;ARHGEF7
ARAF human kinase ARCHS4 coexpression	0.000285425	0.0203059	2.23939	18.2769	CTSA;TGFB1;TRADD;RAB1B;HLA-C;TAP1;PBXIP1;LSP1;RASGRP2;TNFRSF1B;PPP1R18;GNAI2;MLLT6;RXRA;DOK3;WDR81;SH3BP1;BCL3;RARA;FAM53B;TMEM109;MGAT1;IKBKG
TNIK human kinase ARCHS4 coexpression	0.000698981	0.0232062	2.14203	15.5637	DDX17;DYNC1H1;GABBR1;BCL11B;TMEM178B;VPS13D;AGAP1;FRMD4A;LRP1B;KBTBD11;SDK1;STOX2;NFASC;HEY1;SETBP1;KIF26B;TAOK1;SCN8A;NCL;GNB1;STRN;ARHGEF7
STK10 human kinase ARCHS4 coexpression	0.000698981	0.0248637	2.14203	15.5637	C11ORF21;TGFB1;UBE2I;PRF1;HLA-C;TAP1;LSP1;RASGRP2;TNFRSF1B;RUNX3;PPP1R18;GNAI2;MLLT6;APBB1IP;GLT1D1;RASSF2;DOK3;RASA3;SH3BP1;RARA;FAM53B;LAIR1
PAK1 human kinase ARCHS4 coexpression	0.000698981	0.0267763	2.14203	15.5637	PRKCG;KCNJ4;SMIM10L2A;GABBR1;RAB3A;SYT2;PDE2A;STMN3;MAPK8IP3;CAMKK1;KBTBD11;WDR88;ABR;GLT1D1;RASSF2;PRKAR1B;SCN8A;MGAT5B;CDH22;TECPR2;HCN2;SHANK1
MAP4K4 human kinase ARCHS4 coexpression	0.000698981	0.0290077	2.14203	15.5637	IRX1;DYNC1H1;PLEKHG5;AGAP1;FRMD4A;UBFD1;PLOD1;CDC42BPB;SREBF2;PRRC2A;ARHGAP23;FAM171A1;NFASC;SYNGAP1;PACS2;COL4A2;TAOK1;NT5DC2;GNB1;STRN;PIP5K1C;DBN1
CAMK1D human kinase ARCHS4 coexpression	0.000698981	0.0316448	2.14203	15.5637	PRKCG;KCNJ4;SMIM10L2A;GABBR1;RAB3A;SYT2;KCNB1;STMN3;AGAP1;MAPK8IP3;CAMKK1;KBTBD11;SPIB;ABR;NFASC;PRKAR1B;SCN8A;MGAT5B;PITPNM2;CDH22;PIP5K1C;HCN2
RPS6KA1 human kinase ARCHS4 coexpression	0.000698981	0.0348092	2.14203	15.5637	C11ORF21;TGFB1;LST1;HLA-C;TAP1;LSP1;RASGRP2;TNFRSF1B;PPP1R18;GNAI2;APBB1IP;GLT1D1;FRAT2;RASSF2;RXRA;DOK3;SH3BP1;KCNQ1;BCL3;RARA;FAM53B;MGAT1
CDC42BPB human kinase ARCHS4 coexpression	0.000698981	0.0386769	2.14203	15.5637	GTF3C1;DYNC1H1;PLEKHG5;CTNND1;LRP5;UBFD1;SEMA3F;SREBF2;PRRC2A;ARHGAP23;ABR;INF2;PACS2;COL4A2;NFIC;DNAJC5;GNB1;PIP5K1C;ANKRD52;LZTS2;NOMO2;CD276
TYK2 human kinase ARCHS4 coexpression	0.00163442	0.0353888	2.04466	13.1195	C11ORF21;RNF44;TGFB1;HLA-C;TAP1;PBXIP1;LSP1;RASGRP2;TNFRSF1B;PPP1R18;GNAI2;MLLT6;APBB1IP;RASSF2;DOK3;WDR81;SH3BP1;BCL3;RARA;FAM53B;MGAT1
LMTK2 human kinase ARCHS4 coexpression	0.00163442	0.0369974	2.04466	13.1195	GTF3C1;KCNJ4;DYNC1H1;GABBR1;RAB3A;SMURF1;CTNND1;VPS13D;AGAP1;CDC42BPB;MAPK8IP3;SREBF2;CAMKK1;PRRC2A;ABR;ARHGAP32;PRKAR1B;TAOK1;SCN8A;DNAJC5;HCN2
NEK6 human kinase ARCHS4 coexpression	0.00163442	0.0387591	2.04466	13.1195	CTSA;TGFB1;ANKRD33B;PLXND1;DOT1L;METRNL;PPP1R18;SREBF2;GNAI2;WDR81;NAGLU;TSPAN4;PACSIN2;FAM20C;AHRR;PXDC1;MGAT1;ANKRD52;SQSTM1;PLBD2;CD276
STK40 human kinase ARCHS4 coexpression	0.00163442	0.0406971	2.04466	13.1195	TGFB1;HLA-C;LSP1;TNFRSF1B;PPP1R18;GNAI2;APBB1IP;GLT1D1;FRAT2;RASSF2;RXRA;DOK3;WDR81;SH3BP1;KCNQ1;BCL3;RARA;PACSIN2;FAM53B;MGAT1;IKBKG
PRKD2 human kinase ARCHS4 coexpression	0.00163442	0.042839	2.04466	13.1195	C11ORF21;RNF44;TGFB1;HLA-C;TAP1;PBXIP1;LSP1;RASGRP2;TNFRSF1B;PPP1R18;GNAI2;MLLT6;HELZ2;APBB1IP;GLT1D1;FRAT2;DOK3;SH3BP1;BCL3;RARA;FAM53B
RPS6KA2 human kinase ARCHS4 coexpression	0.00163442	0.045219	2.04466	13.1195	SNED1;PLXND1;VWF;PLOD1;CDC42BPB;ARHGAP23;NISCH;RCN3;ABR;CDH5;PACS2;COL4A2;NFIC;GNB1;TSPAN4;FAM20C;PXDC1;PIP5K1C;LZTS2;SCARF2;CD276
PDPK1 human kinase ARCHS4 coexpression	0.00163442	0.0478789	2.04466	13.1195	DDX17;GTF3C1;MLXIP;BRD2;VPS13D;CDC42BPB;MAPK8IP3;SREBF2;PRRC2A;MLLT6;ABR;RXRA;WDR81;SH3BP1;KCNQ1;DNAJC5;GNB1;FAM53B;PIP5K1C;ANKRD52;NOMO2
GRK6 human kinase ARCHS4 coexpression	0.00163442	0.0508714	2.04466	13.1195	C11ORF21;RNF44;TGFB1;HLA-C;TAP1;PBXIP1;LSP1;RASGRP2;TNFRSF1B;PPP1R18;GNAI2;MLLT6;APBB1IP;GLT1D1;FRAT2;RASSF2;DOK3;RASA3;SH3BP1;RARA;FAM53B
STK16 human kinase ARCHS4 coexpression	0.00364379	0.0477529	1.9473	10.9335	BRD2;RAB1B;RPLP0;SLC38A10;WIPI2;GNAI2;RXRA;WDR81;NAGLU;TRAF4;MOB2;DNAJC5;RPS6KB2;RARA;PACSIN2;MGAT1;PIP5K1C;LZTS2;IER5;ZFPM1
CAMKK2 human kinase ARCHS4 coexpression	0.00364379	0.0490435	1.9473	10.9335	PRKCG;KCNJ4;GABBR1;RAB3A;SYT2;TMEM178A;STMN3;MAPK8IP3;CAMKK1;KBTBD11;NISCH;ABR;PRKAR1B;DNAJC5;MGAT5B;CDH22;GNB1;PIP5K1C;HCN2;SHANK1
TNK2 human kinase ARCHS4 coexpression	0.00364379	0.0504058	1.9473	10.9335	GABBR1;RNF44;TGFB1;STMN3;TSC2;PBXIP1;RASGRP2;PRRC2A;GNAI2;MLLT6;NISCH;ABR;RASSF2;SYNGAP1;PRKAR1B;PACS2;SH3BP1;FAM53B;PIP5K1C;HCN2
RET human kinase ARCHS4 coexpression	0.00364379	0.051846	1.9473	10.9335	FOXA1;CALCB;GRP;RAB1B;HSPB1;GFRA1;SLC1A5;SEMA3F;CDC42BPB;CBFA2T3;SULF2;TBX2;EPN3;KIF26A;HAND2;RARA;ANKRD52;CACNG4;HOXC6;SLC18A3
PTK2B human kinase ARCHS4 coexpression	0.00364379	0.0533709	1.9473	10.9335	C11ORF21;TGFB1;HLA-C;TAP1;PBXIP1;LSP1;RASGRP2;TNFRSF1B;MAPK8IP3;RUNX3;PPP1R18;GNAI2;MLLT6;APBB1IP;GLT1D1;RASSF2;DOK3;SH3BP1;FAM53B;CD22
CSK human kinase ARCHS4 coexpression	0.00364379	0.0549882	1.9473	10.9335	C11ORF21;RNF44;TGFB1;HLA-C;TAP1;PBXIP1;LSP1;RASGRP2;TNFRSF1B;RUNX3;PPP1R18;GNAI2;MLLT6;APBB1IP;DOK3;WDR81;SH3BP1;RARA;FAM53B;MGAT1
TGFBR2 human kinase ARCHS4 coexpression	0.00364379	0.0567065	1.9473	10.9335	SNED1;TGFB1;PLXND1;VWF;SLC38A10;PBXIP1;PPP1R18;GNAI2;MLLT6;CDH5;INF2;RXRA;WDR81;COL4A2;RASA3;PACSIN2;FAM53B;PXDC1;MGAT1;SH3D19
STRADA human kinase ARCHS4 coexpression	0.00364379	0.0585358	1.9473	10.9335	RNF44;TGFB1;CXXC1;LSP1;RASGRP2;TNFRSF1B;MAPK8IP3;RUNX3;PPP1R18;CBFA2T3;GNAI2;RAB11B;APBB1IP;SPSB3;RASSF2;DOK3;SH3BP1;ABI3;TBXAS1;IKBKG
PAK4 human kinase ARCHS4 coexpression	0.00364379	0.060487	1.9473	10.9335	TMEM184A;FOXA1;RAB1B;ARHGEF16;LRP5;TSC2;HSPB1;FOXK2;SPINT2;SLC1A5;SEMA3F;CDC42BPB;FOXP4;PRRC2A;EPN3;INF2;TRAF4;NT5DC2;ANKRD52;LZTS2
MAP3K6 human kinase ARCHS4 coexpression	0.00364379	0.0625727	1.9473	10.9335	SNED1;TNXB;PLXND1;RAB1B;LRP5;TSC2;SLC38A10;PLOD1;SEMA3F;CDC42BPB;ARHGAP23;INF2;RXRA;NFIC;TSPAN4;PXDC1;PIP5K1C;ANKRD52;LZTS2;SCARF2
MAP3K14 human kinase ARCHS4 coexpression	0.00364379	0.0648075	1.9473	10.9335	TGFB1;ANKRD33B;HLA-C;TAP1;PBXIP1;LSP1;RASGRP2;TNFRSF1B;RUNX3;PPP1R18;GNAI2;MLLT6;APBB1IP;DOK3;WDR81;SH3BP1;BCL3;RARA;FAM53B;CD22
MAPK11 human kinase ARCHS4 coexpression	0.00364379	0.0672077	1.9473	10.9335	PRKCG;KCNJ4;SMIM10L2A;GABBR1;RAB3A;PDE2A;STMN3;MAPK8IP3;SREBF2;NISCH;ABR;SYNGAP1;PRKAR1B;PACS2;DNAJC5;MGAT5B;CDH22;GNB1;PIP5K1C;HCN2
MARK4 human kinase ARCHS4 coexpression	0.00364379	0.0697927	1.9473	10.9335	RAB3A;PLEKHG5;STMN3;AGAP1;TSC2;CDC42BPB;MAPK8IP3;SREBF2;CBARP;PRRC2A;RAB11B;NISCH;FAM171A1;SYNGAP1;PACS2;DNAJC5;GNB1;PIP5K1C;LZTS2;HCN2
MAPKAPK2 human kinase ARCHS4 coexpression	0.00364379	0.0725844	1.9473	10.9335	TGFB1;PLXND1;RAB1B;DOT1L;METRNL;TNFRSF1B;PPP1R18;GNAI2;MLLT6;HELZ2;INF2;RXRA;WDR81;SH3BP1;KCNQ1;BCL3;RARA;FAM53B;MGAT1;IER3
PRKCD human kinase ARCHS4 coexpression	0.00364379	0.0756087	1.9473	10.9335	TGFB1;LST1;HLA-C;TAP1;LSP1;TNFRSF1B;PPP1R18;GNAI2;APBB1IP;GLT1D1;FRAT2;RASSF2;RXRA;DOK3;SH3BP1;KCNQ1;TBXAS1;BCL3;RARA;MGAT1
IKBKE human kinase ARCHS4 coexpression	0.00773346	0.0713197	1.84993	8.99474	C11ORF21;TGFB1;TRADD;LST1;TAP1;LSP1;RASGRP2;TNFRSF1B;RUNX3;PPP1R18;GNAI2;APBB1IP;DOK3;RASA3;SH3BP1;TBXAS1;BCL3;MGAT1;LAIR1
GAK human kinase ARCHS4 coexpression	0.00773346	0.0726653	1.84993	8.99474	RNF44;TGFB1;DOT1L;SLC38A10;TNFRSF1B;MAPK8IP3;PPP1R18;PRRC2A;GNAI2;MLLT6;HELZ2;INF2;WDR81;SH3BP1;KCNQ1;BCL3;RARA;FAM53B;MGAT1
ZAP70 human kinase ARCHS4 coexpression	0.00773346	0.0740627	1.84993	8.99474	C11ORF21;RNF44;TGFB1;BCL11B;PRF1;HLA-C;TAP1;PBXIP1;LSP1;RASGRP2;TNFRSF1B;RUNX3;PPP1R18;GNAI2;MLLT6;APBB1IP;RASA3;SH3BP1;FAM53B
LMTK3 human kinase ARCHS4 coexpression	0.00773346	0.0755149	1.84993	8.99474	PRKCG;KCNJ4;SMIM10L2A;GABBR1;RAB3A;STMN3;AGAP1;ELFN2;MAPK8IP3;KBTBD11;ABR;SYNGAP1;PRKAR1B;MGAT5B;CDH22;GNB1;PIP5K1C;HCN2;SHANK1
IGF1R human kinase ARCHS4 coexpression	0.00773346	0.0770252	1.84993	8.99474	FOXA1;GTF3C1;FARP1;DYNC1H1;IFT140;CTNND1;AGAP1;GFRA1;CDC42BPB;CELSR1;SULF2;EPN3;GOLGA3;ARHGAP32;SDK1;TAOK1;BCOR;CACNG4;RAI14
HCK human kinase ARCHS4 coexpression	0.00773346	0.0785972	1.84993	8.99474	TGFB1;LST1;HLA-C;TAP1;LSP1;TNFRSF1B;PPP1R18;GNAI2;APBB1IP;GLT1D1;FRAT2;RASSF2;DOK3;SH3BP1;KCNQ1;TBXAS1;BCL3;RARA;MGAT1
EPHB6 human kinase ARCHS4 coexpression	0.00773346	0.0802346	1.84993	8.99474	KCNJ4;SMIM10L2A;GABBR1;RAB3A;PDE2A;STMN3;MAPK8IP3;CAMKK1;KBTBD11;ABR;SYNGAP1;PRKAR1B;MGAT5B;CDH22;GNB1;ZNF416;PIP5K1C;HCN2;SHANK1
RIPK3 human kinase ARCHS4 coexpression	0.00773346	0.0819417	1.84993	8.99474	C11ORF21;TGFB1;LST1;HLA-C;TAP1;LSP1;RASGRP2;TNFRSF1B;PPP1R18;GNAI2;APBB1IP;GLT1D1;RASSF2;DOK3;SH3BP1;KCNQ1;BCL3;RARA;MGAT1
KSR1 human kinase ARCHS4 coexpression	0.00773346	0.0837231	1.84993	8.99474	DDX17;RNF44;TGFB1;ANKRD33B;DOT1L;MAPK8IP3;RUNX3;PPP1R18;SREBF2;PRRC2A;GNAI2;MLLT6;RASSF2;SYNGAP1;RXRA;SH3BP1;RARA;FAM53B;PIP5K1C
MINK1 human kinase ARCHS4 coexpression	0.00773346	0.0855836	1.84993	8.99474	TGFB1;RAB1B;CDC42BPB;SREBF2;PRRC2A;GNAI2;MLLT6;ABR;SYNGAP1;INF2;WDR81;SH3BP1;DNAJC5;GNB1;FAM53B;PIP5K1C;ANKRD52;LZTS2;HCN2
MAP4K1 human kinase ARCHS4 coexpression	0.00773346	0.0875287	1.84993	8.99474	C11ORF21;TGFB1;TRADD;HLA-C;RHOH;CXCR4;TAP1;PBXIP1;LSP1;RASGRP2;RUNX3;MLLT6;SPIB;APBB1IP;DOK3;SH3BP1;HLA-DPB1;FAM53B;CD22
MAP3K11 human kinase ARCHS4 coexpression	0.00773346	0.0895642	1.84993	8.99474	TGFB1;RAB1B;HLA-C;SLC38A10;LSP1;TNFRSF1B;PPP1R18;GNAI2;MLLT6;INF2;RXRA;DOK3;WDR81;SH3BP1;KCNQ1;BCL3;RARA;FAM53B;MGAT1
CDK9 human kinase ARCHS4 coexpression	0.00773346	0.0916967	1.84993	8.99474	CTDP1;TGFB1;PLXND1;SLC38A10;METRNL;RASGRP2;TNFRSF1B;MAPK8IP3;PPP1R18;PRRC2A;GNAI2;MLLT6;ABR;INF2;WDR81;SH3BP1;BCL3;MGAT1;PIP5K1C
MKNK2 human kinase ARCHS4 coexpression	0.00773346	0.0939332	1.84993	8.99474	RNF44;TGFB1;ANKRD33B;HLA-C;TAP1;LSP1;RUNX3;PPP1R18;PRRC2A;GNAI2;MLLT6;PTP4A3;RXRA;DOK3;WDR81;SH3BP1;RARA;FAM53B;CD22
DAPK3 human kinase ARCHS4 coexpression	0.00773346	0.0962816	1.84993	8.99474	GTF3C1;RAB1B;PLOD1;CDC42BPB;GNAI2;RAB11B;RCN3;INF2;NAGLU;COL4A2;DNAJC5;TSPAN4;PXDC1;PIP5K1C;ANKRD52;LZTS2;SCARF2;DBN1;CD276
STK38 human kinase ARCHS4 coexpression	0.00773346	0.0987503	1.84993	8.99474	C11ORF21;TGFB1;PRF1;HLA-C;TAP1;PBXIP1;LSP1;RASGRP2;TNFRSF1B;PPP1R18;GNAI2;MLLT6;APBB1IP;GLT1D1;RASSF2;DOK3;RASA3;SH3BP1;FAM53B
