# Supplementary material for: Aflatoxin Exposure during Early Life Is Associated with Differential DNA Methylation in Two-Year-Old Gambian Children
Source: Int J Mol Sci. 2021 Aug 20;22(16):8967. doi: 10.3390/ijms22168967 (PMC8396526; doi:10.3390/ijms22168967)
Supplement: Supplementary file 1 [file ijms-22-08967-s001.zip › Ghantous et al supplementary files/Ghantous et al_Supplementary file S2.xlsx]

## Sheet: Sheet1
probe ID	Beta	SE	p_Val	FDR	Nearest gene
cg00231483	-0.07176	0.011829	1.38e-09	0.000364	CBLN2
cg17624938	-0.07423	0.012291	1.55e-09	0.000364	SESN1
cg24454579	0.06496	0.011544	1.83e-08	0.002865	BIRC8
cg02362970	0.037837	0.006815	2.83e-08	0.003319	MAP7
cg13525064	0.051669	0.009647	8.52e-08	0.008007	SPR
cg06751802	-0.05575	0.010991	3.93e-07	0.03076	CAPN5
cg27309871	0.077433	0.015404	4.98e-07	0.033451	ME3
