# Supplementary material for: Aflatoxin Exposure during Early Life Is Associated with Differential DNA Methylation in Two-Year-Old Gambian Children
Source: Int J Mol Sci. 2021 Aug 20;22(16):8967. doi: 10.3390/ijms22168967 (PMC8396526; doi:10.3390/ijms22168967)
Supplement: Supplementary file 1 [file ijms-22-08967-s001.zip › Ghantous et al supplementary files/Ghantous et al_supplementary file S3.xlsx]

## Sheet: Table S2_DMRsContModel
Table S2. List of significant DMRs (FDR < 0.05) from the Continuous AF adjsuted model C.
seqnames	source	feature	start	end	score	strand	frame	group	no.cpgs	minfdr	Stouffer	maxbetafc	meanbetafc	nearestGene	overlapping.promoters	probes
chr11	dmrcate	dmr	2321770	2323938	1.0778e-10	*	.	441	36	1.0778e-10	0.985477	-0.0303521	-0.0107625	C11orf21	TSPAN32-001, TSPAN32-004, TSPAN32-014, TSPAN32-005, C11orf21-001, TSPAN32-007, TSPAN32-002, TSPAN32-003, C11orf21-004, TSPAN32-006, C11orf21-002, TSPAN32-012, TSPAN32-019, TSPAN32-011, TSPAN32-008, TSPAN32-010, C11orf21-005, TSPAN32-009	cg05608541,cg13731761,cg26598899,cg14510967,cg23929682,cg13186130,cg07489413,cg11525052,cg25961099,cg01211906,cg09114153,cg01612681,cg13592872,cg21027517,cg05509777,cg10782575,cg00502099,cg03494648,cg15924868,cg02537342,cg00041575,cg05403469,cg19766471,cg22210337,cg08273740,cg21201830,cg15579389,cg09358071,cg05572370,cg20206377,cg04026926,cg19505827,cg03983837,cg14020320,cg17627559,cg18081375
chr7	dmrcate	dmr	149569715	149571373	1.80668e-09	*	.	491	25	1.80668e-09	0.99837	-0.012716	-0.00343666	ATP6V0E2-AS1	ATP6V0E2-001, ATP6V0E2-010, ATP6V0E2-002, ATP6V0E2-AS1-001, ATP6V0E2-007, ATP6V0E2-005, ATP6V0E2-004, ATP6V0E2-003, ATP6V0E2-006, ATP6V0E2-AS1-002, ATP6V0E2-009, ATP6V0E2-008, ATP6V0E2-011	cg02292206,cg18934443,cg19809988,cg12691229,cg00753630,cg23903252,cg06961439,cg27527018,cg08634133,cg09469432,cg24227081,cg24845380,cg04600299,cg00934312,cg03496713,cg08767710,cg12022895,cg03574289,cg04817271,cg26039848,cg16480132,cg27425719,cg22998421,cg18396041,cg15933823
chr20	dmrcate	dmr	42142005	42143502	1.94652e-09	*	.	502	29	1.94652e-09	0.999745	0.00988715	0.00368785	L3MBTL1	L3MBTL1-003, L3MBTL1-005, L3MBTL1-019, L3MBTL1-202, L3MBTL1-009, L3MBTL1-008, L3MBTL1-016, L3MBTL1-006	cg08369943,cg07678583,cg24343973,cg22457903,cg20091959,cg17091610,cg23626798,cg15388309,cg16862791,cg06446163,cg04984575,cg02177317,cg20529070,cg10360552,cg18911945,cg01877937,cg08633313,cg12699433,cg11319028,cg22601123,cg22330467,cg14306330,cg01071811,cg02611863,cg15330298,cg20252111,cg15302378,cg09541000,cg02472486
chr10	dmrcate	dmr	96990543	96991431	1.42985e-08	*	.	50	4	1.42985e-08	0.368296	0.0419019	0.023438	ACSM6	RP11-310E22.4-001	cg15233961,cg03269218,cg15454820,cg25353064
chr11	dmrcate	dmr	63952891	63954507	5.50176e-08	*	.	381	9	5.50176e-08	0.939496	0.00846329	0.00245252	STIP1	STIP1-001, STIP1-010, STIP1-002, STIP1-003, STIP1-009, STIP1-004, STIP1-012	cg05267963,cg26367444,cg19357918,cg03436149,cg08148052,cg05127380,cg16734497,cg18988094,cg02149740
chr18	dmrcate	dmr	70211515	70212474	1.78709e-07	*	.	299	8	1.78709e-07	0.822442	-0.0121906	-0.00604602	CBLN2	CBLN2-001, CBLN2-005, CBLN2-004, CBLN2-002	cg21902544,cg05928649,cg27376271,cg26966630,cg00231483,cg03566107,cg25538235,cg01306579
chr8	dmrcate	dmr	582908	583185	3.70783e-07	*	.	1	3	3.70783e-07	0.0662222	0.0274695	0.0206947	ERICH1	NA	cg15320980,cg14321941,cg16825014
chr1	dmrcate	dmr	108022767	108023482	3.74619e-07	*	.	7	6	3.74619e-07	0.20648	0.0254576	0.0181576	NTNG1	NA	cg09940267,cg24346905,cg20016673,cg21606490,cg12211867,cg26015416
chr18	dmrcate	dmr	47825004	47825363	5.7658e-07	*	.	3	5	5.7658e-07	0.137187	0.0126534	0.00924446	CXXC1	NA	cg14822719,cg21429408,cg05872236,cg00095165,cg06566034
chr11	dmrcate	dmr	68227804	68228768	1.00709e-06	*	.	196	11	1.00709e-06	0.642372	-0.00931792	0.000793994	PPP6R3	PPP6R3-003, PPP6R3-021, PPP6R3-201, PPP6R3-001, PPP6R3-005, PPP6R3-026, PPP6R3-007, PPP6R3-012, PPP6R3-011, PPP6R3-004, PPP6R3-009, PPP6R3-010, PPP6R3-027, PPP6R3-008	cg22203081,cg05650764,cg19375751,cg11123972,cg00328901,cg13147522,cg03442545,cg26910867,cg21717023,cg16302458,cg17404081
chr7	dmrcate	dmr	3018607	3019382	1.32111e-06	*	.	30	5	1.32111e-06	0.329382	-0.0132061	-0.00969099	CARD11	NA	cg03211192,cg19014792,cg16495448,cg00273359,cg06643466
chr17	dmrcate	dmr	7942137	7942743	1.5517e-06	*	.	9	6	1.5517e-06	0.22814	-0.0299327	-0.0185395	ALOX15B	ALOX15B-201, ALOX15B-001, ALOX15B-004, ALOX15B-002, ALOX15B-005	cg02216481,cg26926665,cg12343777,cg15799267,cg18308285,cg22256433
chr6	dmrcate	dmr	30094300	30095802	2.17193e-06	*	.	504	31	2.17193e-06	0.999829	0.0160441	0.00640969	TRIM40	NA	cg01641092,cg23375895,cg21376799,cg20167366,cg14645861,cg06893296,cg12860635,cg25247859,cg05745631,cg05068206,cg23079252,cg21334513,cg27282900,cg02049405,cg21697794,cg26477792,cg06938705,cg04768479,cg18628732,cg17034390,cg05994850,cg26719062,cg18055610,cg19059495,cg20999347,cg01964152,cg08548396,cg12534216,cg01528052,cg27108419,cg08498156
chr6	dmrcate	dmr	109415123	109415607	3.3751e-06	*	.	183	4	3.3751e-06	0.616351	-0.0124878	-0.000692357	SESN1	CEP57L1-201, CEP57L1-004, CEP57L1-005, CEP57L1-203, SESN1-001, CEP57L1-001, SESN1-004, CEP57L1-012, CEP57L1-010, CEP57L1-018, CEP57L1-011, CEP57L1-017, CEP57L1-019, CEP57L1-022, CEP57L1-002, CEP57L1-008, CEP57L1-016, CEP57L1-003, CEP57L1-009, CEP57L1-013, CEP57L1-020, CEP57L1-015, CEP57L1-021, CEP57L1-006, CEP57L1-014	cg00922727,cg20232748,cg17624938,cg11541187
chr2	dmrcate	dmr	23839710	23840763	9.49878e-06	*	.	226	8	9.49878e-06	0.698908	0.0132181	0.00777477	KLHL29	NA	cg01387450,cg06676049,cg26109017,cg17129809,cg14377922,cg17419888,cg14067761,cg02338778
chr16	dmrcate	dmr	3114948	3115809	1.54031e-05	*	.	282	9	1.54031e-05	0.795192	0.0126954	0.00522013	IL32	IL32-010, IL32-001, IL32-201, IL32-004, IL32-018, IL32-024, IL32-009, IL32-019, IL32-015, IL32-008, IL32-022, IL32-027, IL32-020, IL32-012, IL32-007, IL32-013, IL32-016, IL32-003, IL32-006, IL32-005, IL32-014, IL32-002, IL32-017, IL32-023, IL32-029, IL32-011, IL32-026, IL32-028, IL32-025, IL32-033, IL32-032, IL32-031, IL32-030	cg08967456,cg16730716,cg01594685,cg00239353,cg26724967,cg23813257,cg18350391,cg08978665,cg00471190
chrX	dmrcate	dmr	39866758	39867548	1.67075e-05	*	.	46	5	1.67075e-05	0.364768	0.0145814	0.00969775	BCOR	AC092198.1-001	cg02540440,cg01123965,cg17072671,cg05695959,cg15751298
chr1	dmrcate	dmr	85929949	85931301	2.86411e-05	*	.	474	14	2.86411e-05	0.996036	0.012365	0.00115269	DDAH1	DDAH1-001, DDAH1-201, DDAH1-202, RP11-131L23.2-001	cg16253641,cg21589280,cg24448326,cg25277534,cg02572729,cg00156072,cg05654711,cg08946575,cg25756066,cg11648968,cg15396570,cg05004108,cg14322224,cg05925894
chr10	dmrcate	dmr	93804999	93805870	6.95518e-05	*	.	90	6	6.95518e-05	0.440155	-0.012185	-0.00621216	CPEB3	NA	cg19045313,cg22800233,cg10530889,cg07028396,cg07571337,cg10403161
chr4	dmrcate	dmr	165898666	165899396	7.4229e-05	*	.	246	9	7.4229e-05	0.72755	-0.0188835	-0.0111208	TRIM61	TRIM61-001	cg16691177,cg25147158,cg05767411,cg13023646,cg14038058,cg11512289,cg25219188,cg11955878,cg20233582
chr15	dmrcate	dmr	22833149	22833802	9.19889e-05	*	.	419	11	9.19889e-05	0.972197	-0.0236255	-0.00979924	TUBGCP5	TUBGCP5-001, TUBGCP5-002	cg07959104,cg17809365,cg16707215,cg18106434,cg24525828,cg16639637,cg06756169,cg17121412,cg02478956,cg17161804,cg09762043
chr14	dmrcate	dmr	101035818	101036470	0.000101748	*	.	92	5	0.000101748	0.442674	0.0102139	0.00901694	BEGAIN	BEGAIN-001, BEGAIN-201, BEGAIN-005, BEGAIN-004, BEGAIN-003, BEGAIN-007	cg13673514,cg26279372,cg13521842,cg21193577,cg05730092
chr10	dmrcate	dmr	131988419	131989849	0.000131384	*	.	221	10	0.000131384	0.690701	-0.0289348	-0.0118283	GLRX3	NA	cg18890561,cg27491759,cg07226755,cg22545385,cg13945148,cg10969241,cg15638969,cg06406026,cg26187194,cg11372818
chr12	dmrcate	dmr	133343405	133343428	0.000149097	*	.	2	2	0.000149097	0.111545	-0.0243126	-0.0211112	GOLGA3	NA	cg14602393,cg25939853
chr1	dmrcate	dmr	1471938	1472146	0.000176499	*	.	85	3	0.000176499	0.432327	0.0102446	0.00112878	TMEM240	NA	cg11526073,cg15844005,cg27301475
chr20	dmrcate	dmr	41817011	41817476	0.000196453	*	.	5	2	0.000196453	0.155802	-0.0146278	-0.0103439	PTPRT	PTPRT-004, PTPRT-006, PTPRT-002, PTPRT-001, PTPRT-003, PTPRT-005, PTPRT-007, RP1-269M15.3-001	cg00538248,cg23357198
chr1	dmrcate	dmr	235268232	235268621	0.00020076	*	.	4	2	0.00020076	0.149069	-0.0123616	-0.00280493	TOMM20	RP4-597N16.4-001	cg14786116,cg16576033
chr8	dmrcate	dmr	67090250	67090928	0.00023721	*	.	207	7	0.00023721	0.662866	-0.0156964	-0.00942018	CRH	CRH-001	cg20329958,cg17305181,cg18640030,cg08215831,cg19035496,cg23409074,cg00269606
chr19	dmrcate	dmr	49993125	49994239	0.000242632	*	.	425	10	0.000242632	0.974894	0.0178435	0.00566619	SNORD32A	SNORD33-201, SNORD35A-201, SNORD32A-201, SNORD34-201, RPL13A-011, RPL13A-010, RPL13A-003, RPL13A-012	cg24082526,cg10380760,cg23390488,cg15531369,cg06538345,cg27321942,cg02707552,cg11252555,cg08570691,cg21293902,cg00821444,cg07592513
chr17	dmrcate	dmr	75371476	75371764	0.000251637	*	.	11	3	0.000251637	0.239384	-0.00734182	-0.00584557	SEPTIN9	SEPT9-009, SEPT9-031, RP11-936I5.1-001, SEPT9-032, SEPT9-033	cg00871371,cg14183922,cg07827420
chr20	dmrcate	dmr	2360880	2362041	0.000281202	*	.	366	8	0.000281202	0.917732	-0.0207464	-0.00422332	TGM6	TGM6-001, TGM6-002	cg21692246,cg23278885,cg02898994,cg09107432,cg16680506,cg21491587,cg20082547,cg11105029
chr13	dmrcate	dmr	52419265	52419714	0.000286046	*	.	300	8	0.000286046	0.823435	-0.014908	-0.00814925	TMEM272	NA	cg04647790,cg09258993,cg14854055,cg06100461,cg08043656,cg01657556,cg18997137,cg16096766
chr5	dmrcate	dmr	78365255	78366076	0.000328435	*	.	187	7	0.000328435	0.62797	0.0188703	0.0121191	DMGDH	DMGDH-001, BHMT2-001, DMGDH-201, DMGDH-003, DMGDH-002, BHMT2-003, BHMT2-004, BHMT2-005, DMGDH-005, BHMT2-002, BHMT2-006, DMGDH-009, DMGDH-202	cg15089314,cg01856645,cg06501366,cg08328513,cg23911707,cg03400060,cg01902605
chr22	dmrcate	dmr	41985642	41986335	0.000352835	*	.	470	11	0.000352835	0.994905	0.00752438	0.00147732	PMM1	PMM1-001, PMM1-006, PMM1-009, PMM1-002, PMM1-008, PMM1-003, PMM1-007	cg00256281,cg26040261,cg15641348,cg22485413,cg20795891,cg17376030,cg03841667,cg25405604,cg01119680,cg04384398,cg15226170
chr6	dmrcate	dmr	52441068	52441809	0.000366535	*	.	249	5	0.000366535	0.733224	-0.0186211	-0.00698326	TRAM2	TRAM2-001, TRAM2-AS1-001, TRAM2-AS1-004, TRAM2-AS1-002, TRAM2-AS1-003	cg11998049,cg02976309,cg16161214,cg12963312,cg06953601
chr8	dmrcate	dmr	9761454	9762716	0.000369476	*	.	138	6	0.000369476	0.541333	-0.00892635	-0.00309703	MIR124-1	LINC00599-201, LINC00599-002, LINC00599-001, LINC00599-004, LINC00599-005	cg12616174,cg06292304,cg24185864,cg18246262,cg15537082,cg24511738
chr17	dmrcate	dmr	50236572	50237844	0.000457807	*	.	412	11	0.000457807	0.967839	-0.0140774	-0.00605032	CA10	CA10-003, CA10-201, CA10-001, CA10-006, CA10-002, CA10-011, CA10-008, CA10-004	cg04881814,cg21328033,cg07398767,cg22855255,cg25592977,cg08605326,cg13125157,cg20552747,cg07111868,cg07723251,cg21385821
chr22	dmrcate	dmr	47157964	47158756	0.000521126	*	.	480	9	0.000521126	0.997034	0.0137203	0.00194092	TBC1D22A	TBC1D22A-001, TBC1D22A-003, TBC1D22A-201, TBC1D22A-004, TBC1D22A-002, TBC1D22A-005, TBC1D22A-008, TBC1D22A-009, TBC1D22A-010, TBC1D22A-007, CTA-29F11.1-001	cg21030698,cg05650397,cg16131534,cg25164226,cg07869308,cg27481164,cg27535648,cg09475402,cg13346032
chr11	dmrcate	dmr	47736132	47736795	0.000746732	*	.	220	7	0.000746732	0.686407	0.0293279	0.0135157	AGBL2	AGBL2-201, AGBL2-202, AGBL2-013, AGBL2-001, AGBL2-003, AGBL2-010, AGBL2-007, AGBL2-004, AGBL2-009, AGBL2-006, AGBL2-008, AGBL2-002	cg25800328,cg01888601,cg16174121,cg05547140,cg09347923,cg19112957,cg17114847
chr20	dmrcate	dmr	62338235	62339243	0.000763332	*	.	461	12	0.000763332	0.992193	-0.0162993	-0.00156942	ZGPAT	ARFRP1-001, ZGPAT-006, ZGPAT-004, ZGPAT-005, ARFRP1-007, ZGPAT-003, ARFRP1-002, ZGPAT-008, ARFRP1-201, ZGPAT-014, ZGPAT-011, ZGPAT-009, ZGPAT-002, ZGPAT-010, RP4-583P15.15-001, ARFRP1-010, ARFRP1-005, ARFRP1-006, ARFRP1-011, ARFRP1-008	cg18611245,cg04078896,cg20642413,cg17705079,cg23111772,cg04779788,cg13266717,cg00177013,cg22777832,cg16400469,cg14552772,cg16246590
chr6	dmrcate	dmr	33267684	33268842	0.000872818	*	.	482	17	0.000872818	0.997594	-0.0126038	-0.00276982	TAPBP	RGL2-009, RGL2-004, RGL2-204, RGL2-010, RGL2-002, RGL2-003, RGL2-001	cg14039343,cg15403346,cg04181556,cg05003685,cg00478442,cg11642722,cg08791234,cg23004710,cg26787998,cg27635422,cg23319477,cg23625628,cg15929078,cg22966895,cg03637976,cg16095772,cg00481415,cg05071077
chr3	dmrcate	dmr	112929672	112930438	0.000906707	*	.	205	6	0.000906707	0.660264	-0.0209013	-0.0105005	BOC	BOC-003, BOC-201, BOC-009, BOC-008, BOC-005, BOC-002, BOC-010, BOC-001, BOC-011	cg23646888,cg23091117,cg19119945,cg07676669,cg23260991,cg10954363
chr3	dmrcate	dmr	195599898	195600410	0.000912547	*	.	194	3	0.000912547	0.638037	0.00684857	0.00211809	TNK2	TNK2-010, TNK2-022, TNK2-023	cg00190795,cg20092936,cg21553700
chrX	dmrcate	dmr	11128728	11129831	0.0010781	*	.	466	12	0.0010781	0.99372	0.0143519	0.00064559	HCCS	HCCS-001, HCCS-002, HCCS-003, RP11-120D5.1-002, RP11-120D5.1-004, RP11-120D5.1-003, RP11-120D5.1-005	cg12491455,cg00935394,cg24711407,cg00355945,cg07796014,cg25492195,cg12481306,cg16510200,cg22044840,cg06144999,cg25529889,cg24844608
chr7	dmrcate	dmr	130129946	130130753	0.00123005	*	.	463	16	0.00123005	0.992541	-0.0123657	-0.00531508	MEST	MEST-001, MEST-201, MEST-009, MEST-011, MEST-005, MEST-010	cg17706086,cg10473158,cg05222671,cg10767216,cg12070022,cg15068552,cg17347253,cg02756856,cg26275543,cg20826277,cg14584935,cg24941047,cg07427065,cg02501418,cg08229366,cg07224147
chr20	dmrcate	dmr	55203439	55204633	0.00128829	*	.	397	9	0.00128829	0.955379	-0.00879137	0.0004846	TFAP2C	TFAP2C-001, TFAP2C-002, TFAP2C-201	cg03216529,cg06630799,cg15536490,cg24581326,cg24864402,cg09183753,cg19694200,cg12521353,cg05013064
chrX	dmrcate	dmr	129090470	129091702	0.00136605	*	.	386	6	0.00136605	0.945823	-0.00666138	-0.00305345	UTP14A	RP4-537K23.4-001	cg03022791,cg19718903,cg00337921,cg23543766,cg20784907,cg09793827
chr2	dmrcate	dmr	242799312	242799562	0.00137685	*	.	164	5	0.00137685	0.586437	0.00841773	0.00571073	PDCD1	PDCD1-001, PDCD1-002	cg01632474,cg21670983,cg09031938,cg10994870,cg03903296
chr2	dmrcate	dmr	220415535	220416419	0.00144799	*	.	54	3	0.00144799	0.374907	-0.0147356	-0.00811138	OBSL1	OBSL1-011, OBSL1-012, MIR3132-201	cg21404700,cg16507172,cg14535068
chr12	dmrcate	dmr	53343514	53343849	0.00147404	*	.	23	3	0.00147404	0.309844	-0.0142562	-0.0122239	KRT18	KRT18-002, KRT18-201, KRT18-005, KRT8-013, KRT8-003, KRT8-009, KRT18-004, KRT18-006, KRT8-014, KRT18-003, KRT8-012, KRT18-001, KRT8-010, KRT8-001, KRT8-011, AC107016.2-201	cg07652628,cg14212748,cg04799958
chr21	dmrcate	dmr	40141040	40141809	0.00148054	*	.	329	4	0.00148054	0.875178	-0.0132647	-0.00440625	LINC00114	NA	cg06595162,cg14685006,cg02532853,cg13049432
chr12	dmrcate	dmr	120933194	120933893	0.00171388	*	.	389	10	0.00171388	0.947278	0.0197803	0.00185355	DYNLL1	DYNLL1-001, DYNLL1-003, DYNLL1-AS1-002, DYNLL1-007, DYNLL1-008, DYNLL1-010, DYNLL1-002, DYNLL1-011, DYNLL1-009	cg14069214,cg19946631,cg18168387,cg19517509,cg10792326,cg09098756,cg23185481,cg04641530,cg00019085,cg13906749
chr17	dmrcate	dmr	1613017	1613239	0.00182232	*	.	270	2	0.00182232	0.772315	-0.0104617	-0.00542901	TLCD2	TLCD2-001	cg05204123,cg11117531
chr17	dmrcate	dmr	54670875	54671575	0.00217092	*	.	303	6	0.00217092	0.830985	0.0118431	0.00476079	NOG	NOG-001	cg24778909,cg17596554,cg19165652,cg13872965,cg20468063,cg05421673
chr11	dmrcate	dmr	66084163	66085299	0.00219175	*	.	321	8	0.00219175	0.857413	-0.0119955	-0.00534174	CD248	CD248-001	cg14027234,cg13860849,cg04702940,cg07145284,cg13383058,cg00350296,cg18935353,cg12782654
chr8	dmrcate	dmr	107282032	107283146	0.00238551	*	.	413	6	0.00238551	0.967861	0.00540786	0.00259352	OXR1	OXR1-202, RP11-778D12.2-001, RP11-395G23.3-001, RP11-395G23.3-002	cg14136927,cg27042857,cg25820220,cg22346581,cg05719134,cg04372675
chrX	dmrcate	dmr	49832094	49832257	0.00238968	*	.	19	3	0.00238968	0.274893	-0.0112011	-0.00971251	CLCN5	CLCN5-003, CLCN5-004	cg05833518,cg11590714,cg01760027
chr15	dmrcate	dmr	43940867	43941642	0.00238968	*	.	343	7	0.00238968	0.894503	-0.0357043	-0.01453	CATSPER2	CATSPER2-002, CATSPER2-201, CATSPER2-202, CATSPER2-004, CATSPER2-001, CATSPER2-005, PDIA3P2-001, CATSPER2-009, CATSPER2-003, CATSPER2-006	cg23685580,cg10011062,cg22846334,cg03310027,cg26270066,cg06032540,cg18737971
chr17	dmrcate	dmr	15686294	15686473	0.00251929	*	.	72	4	0.00251929	0.412849	0.0238546	0.0186376	MEIS3P1	IL6STP1-001, RNA5SP436-201	cg14599729,cg11343211,cg08790676,cg02132284
chr11	dmrcate	dmr	76777325	76777822	0.00257586	*	.	444	6	0.00257586	0.986056	-0.0108612	-0.00335038	CAPN5	CAPN5-001, CAPN5-004, CAPN5-007, CAPN5-003, CAPN5-006	cg25948980,cg06751802,cg27249581,cg03547523,cg01449846,cg00636372
chr16	dmrcate	dmr	1434993	1435645	0.00258209	*	.	286	6	0.00258209	0.80275	0.0108228	0.00214138	UNKL	NA	cg26781728,cg16434365,cg27465384,cg04242559,cg19605773,cg01350330
chrX	dmrcate	dmr	48776465	48777487	0.00268688	*	.	351	8	0.00268688	0.901769	-0.0121891	0.00121994	PIM2	PIM2-001	cg17192356,cg16822572,cg12888005,cg00258480,cg00646659,cg18653991,cg21267792,cg04930858
chr17	dmrcate	dmr	9728972	9729424	0.00287807	*	.	371	10	0.00287807	0.924437	0.00904234	0.00480692	GLP2R	GLP2R-001, GLP2R-004	cg19806995,cg14428178,cg03582047,cg07669517,cg25656836,cg01056568,cg20635146,cg22885891,cg14783904,cg20261915
chr22	dmrcate	dmr	39784481	39784982	0.00292556	*	.	141	5	0.00292556	0.547085	-0.0431603	-0.0285275	TAB1	NA	cg02038168,cg01416388,cg05872129,cg24399712,cg11247378
chr12	dmrcate	dmr	50134882	50135977	0.00297273	*	.	506	19	0.00297273	0.999953	0.00726478	0.000539095	TMBIM6	TMBIM6-002, TMBIM6-201, TMBIM6-014, TMBIM6-029, TMBIM6-011, TMBIM6-012, TMBIM6-017, TMBIM6-013, TMBIM6-019, TMBIM6-028, TMBIM6-003, TMBIM6-016, TMBIM6-026, TMBIM6-018, TMBIM6-015, TMBIM6-021, TMBIM6-001	cg09604167,cg21070740,cg12587729,cg20607710,cg13580767,cg22322834,cg17474435,cg20523179,cg20339296,cg13205571,cg10638118,cg11750756,cg01356653,cg10785311,cg23244698,cg14776747,cg05368762,cg17649836,cg02334620
chr5	dmrcate	dmr	43556361	43557135	0.00298967	*	.	182	3	0.00298967	0.616089	-0.00851909	-0.000915731	PAIP1	PAIP1-001, PAIP1-002, PAIP1-003, PAIP1-009, PAIP1-005, PAIP1-008, PAIP1-006, PAIP1-004, PAIP1-010	cg06012493,cg11957242,cg22924680
chr1	dmrcate	dmr	94313343	94313745	0.00316077	*	.	370	6	0.00316077	0.923596	0.0311218	0.00741052	BCAR3	BCAR3-003, MIR760-201, RP4-561L24.3-001	cg16731318,cg08858051,cg06082821,cg14417407,cg20063837,cg22602831
chr3	dmrcate	dmr	50192449	50193232	0.00318559	*	.	292	4	0.00318559	0.815306	0.00682152	0.00276928	SEMA3F	SEMA3F-001, SEMA3F-004, SEMA3F-005, RP11-493K19.3-002, SEMA3F-006, RP11-493K19.3-001, SEMA3F-003	cg04614380,cg13239297,cg19515239,cg07640473
chr5	dmrcate	dmr	172385477	172385821	0.00322627	*	.	411	6	0.00322627	0.967061	-0.0120867	-0.00495637	LOC100268168	RPL26L1-001, CTC-308K20.1-001, CTC-308K20.1-002, RPL26L1-005, RPL26L1-004, RPL26L1-006, RPL26L1-002, CTC-308K20.1-003, RPL26L1-003	cg12936220,cg24884145,cg23193410,cg16662989,cg19523118,cg25406872
chr15	dmrcate	dmr	63481323	63481868	0.00323183	*	.	417	7	0.00323183	0.971709	-0.00649021	-0.00199606	RAB8B	RAB8B-001, RAB8B-201, RAB8B-004, RAB8B-002, RAB8B-005, RAB8B-003	cg07692473,cg17556578,cg25800118,cg12217444,cg15428304,cg12139329,cg23311628
chr10	dmrcate	dmr	135039948	135040250	0.00323325	*	.	66	4	0.00323325	0.405091	0.0303362	0.0159016	KNDC1	NA	cg06550582,cg12333160,cg07642767,cg17949402,cg02202923
chr3	dmrcate	dmr	111315207	111315344	0.00340307	*	.	8	2	0.00340307	0.210681	0.00826244	0.00805557	CD96	ZBED2-001	cg26337954,cg20983854
chr12	dmrcate	dmr	12878211	12878810	0.00342353	*	.	402	8	0.00342353	0.959567	0.0118959	0.00269987	DDX47	APOLD1-001, APOLD1-005, APOLD1-004, RP11-180M15.4-001, APOLD1-003	cg08197531,cg12749787,cg09462578,cg04607235,cg23740310,cg12993927,cg24098013,cg23172877
chr17	dmrcate	dmr	78820391	78821024	0.00351152	*	.	377	5	0.00351152	0.933479	0.00736625	0.00124959	RPTOR	NA	cg23019125,cg16826504,cg06756931,cg14202916,cg01767927
chr3	dmrcate	dmr	32509018	32509543	0.00354328	*	.	424	9	0.00354328	0.974383	0.0222988	0.00922132	CMTM7	NA	cg00718400,cg19459454,cg13050802,cg05625284,cg16621749,cg05651657,cg01553632,cg05519724,cg09329275
chr6	dmrcate	dmr	168759713	168760476	0.00358226	*	.	236	4	0.00358226	0.717172	-0.0103994	-0.00196007	DACT2	NA	cg09340713,cg19678315,cg22973012,cg26030457
chr5	dmrcate	dmr	4866009	4866442	0.00359862	*	.	260	4	0.00359862	0.761927	0.0144041	0.00642572	LINC01020	CTD-2046I8.1-001, RP11-445O3.2-001	cg03551497,cg15758008,cg19841649,cg25592564
chr5	dmrcate	dmr	176827082	176827833	0.00359862	*	.	262	7	0.00359862	0.762515	0.032013	0.0131613	PFN3	PFN3-001	cg15123573,cg14621323,cg01287088,cg06847624,cg00642460,cg20095656,cg16463100
chr3	dmrcate	dmr	148804272	148805118	0.00359862	*	.	499	18	0.00359862	0.999393	-0.0121327	-0.00207341	HLTF	HLTF-003, HLTF-004, HLTF-002, HLTF-005, HLTF-AS1-001, HLTF-001	cg04836786,cg21926402,cg15438497,cg24041269,cg02398045,cg18549036,cg05555455,cg03678609,cg27554556,cg21111416,cg04731810,cg04120413,cg02611507,cg07275648,cg09352720,cg25951608,cg21835021,cg00906762
chr6	dmrcate	dmr	32121055	32122010	0.00359862	*	.	508	29	0.00359862	0.999996	-0.010609	-0.00349329	PPT2	PRRT1-002, PPT2-207, PPT2-001, PPT2-003, PPT2-004, PRRT1-001, PRRT1-201, PPT2-002, PPT2-007, PPT2-EGFL8-002, PPT2-009, PPT2-EGFL8-001, PRRT1-005, PPT2-012, PPT2-208, PPT2-209, PPT2-EGFL8-006, PPT2-013, PRRT1-006, PRRT1-009, PPT2-008, PRRT1-012, PRRT1-010, PPT2-010, PRRT1-008, PRRT1-003, PRRT1-011, PRRT1-004, PPT2-EGFL8-005, PPT2-EGFL8-004	cg01111041,cg20328456,cg00110832,cg03570994,cg11386011,cg12738718,cg14130039,cg05133205,cg17329164,cg18049167,cg04105091,cg12585943,cg13102294,cg00552704,cg06264679,cg00933538,cg23470939,cg11941520,cg17229678,cg27134827,cg14237933,cg08732409,cg05323467,cg11192767,cg04264374,cg05465342,cg09599399,cg21987316,cg17784596
chr19	dmrcate	dmr	3557418	3558417	0.00369697	*	.	414	8	0.00369697	0.969492	0.0107464	0.00150805	MFSD12	MFSD12-001, MFSD12-005, MFSD12-011, MFSD12-004, AC005786.5-001	cg00597087,cg18458026,cg15606180,cg04677326,cg04180125,cg26002659,cg00854006,cg08035555
chr5	dmrcate	dmr	138923113	138923267	0.00375073	*	.	6	2	0.00375073	0.197282	-0.010359	-0.00985929	UBE2D2	NA	cg14088142,cg12303215
chr6	dmrcate	dmr	15691258	15691800	0.00383905	*	.	250	4	0.00383905	0.739388	0.00628907	0.00296002	DTNBP1	NA	cg18061140,cg01205766,cg22505156,cg05259507
chr15	dmrcate	dmr	26234046	26234833	0.00406595	*	.	241	4	0.00406595	0.721259	0.00965531	-0.00100907	LINC02346	NA	cg26582729,cg11776038,cg11424341,cg00646185
chr1	dmrcate	dmr	114696350	114697707	0.00406595	*	.	496	16	0.00406595	0.999218	-0.009248	-0.00390431	SYT6	SYT6-201, SYT6-202, SYT6-001, SYT6-006, SYT6-008, SYT6-007, SYT6-005, SYT6-002, SYT6-003, SYT6-004	cg19304150,cg09177131,cg05368341,cg21920775,cg01567634,cg03514545,cg22646710,cg08883066,cg15976388,cg19901801,cg19874857,cg12804010,cg12097117,cg06620092,cg00764109,cg26426632
chrX	dmrcate	dmr	53111187	53112003	0.00416919	*	.	410	9	0.00416919	0.966615	0.0113528	0.00365618	TSPYL2	TSPYL2-001, TSPYL2-002, TSPYL2-003, TSPYL2-004, TSPYL2-006, TSPYL2-005	cg06055266,cg09119244,cg22170936,cg05599151,cg00776430,cg24779040,cg23612178,cg23696472,cg11190637
chr4	dmrcate	dmr	1623289	1623883	0.00422162	*	.	267	4	0.00422162	0.76608	0.00929273	0.00483956	FAM53A	NA	cg01256270,cg02897570,cg01102826,cg13929734
chrX	dmrcate	dmr	153093784	153094332	0.00422616	*	.	42	3	0.00422616	0.353646	0.00956769	0.00710416	PDZD4	PDZD4-002, PDZD4-201, PDZD4-007, PDZD4-003, PDZD4-001, PDZD4-006, PDZD4-004, PDZD4-202	cg02907689,cg13510429,cg06616051
chr21	dmrcate	dmr	42219771	42219853	0.00457036	*	.	24	2	0.00457036	0.312608	0.0110263	0.00693454	DSCAM	DSCAM-001	cg01268381,cg00702593
chr6	dmrcate	dmr	164171506	164172519	0.00457036	*	.	86	5	0.00457036	0.433131	-0.0235594	-0.019852	QKI	NA	cg10464773,cg18403080,cg18405330,cg27041619,cg05495478
chr5	dmrcate	dmr	27038605	27038836	0.00459672	*	.	126	5	0.00459672	0.51427	0.0257008	0.0186384	CDH9	CDH9-001, CDH9-003, CDH9-002	cg19475870,cg08659179,cg12864235,cg11155432,cg07350977
chr11	dmrcate	dmr	59823993	59824541	0.00462731	*	.	281	7	0.00462731	0.79503	0.0107863	0.00433777	MS4A3	MS4A3-001, MS4A3-201, MS4A3-003, MS4A3-005, MS4A3-004	cg17173423,cg13321166,cg03348161,cg01617317,cg26981076,cg19739596,cg01917716
chr12	dmrcate	dmr	54753072	54753490	0.00468146	*	.	13	2	0.00468146	0.248144	0.0109661	0.00295889	GPR84	NA	cg16386481,cg07546262
chr17	dmrcate	dmr	78962984	78963290	0.00475582	*	.	62	3	0.00475582	0.397222	-0.0296607	-0.0175843	CHMP6	NA	cg00698263,cg09164913,cg10070101
chr6	dmrcate	dmr	6008937	6009556	0.00487834	*	.	357	4	0.00487834	0.907952	0.00740132	0.00180434	NRN1	NRN1-001	cg12595585,cg25307691,cg09564101,cg07724309
chr2	dmrcate	dmr	95522487	95522902	0.00503954	*	.	319	4	0.00503954	0.856935	0.0105878	0.00177741	ANKRD20A8P	ANKRD20A8P-002, ANKRD20A8P-001	cg08446121,cg08463813,cg24524352,cg23363202,cg08721908
chr6	dmrcate	dmr	29720425	29721015	0.00503954	*	.	509	34	0.00503954	1	-0.0123927	-0.000119985	IFITM4P	IFITM4P-001, XXbac-BPG170G13.32-001	cg26332258,cg18095109,cg25638186,cg26852170,cg05929831,cg02996397,cg15395148,cg26015683,cg01176826,cg24809935,cg21836827,cg22841338,cg24025650,cg11594927,cg15202447,cg01426208,cg17514757,cg09029526,cg24710870,cg10201663,cg10687604,cg04689167,cg16525287,cg21619773,cg05101432,cg09523380,cg12173216,cg27220153,cg13604811,cg06380702,cg00415702,cg12766058,cg18877200,cg04991728,cg12635048,cg17221604,cg1…
chr7	dmrcate	dmr	55433724	55434270	0.00504457	*	.	238	4	0.00504457	0.719057	0.0079455	0.00415063	LANCL2	LANCL2-001, LANCL2-003	cg10141271,cg08481578,cg00845891,cg05745046
chr12	dmrcate	dmr	123632825	123633728	0.00509339	*	.	488	4	0.00509339	0.998222	-0.0115006	-0.00412565	PITPNM2	PITPNM2-007	cg08806644,cg10773745,cg21414595,cg24619895
chr6	dmrcate	dmr	52109232	52109385	0.00527422	*	.	39	3	0.00527422	0.348765	0.00615568	0.00205799	IL17F	IL17F-001, SLC25A20P1-001	cg16267266,cg04063348,cg01158657
chr10	dmrcate	dmr	50820278	50821161	0.00527422	*	.	437	8	0.00527422	0.983991	-0.0106983	-0.00268426	SLC18A3	CHAT-001, CHAT-201, SLC18A3-001, CHAT-202, CHAT-203, CHAT-204, CHAT-004, CHAT-002, CHAT-006	cg01295399,cg07637213,cg19535607,cg18199666,cg27591375,cg25155846,cg02336542,cg11811216
chrX	dmrcate	dmr	153775262	153775995	0.00527422	*	.	503	14	0.00527422	0.999816	-0.00668923	-0.00262796	IKBKG	IKBKG-011, IKBKG-005, IKBKG-006, IKBKG-004, G6PD-010, IKBKG-016, G6PD-001, G6PD-006, IKBKG-009, IKBKG-013, G6PD-005, G6PD-002, G6PD-007, IKBKG-012, IKBKG-017, IKBKG-014, G6PD-003, G6PD-004	cg02869694,cg08417382,cg06554760,cg08422514,cg26799772,cg07215528,cg01058588,cg24156746,cg20450662,cg08560117,cg14397289,cg20077602,cg00813156,cg13550079
chr8	dmrcate	dmr	145061234	145061628	0.00545634	*	.	255	4	0.00545634	0.748667	-0.00832704	-0.00406229	PARP10	PARP10-001, PARP10-005, PARP10-004, PARP10-019, PARP10-008, PARP10-025, PARP10-006, PARP10-023, PARP10-018, PARP10-021, PARP10-020, PARP10-022, PARP10-003	cg10787442,cg16796959,cg25477843,cg00373245
chr17	dmrcate	dmr	48711658	48712923	0.00555284	*	.	485	12	0.00555284	0.997818	0.00820394	0.00109466	ABCC3	ABCC3-001, ABCC3-002, ABCC3-003, ABCC3-004, ABCC3-007, ABCC3-006	cg27222669,cg05599550,cg23340875,cg20633883,cg08014994,cg19248656,cg00126959,cg19643390,cg03965044,cg13725958,cg00081975,cg01054938
chr2	dmrcate	dmr	172014861	172015098	0.00560824	*	.	17	2	0.00560824	0.270883	-0.00999482	-0.00164908	TLK1	TLK1-004, TLK1-011, TLK1-007	cg24772525,cg10033675
chr16	dmrcate	dmr	604802	605347	0.00571361	*	.	312	6	0.00571361	0.845449	-0.0169583	-0.00301878	CAPN15	LA16c-366D1.3-001	cg26648579,cg09181861,cg12567545,cg01274753,cg10396171,cg18634560
chr13	dmrcate	dmr	99907073	99907419	0.005873	*	.	269	3	0.005873	0.771399	-0.0118662	-0.00536722	UBAC2	NA	cg07841849,cg18967835,cg02217184
chr5	dmrcate	dmr	149736690	149737654	0.005873	*	.	453	9	0.005873	0.98822	-0.00654079	-0.000221446	TCOF1	TCOF1-001, TCOF1-201, TCOF1-004, TCOF1-015, TCOF1-002, TCOF1-003, TCOF1-202, TCOF1-014, TCOF1-008, TCOF1-011	cg09825414,cg19910648,cg03708230,cg25621393,cg25346175,cg24623382,cg16090273,cg01678049,cg08983975
chr2	dmrcate	dmr	214016230	214016366	0.00591798	*	.	55	3	0.00591798	0.379352	0.00786754	0.00664567	IKZF2	IKZF2-002, IKZF2-003, IKZF2-014, IKZF2-001, IKZF2-004, IKZF2-013, IKZF2-205, RP11-105N14.1-001	cg11735605,cg11217840,cg07610406
chr1	dmrcate	dmr	201708500	201708932	0.00594088	*	.	418	8	0.00594088	0.972069	0.0189288	0.00769597	NAV1	NAV1-002, RP11-90L20.2-001, NAV1-003	cg22488259,cg27441486,cg07139329,cg14168733,cg17180631,cg16023122,cg13877974,cg01828733
chr13	dmrcate	dmr	114842706	114843024	0.00610412	*	.	156	2	0.00610412	0.571486	0.0116052	0.00654036	RASA3	RASA3-201	cg04349855,cg06698414
chrX	dmrcate	dmr	12809548	12810331	0.00618729	*	.	385	4	0.00618729	0.945726	-0.0139627	-0.00215354	PRPS2	PRPS2-003, PRPS2-001, PRPS2-004, PRPS2-002	cg05887304,cg20842040,cg25892640,cg00725912
chr10	dmrcate	dmr	134211620	134211908	0.00635218	*	.	103	4	0.00635218	0.458101	-0.00617209	-0.00516472	PWWP2B	PWWP2B-001, PWWP2B-201	cg17452301,cg11579421,cg25303150,cg24085039
chr8	dmrcate	dmr	134584145	134584692	0.00635218	*	.	387	5	0.00635218	0.946349	-0.00817788	-0.0019706	ST3GAL1	ST3GAL1-201, ST3GAL1-005, ST3GAL1-002, ST3GAL1-006, ST3GAL1-001, ST3GAL1-004, ST3GAL1-003, ST3GAL1-013, RP11-629O1.2-001	cg02503970,cg02637438,cg09818502,cg17462109,cg08235875
chr6	dmrcate	dmr	165715240	165715757	0.00635334	*	.	266	4	0.00635334	0.76549	0.00722509	0.00472193	C6orf118	NA	cg11009001,cg03715204,cg25325209,cg21174426
chr2	dmrcate	dmr	43864913	43865055	0.00647197	*	.	200	3	0.00647197	0.6523	-0.0111673	-0.00774786	PLEKHH2	PLEKHH2-001, PLEKHH2-002, PLEKHH2-003, PLEKHH2-004	cg18856652,cg15523958,cg15754153
chr19	dmrcate	dmr	36606392	36607078	0.00651025	*	.	350	7	0.00651025	0.901284	0.00740344	0.0016104	TBCB	TBCB-001, POLR2I-001, TBCB-003, TBCB-002, TBCB-006, POLR2I-005, POLR2I-003, POLR2I-004, TBCB-005, TBCB-009, POLR2I-007, TBCB-007, POLR2I-006, TBCB-014, TBCB-012, TBCB-015, POLR2I-002, TBCB-011	cg07634150,cg01166180,cg17898189,cg23539381,cg04523095,cg09056317,cg02449638
chrX	dmrcate	dmr	48769307	48769670	0.00659838	*	.	448	7	0.00659838	0.987126	-0.00882771	-0.00166214	SLC35A2	SLC35A2-001, SLC35A2-007, SLC35A2-006, SLC35A2-002, SLC35A2-004, SLC35A2-201, SLC35A2-003, SLC35A2-005, SLC35A2-202	cg01488378,cg05290899,cg02856792,cg14132995,cg27429230,cg10530128,cg03962288
chr5	dmrcate	dmr	92918517	92919647	0.00661166	*	.	462	10	0.00661166	0.992422	-0.0137216	-0.00397431	NR2F1	NR2F1-001, NR2F1-AS1-002, NR2F1-AS1-004, NR2F1-AS1-003, NR2F1-AS1-005, NR2F1-AS1-001, NR2F1-AS1-010, NR2F1-AS1-011	cg24528447,cg06472439,cg16556111,cg05945291,cg11904056,cg03086663,cg07875786,cg08806496,cg12207450,cg26937148
chr1	dmrcate	dmr	1284268	1284440	0.00674943	*	.	216	3	0.00674943	0.679805	0.00751991	0.00166253	DVL1	DVL1-004, DVL1-001, DVL1-005	cg04119843,cg09236098,cg12625874
chr19	dmrcate	dmr	5904233	5905215	0.0067744	*	.	489	9	0.0067744	0.998247	-0.00636125	-0.00156764	VMAC	FUT5-201, NDUFA11-002, VMAC-001, NDUFA11-001, AC024592.12-003, AC024592.12-002, AC104532.2-001, NDUFA11-005, AC024592.12-001, NDUFA11-004, NDUFA11-003	cg01513611,cg02434381,cg16868177,cg22160726,cg22854549,cg04582374,cg18650732,cg24321432,cg05380558
chr1	dmrcate	dmr	153599479	153600156	0.00684431	*	.	251	8	0.00684431	0.74379	-0.0313105	-0.0207926	S100A13	S100A1-001, S100A13-001, S100A1-005, S100A1-003, S100A13-202, S100A13-203, S100A1-004, S100A13-204, S100A1-002, S100A13-002	cg02573566,cg00012362,cg13946767,cg11343894,cg02331910,cg04077668,cg06419659,cg07898899
chrX	dmrcate	dmr	66787995	66788395	0.00684732	*	.	326	6	0.00684732	0.867839	-0.00945307	-0.00486313	AR	AR-002	cg01218690,cg26498015,cg15840039,cg16735667,cg13122496,cg19721057
chr19	dmrcate	dmr	797109	797693	0.00750224	*	.	376	8	0.00750224	0.932196	0.00644754	0.00282337	PTBP1	PTBP1-003, PTBP1-201, PTBP1-001, PTBP1-002, PTBP1-011, PTBP1-015, PTBP1-004, PTBP1-012, PTBP1-014, PTBP1-006, PTBP1-005	cg02364038,cg27481720,cg19373090,cg10176457,cg17667988,cg06879406,cg25536300,cg14881459
chr22	dmrcate	dmr	50311792	50312613	0.00760255	*	.	473	12	0.00760255	0.995957	-0.029654	0.000583938	CRELD2	CRELD2-001, ALG12-001, CRELD2-005, CRELD2-002, CRELD2-003, CRELD2-008, CRELD2-006, CRELD2-004	cg22405555,cg22709217,cg03033257,cg08719749,cg08675176,cg23621893,cg18131530,cg14309743,cg11028609,cg10044765,cg27452651,cg20512270
chr15	dmrcate	dmr	100026370	100026867	0.0076257	*	.	130	4	0.0076257	0.522086	-0.0228879	-0.0131314	MEF2A	NA	cg17171786,cg26706896,cg10662643,cg02531067
chr6	dmrcate	dmr	36331034	36331207	0.00764513	*	.	21	2	0.00764513	0.299305	-0.00803426	-0.00712696	ETV7	NA	cg07264329,cg26925554,cg02956387
chr18	dmrcate	dmr	55103353	55103734	0.00780845	*	.	128	3	0.00780845	0.519921	-0.010698	0.000247173	ONECUT2	ONECUT2-001, AC090340.1-201	cg02250594,cg20324206,cg25547580
chr6	dmrcate	dmr	166720092	166721644	0.00787831	*	.	277	7	0.00787831	0.777211	0.0152532	0.00484188	PRR18	PRR18-001, PRR18-002	cg14296274,cg23276829,cg07322064,cg09046055,cg09893871,cg08173692,cg21595039
chr22	dmrcate	dmr	48606007	48606263	0.00788127	*	.	53	2	0.00788127	0.373487	-0.0115344	-0.00928908	MIR3201	NA	cg24246472,cg01143938
chr2	dmrcate	dmr	85645548	85646239	0.00806695	*	.	222	4	0.00806695	0.691652	-0.00666229	-0.00176505	SH2D6	SH2D6-002, CAPG-012, SH2D6-003, SH2D6-004	cg08158331,cg10963245,cg24599345,cg10203483
chr16	dmrcate	dmr	31091326	31091702	0.00815877	*	.	295	4	0.00815877	0.816054	0.017786	0.00445193	ZNF646	NA	cg09552399,cg09925874,cg09172973,cg03648611
chr16	dmrcate	dmr	88729609	88730440	0.00815877	*	.	476	11	0.00815877	0.996155	0.00713654	0.00063143	SNAI3-AS1	MVD-001, MVD-014, MVD-012, SNAI3-AS1-001, MVD-016, SNAI3-AS1-002, MVD-006, MVD-017, SNAI3-AS1-005, MVD-015, MVD-013, MVD-009, MVD-008, MVD-007, SNAI3-AS1-004	cg03657314,cg27074530,cg01698934,cg27099511,cg07156844,cg23815043,cg26605427,cg10330885,cg06997416,cg24569270,cg21910663
chr1	dmrcate	dmr	94702583	94704178	0.00815877	*	.	501	14	0.00815877	0.999592	-0.0102122	-0.000531738	ARHGAP29	ARHGAP29-001, ARHGAP29-002	cg13466117,cg19765451,cg09583777,cg26229607,cg01784852,cg17490932,cg22950210,cg23257569,cg26513192,cg11630965,cg24150153,cg09162146,cg20335213,cg01812146
chr6	dmrcate	dmr	33679137	33679895	0.00834556	*	.	440	10	0.00834556	0.985131	0.00789759	0.00034392	UQCC2	UQCC2-002, UQCC2-004, UQCC2-001	cg01606197,cg25976016,cg10728189,cg15676125,cg05337694,cg10778655,cg06391563,cg16492833,cg06253072,cg11545871
chr5	dmrcate	dmr	171682568	171682651	0.0083626	*	.	120	3	0.0083626	0.488987	-0.0115712	-0.00713118	UBTD2	KLF3P1-001	cg22068822,cg05970768,cg02515030
chrX	dmrcate	dmr	47509884	47510507	0.00846239	*	.	395	8	0.00846239	0.954677	-0.00599213	-0.00198214	ELK1	ELK1-001, ELK1-201, ELK1-002, ELK1-004, ELK1-003, ELK1-005	cg11653864,cg07038409,cg02291897,cg14258356,cg17399684,cg13023833,cg04626171,cg21860846
chrX	dmrcate	dmr	153718691	153719780	0.00846764	*	.	429	11	0.00846764	0.976451	-0.00758996	-0.00239971	SLC10A3	SLC10A3-201, SLC10A3-001, SLC10A3-004, SLC10A3-002, SLC10A3-003	cg11233153,cg09418475,cg08648877,cg06616857,cg03210912,cg05424879,cg06266461,cg24546622,cg21109542,cg11667509,cg23493704
chr1	dmrcate	dmr	50489567	50489954	0.00855074	*	.	475	12	0.00855074	0.996113	0.0143584	0.00362933	AGBL4	AGBL4-003, AGBL4-004, AGBL4-001	cg14615336,cg07913294,cg20931033,cg05759718,cg03732087,cg26682094,cg03217897,cg05387519,cg13424673,cg26249046,cg21834207,cg08716372
chr8	dmrcate	dmr	66545802	66546079	0.00860575	*	.	18	2	0.00860575	0.271955	-0.00951238	-0.00169385	ARMC1	ARMC1-001, ARMC1-201, ARMC1-004, ARMC1-003, ARMC1-005, ARMC1-002	cg11183445,cg13398993
chr17	dmrcate	dmr	73110554	73110680	0.00866092	*	.	10	2	0.00866092	0.236926	0.00757816	0.00700842	ARMC7	ARMC7-003	cg23660755,cg24534872
chr19	dmrcate	dmr	49843565	49843922	0.00874523	*	.	65	3	0.00874523	0.403965	-0.013477	-0.00958127	CD37	CTC-301O7.4-001, CD37-005, CTC-301O7.4-003, CTC-301O7.4-002	cg17393635,cg16423910,cg01468567
chr13	dmrcate	dmr	45768695	45768901	0.00875347	*	.	31	2	0.00875347	0.330041	0.00636993	0.00453377	KCTD4	KCTD4-001	cg21457147,cg04439215
chr17	dmrcate	dmr	80941472	80941558	0.00875347	*	.	44	3	0.00875347	0.360445	-0.0172798	-0.0142607	B3GNTL1	NA	cg03585013,cg09575521,cg20198923
chr4	dmrcate	dmr	103997887	103998717	0.00875347	*	.	432	8	0.00875347	0.980641	-0.0159909	-0.0041993	SLC9B2	SLC9B2-201, SLC9B2-002, SLC9B2-001, SLC9B2-004, SLC9B2-003, SLC9B2-007, SLC9B2-008, SLC9B2-010	cg12532398,cg10261589,cg01422467,cg09141303,cg18626035,cg04802386,cg14459011,cg18606098
chr17	dmrcate	dmr	15820610	15821130	0.00883844	*	.	109	4	0.00883844	0.474497	-0.0290378	-0.0120911	ADORA2B	NA	cg05097861,cg07937925,cg16052975,cg11731596
chr7	dmrcate	dmr	71799982	71800412	0.00926678	*	.	26	2	0.00926678	0.3203	0.0140377	0.0118047	CALN1	CALN1-004	cg26957187,cg00277397
chr14	dmrcate	dmr	20929902	20930193	0.00935539	*	.	218	3	0.00935539	0.682696	0.00801714	0.000635543	PIP4P1	TMEM55B-001, TMEM55B-003, TMEM55B-005, TMEM55B-004, TMEM55B-002	cg07964109,cg08314206,cg00215214
chr17	dmrcate	dmr	60456713	60457116	0.00935682	*	.	15	2	0.00935682	0.255374	-0.00991559	-0.00314239	EFCAB3	EFCAB3-001, RP11-51L5.2-001, EFCAB3-004, EFCAB3-003	cg06459926,cg07292816
chrX	dmrcate	dmr	80065461	80065793	0.0094209	*	.	172	3	0.0094209	0.593206	0.0103715	0.00742132	BRWD3	BRWD3-001, BRWD3-002	cg03164831,cg15511898,cg25708850
chr4	dmrcate	dmr	3767169	3767402	0.00942324	*	.	38	2	0.00942324	0.346384	-0.0115596	-0.00259495	ADRA2C	ADRA2C-002, ADRA2C-001	cg11187796,cg12094402
chr22	dmrcate	dmr	39712633	39713086	0.00950939	*	.	442	9	0.00950939	0.98593	0.00734795	0.0026562	RPL3	SNORD83A-201, RPL3-003, RPL3-004, RPL3-016, RPL3-017, RPL3-015	cg21941821,cg23141902,cg25386611,cg15306060,cg01882930,cg18553840,cg06534427,cg22416002,cg09282085
chr16	dmrcate	dmr	88697695	88697947	0.00953179	*	.	163	2	0.00953179	0.586051	-0.00720753	-0.0043429	ZC3H18	ZC3H18-012	cg03553080,cg07983907
chr6	dmrcate	dmr	31321433	31323261	0.0098488	*	.	458	11	0.0098488	0.99093	-0.0376227	-0.00848766	HLA-B	HLA-B-001, HLA-B-003, HLA-B-005, HLA-B-009, HLA-B-008, HLA-B-007, HLA-B-002, XXbac-BPG248L24.12-001	cg02212084,cg27083089,cg15340334,cg23533285,cg13031097,cg06422189,cg23923934,cg27529346,cg23427945,cg07148697,cg05139028
chr17	dmrcate	dmr	61699346	61699845	0.00988704	*	.	420	10	0.00988704	0.972228	0.00604146	0.00184506	MAP3K3	MAP3K3-001, MAP3K3-004, MAP3K3-005, MAP3K3-006, MAP3K3-007, MAP3K3-002	cg15793197,cg18747420,cg26324973,cg13801946,cg19245361,cg10535017,cg06958686,cg03376183,cg02126098,cg24777868
chr8	dmrcate	dmr	106331995	106332188	0.00989643	*	.	335	3	0.00989643	0.884368	0.0183998	0.00706334	ZFPM2	ZFPM2-002, ZFPM2-001	cg15449956,cg10868817,cg08003628
chr15	dmrcate	dmr	102077114	102077239	0.010135	*	.	91	3	0.010135	0.440832	-0.00986703	0.000309566	PCSK6	NA	cg20385001,cg26567344,cg20620338
chr13	dmrcate	dmr	95357638	95358205	0.010135	*	.	464	7	0.010135	0.992745	-0.0109537	-0.00250516	SOX21	NA	cg00629427,cg13128937,cg06183559,cg02689863,cg22723675,cg14392804,cg26842121
chr19	dmrcate	dmr	56158714	56159817	0.010137	*	.	352	9	0.010137	0.90183	0.00583262	-0.00118152	CCDC106	CCDC106-001, CCDC106-002, CCDC106-005, CCDC106-007, CCDC106-004, CCDC106-008, CCDC106-003, CCDC106-006	cg22312354,cg26775079,cg24805411,cg07805604,cg12582959,cg27537628,cg08496742,cg04126816,cg25230111
chr21	dmrcate	dmr	46367939	46368313	0.0101926	*	.	291	5	0.0101926	0.814227	0.00667326	0.00125012	FAM207A	NA	cg03392571,cg05670717,cg11988476,cg00660655,cg11188659
chr2	dmrcate	dmr	231737752	231737958	0.0102208	*	.	14	2	0.0102208	0.25175	-0.00824565	-0.00706952	ITM2C	ITM2C-005	cg17009069,cg02231590
chr1	dmrcate	dmr	215256254	215256635	0.0103166	*	.	331	5	0.0103166	0.877854	0.00605591	0.00216409	KCNK2	KCNK2-002, KCNK2-001, KCNK2-003, KCNK2-009, KCNK2-010, KCNK2-011	cg09441363,cg18794839,cg17130063,cg10592245,cg11398511
chr1	dmrcate	dmr	169555674	169556657	0.0104623	*	.	408	7	0.0104623	0.965285	-0.01148	-0.003421	F5	F5-002, F5-001, F5-201	cg09891761,cg24673322,cg10532540,cg01953591,cg25256723,cg16054275,cg09470963
chr22	dmrcate	dmr	19949585	19950166	0.0104814	*	.	340	8	0.0104814	0.88963	-0.0134376	-0.00739014	COMT	COMT-008, COMT-201, COMT-010, MIR4761-201	cg21905167,cg11361387,cg07579946,cg04856117,cg06346307,cg22546130,cg23601416,cg01335087
chr15	dmrcate	dmr	90319155	90319680	0.0104814	*	.	363	7	0.0104814	0.91491	-0.0100582	-0.00352961	MESP2	MESP2-001	cg24933758,cg06103331,cg13318071,cg18107425,cg12206103,cg21005853,cg09927805
chr5	dmrcate	dmr	23507030	23507752	0.0106062	*	.	435	12	0.0106062	0.983546	0.0222735	0.0102666	PRDM9	PRDM9-001, PRDM9-003	cg10589310,cg25336267,cg22054885,cg19837938,cg02444433,cg22603366,cg09166973,cg07011961,cg25472530,cg22079902,cg01667892,cg05179993
chr1	dmrcate	dmr	1950036	1950725	0.0108008	*	.	193	5	0.0108008	0.635729	-0.0110422	-0.00724467	GABRD	GABRD-001	cg17854471,cg24087944,cg22817993,cg09107007,cg11808581
chr5	dmrcate	dmr	176828872	176829639	0.0108008	*	.	327	7	0.0108008	0.872377	0.015213	0.00735807	F12	PFN3-001, GRK6-009, F12-002, F12-005, GRK6-008, F12-003, F12-006	cg08772232,cg16457797,cg04127587,cg07292251,cg24185628,cg12477903,cg20424833
chr12	dmrcate	dmr	127211262	127211421	0.0109056	*	.	95	2	0.0109056	0.445805	0.0184467	0.0122954	LINC00944	LINC00943-001, LINC00943-006, LINC00943-005	cg14885748,cg20055426
chr9	dmrcate	dmr	5110940	5111631	0.0109056	*	.	162	4	0.0109056	0.583793	-0.00967405	0.00125782	JAK2	RP11-39K24.7-001, MTND5P14-001, IGHEP2-001	cg13661497,cg10680180,cg13629201,cg05785554
chr19	dmrcate	dmr	50931222	50931875	0.0110565	*	.	307	7	0.0110565	0.833415	0.0212621	0.0139329	SPIB	NA	cg24092179,cg13403724,cg15007959,cg15690347,cg22745102,cg04508467,cg19387862
chr22	dmrcate	dmr	20399601	20399974	0.0111346	*	.	133	2	0.0111346	0.533568	0.0108664	0.00749475	PI4KAP1	PI4KAP1-001, PI4KAP1-008, PI4KAP1-005, PI4KAP1-002	cg11814655,cg20969061
chr17	dmrcate	dmr	8067759	8067776	0.011138	*	.	32	2	0.011138	0.33195	-0.0156504	-0.0109226	VAMP2	VAMP2-001, VAMP2-002, VAMP2-004, VAMP2-003, RP11-599B13.6-001	cg25479708,cg05247640
chr7	dmrcate	dmr	150783132	150783413	0.01122	*	.	265	5	0.01122	0.765278	-0.010416	-0.000346282	AGAP3	AGAP3-001, AGAP3-002, AGAP3-010, AGAP3-004, AGAP3-003, AGAP3-009	cg17841992,cg24143701,cg27550262,cg19768312,cg23609466
chr1	dmrcate	dmr	214776436	214776904	0.0112712	*	.	465	9	0.0112712	0.993456	-0.00811815	-0.00081555	CENPF	CENPF-001, CENPF-003, CENPF-004	cg16327647,cg15639974,cg09885951,cg13085338,cg24711708,cg17750334,cg25284075,cg23625236,cg00620223
chr1	dmrcate	dmr	156426945	156427412	0.0113787	*	.	202	4	0.0113787	0.654072	-0.0150044	-0.00621079	MEF2D	RP11-98G7.1-001, RP11-98G7.1-002	cg04290396,cg07980460,cg13849999,cg04077677
chr14	dmrcate	dmr	100259801	100259860	0.0114838	*	.	240	3	0.0114838	0.721113	0.00757549	0.00485103	EML1	EML1-001, EML1-002, EML1-009, EML1-010, EML1-008	cg09400281,cg03673687,cg09211893
chr10	dmrcate	dmr	46970868	46971658	0.0116645	*	.	231	5	0.0116645	0.707979	-0.017971	-0.00571529	SYT15	SYT15-004, SYT15-002, SYT15-201, SYT15-003, SYT15-005	cg18513313,cg27519330,cg02616604,cg17757980,cg02632200
chr12	dmrcate	dmr	49374982	49375669	0.0117434	*	.	174	4	0.0117434	0.593994	-0.0068573	0.00201496	WNT1	NA	cg14270220,cg22376688,cg03257341,cg03767378
chr9	dmrcate	dmr	100396477	100396777	0.0119335	*	.	113	2	0.0119335	0.482082	-0.0224266	-0.0102394	NCBP1	TSTD2-001, TSTD2-201, NCBP1-001, TSTD2-002, RP11-244N9.4-001, NCBP1-003	cg16199381,cg21220374
chr2	dmrcate	dmr	85788382	85789035	0.0119422	*	.	467	11	0.0119422	0.993992	0.00777293	0.00153216	GGCX	GGCX-001, GGCX-009, GGCX-002, GGCX-005, GGCX-007, VAMP8-002, GGCX-006, GGCX-004, GGCX-003	cg17127132,cg03981341,cg10201608,cg13659026,cg24680979,cg13174083,cg10506212,cg18704543,cg11544285,cg20944303,cg19071342
chr2	dmrcate	dmr	171784674	171785124	0.0119442	*	.	297	5	0.0119442	0.821837	-0.0158746	-0.00656517	GORASP2	GORASP2-001, GORASP2-002, GORASP2-005, GORASP2-201, GORASP2-009, GORASP2-008, GORASP2-004, GORASP2-007, GORASP2-006, GORASP2-010	cg01095157,cg05866854,cg25189241,cg05309280,cg20720918
chr2	dmrcate	dmr	111878091	111878760	0.0119834	*	.	372	8	0.0119834	0.927652	-0.0139187	-0.000684985	BCL2L11	BCL2L11-011, BCL2L11-201, BCL2L11-202, BCL2L11-013, BCL2L11-203, BCL2L11-001, BCL2L11-012, BCL2L11-002	cg18081430,cg21035422,cg11441894,cg10804090,cg25455438,cg08097121,cg11842141,cg04021674
chr6	dmrcate	dmr	116575894	116575913	0.012003	*	.	12	2	0.012003	0.243862	-0.0181923	-0.0156593	DSE	TSPYL4-001, DSE-005, RP3-486I3.7-001, DSE-203	cg04414860,cg00470183
chr19	dmrcate	dmr	42777487	42777956	0.012003	*	.	276	4	0.012003	0.776279	0.014235	0.00355682	CIC	NA	cg11665652,cg20248442,cg00645431,cg04374043
chrX	dmrcate	dmr	54665817	54666407	0.012003	*	.	323	5	0.012003	0.861709	0.00777763	0.00156922	GNL3L	NA	cg05260852,cg06514587,cg09326448,cg03487706,cg06185870
chrX	dmrcate	dmr	100353031	100353462	0.012003	*	.	364	6	0.012003	0.915168	0.0103944	0.00479093	CENPI	CENPI-201, CENPI-001, CENPI-004, CENPI-002, CENPI-202, CENPI-003	cg18386008,cg01366378,cg07824128,cg14743649,cg22404117,cg21988739
chr7	dmrcate	dmr	116592956	116593113	0.0122033	*	.	154	4	0.0122033	0.566375	-0.00867529	-0.00551672	ST7-AS1	ST7-002, ST7-001, ST7-013, ST7-014, ST7-007, ST7-OT4-001, ST7-OT4-004, ST7-027, ST7-028, ST7-015, ST7-021, ST7-026, ST7-AS1-001, ST7-OT4-002, ST7-OT4-003, ST7-OT4-005	cg14896463,cg10661163,cg15730857,cg04673912
chr8	dmrcate	dmr	124780690	124781210	0.0122146	*	.	490	9	0.0122146	0.998338	0.00863032	0.0040162	FAM91A1	FAM91A1-001, FAM91A1-003, FAM91A1-004	cg25698777,cg09605254,cg17492326,cg15047889,cg02993010,cg09578308,cg20713898,cg00391481,cg11877232,cg21964400
chr6	dmrcate	dmr	38141572	38141879	0.0122802	*	.	145	3	0.0122802	0.55063	-0.00905053	-0.00023268	BTBD9	NA	cg00382470,cg14151158,cg01504030
chr17	dmrcate	dmr	38517913	38518714	0.0124701	*	.	184	5	0.0124701	0.619722	0.0238017	0.0187629	RARA	GJD3-201, GJD3-001, CTD-2267D19.3-001	cg05568941,cg06949812,cg22896075,cg05930207,cg06565253
chr3	dmrcate	dmr	65342216	65342971	0.0125194	*	.	256	6	0.0125194	0.750907	0.0155372	0.00998812	MAGI1	NA	cg01172682,cg06271087,cg00697916,cg14533390,cg14056993,cg24879560
chr17	dmrcate	dmr	79265454	79265759	0.0126278	*	.	68	3	0.0126278	0.408362	-0.0135881	-0.0086147	SLC38A10	NA	cg14758757,cg03710029,cg25988214
chr3	dmrcate	dmr	40498475	40498842	0.0127265	*	.	190	5	0.0127265	0.633817	0.00807447	0.00331729	RPL14	RPL14-001, RPL14-002, RPL14-007, RPL14-004, RPL14-006, RPL14-005, RPL14-010, RPL14-003, RPL14-009	cg08986653,cg05592184,cg05489143,cg17679864,cg24591563
chr1	dmrcate	dmr	29064146	29064149	0.0127287	*	.	171	2	0.0127287	0.592062	-0.00927419	-0.00405007	YTHDF2	YTHDF2-001, YTHDF2-005, YTHDF2-003, YTHDF2-004, YTHDF2-007, YTHDF2-002, YTHDF2-006, YTHDF2-201, YTHDF2-202	cg26495864,cg27444383
chr7	dmrcate	dmr	150672768	150673192	0.0127369	*	.	83	2	0.0127369	0.429696	0.0116667	0.00761295	KCNH2	KCNH2-202	cg03178454,cg26389737
chr16	dmrcate	dmr	27499592	27500185	0.0127369	*	.	179	3	0.0127369	0.611752	0.0104629	0.0030807	GTF3C1	GTF3C1-014, GTF3C1-011	cg27543431,cg05835262,cg04011754
chrX	dmrcate	dmr	43513914	43514483	0.0127369	*	.	243	3	0.0127369	0.723652	-0.00742821	-0.00414111	MAOA	MAOA-001, MAOA-002, MAOA-201	cg26741576,cg17788031,cg20121427
chr8	dmrcate	dmr	141057285	141057827	0.0127369	*	.	263	6	0.0127369	0.764424	-0.0120974	-0.00721699	TRAPPC9	NA	cg26048923,cg20071744,cg05910124,cg06693505,cg26881863,cg12622800
chr11	dmrcate	dmr	6280512	6281197	0.0127948	*	.	405	8	0.0127948	0.963213	0.0191519	0.00161894	CCKBR	CCKBR-001, CCKBR-007, CCKBR-003, CCKBR-002, CCKBR-004	cg13346411,cg26678978,cg05351257,cg24569624,cg06646346,cg26686277,cg01487187,cg20209956
chr6	dmrcate	dmr	32064578	32065211	0.0127948	*	.	507	25	0.0127948	0.999991	-0.0211121	-0.00651787	TNXB	NA	cg13400512,cg12694372,cg15265085,cg08650890,cg21642103,cg13698691,cg21342636,cg01485117,cg27081346,cg15793329,cg21289669,cg18330047,cg15014577,cg18102337,cg01033871,cg05889186,cg15745284,cg07518714,cg00355613,cg10783204,cg07237769,cg17066403,cg04037640,cg26476939,cg14062899
chr17	dmrcate	dmr	56738915	56739925	0.0128408	*	.	203	6	0.0128408	0.655837	-0.00724328	0.00236115	TEX14	CTD-2200P10.1-001	cg07584805,cg01796478,cg04743932,cg04237338,cg17119066,cg16050357
chr11	dmrcate	dmr	63775071	63775612	0.0128408	*	.	244	5	0.0128408	0.723728	-0.03233	-0.0133438	MACROD1	NA	cg09182533,cg14085017,cg04935121,cg18137308,cg27373749
chr22	dmrcate	dmr	22901145	22902047	0.0129184	*	.	426	11	0.0129184	0.975123	-0.0148374	-0.00703502	LL22NC03-63E9.3	PRAME-201, PRAME-001, PRAME-003, PRAME-009, PRAME-004, PRAME-006, LL22NC03-63E9.3-001, PRAME-008, PRAME-005, PRAME-011, PRAME-010, PRAME-002, PRAME-204	cg19804859,cg27303185,cg07969622,cg05208878,cg17336139,cg11225751,cg08831999,cg22871485,cg20667684,cg01966129,cg04242655
chr11	dmrcate	dmr	2431333	2431603	0.0129403	*	.	29	2	0.0129403	0.328906	-0.0109289	-0.00816445	TRPM5	NA	cg10172068,cg26442852
chr11	dmrcate	dmr	67417958	67418405	0.0129403	*	.	398	13	0.0129403	0.956114	-0.0254704	-0.0170228	ACY3	ACY3-001	cg11096993,cg01240599,cg27022933,cg12894325,cg04565008,cg06148175,cg00350199,cg25835179,cg09296957,cg12355172,cg04986336,cg23130075,cg26288806
chr7	dmrcate	dmr	99516603	99517509	0.012949	*	.	456	14	0.012949	0.990187	0.0343453	0.00809668	TRIM4	TRIM4-001, TRIM4-005, TRIM4-004, TRIM4-002	cg08604885,cg22087659,cg26725153,cg15870184,cg10675666,cg13517567,cg23438945,cg20606062,cg01626227,cg09654046,cg12914047,cg13822726,cg02756107,cg25591451
chr19	dmrcate	dmr	5846552	5846599	0.0129991	*	.	106	3	0.0129991	0.46676	-0.00588784	-0.00240551	FUT3	FUT3-012, AC024592.9-001	cg19263069,cg19442149,cg14529758
chr1	dmrcate	dmr	113465464	113466087	0.0130385	*	.	361	6	0.0130385	0.912948	0.00818898	0.00323098	SLC16A1	AKR7A2P1-001, SLC16A1-006	cg24738650,cg01792145,cg10983938,cg25391143,cg05598781,cg00969680
chr14	dmrcate	dmr	37667689	37667833	0.0130424	*	.	43	2	0.0130424	0.354314	-0.0143818	-0.0116306	MIPOL1	MIPOL1-001, MIPOL1-201, MIPOL1-202, MIPOL1-003, MIPOL1-007, MIPOL1-004, MIPOL1-002, MIPOL1-011, MIPOL1-012	cg06735806,cg13575499
chr8	dmrcate	dmr	3429382	3429480	0.0131174	*	.	61	3	0.0131174	0.394875	-0.0135063	-0.0118118	CSMD1	NA	cg11782250,cg14940233,cg15244965
chr13	dmrcate	dmr	114318976	114319334	0.0132685	*	.	195	3	0.0132685	0.63994	0.011709	0.00231997	GRK1	NA	cg26869723,cg27618805,cg02356702
chr15	dmrcate	dmr	75747445	75748421	0.0132685	*	.	484	10	0.0132685	0.997812	-0.00876824	-0.000412236	SIN3A	SIN3A-002, SIN3A-007, SIN3A-005, SIN3A-013, SIN3A-015, SIN3A-014, SIN3A-006	cg12176476,cg14804635,cg15851274,cg07544511,cg22059910,cg10483776,cg11184237,cg01088093,cg02028562,cg25697800
chr6	dmrcate	dmr	133851427	133851542	0.0133035	*	.	210	3	0.0133035	0.668813	-0.010167	-0.00103046	EYA4	NA	cg07817705,cg09649901,cg10782703
chrX	dmrcate	dmr	47518136	47518849	0.0133464	*	.	505	15	0.0133464	0.999848	0.00731924	1.36186e-05	UXT	UXT-001, UXT-002, UXT-003, UXT-004, UXT-005, UXT-AS1-002, UXT-AS1-001	cg00636562,cg15342308,cg19583388,cg07865580,cg14295009,cg06158088,cg16638301,cg21290550,cg00265812,cg21545785,cg06093412,cg16177032,cg20098118,cg10709704,cg19206010
chr1	dmrcate	dmr	197871534	197872192	0.0138057	*	.	431	7	0.0138057	0.978847	0.00840957	0.00195589	C1orf53	C1orf53-001, C1orf53-002	cg03200818,cg21140261,cg23593528,cg19092620,cg17939001,cg08695707,cg18233942
chr7	dmrcate	dmr	2040784	2041505	0.0140625	*	.	305	5	0.0140625	0.831976	-0.0109352	0.00157628	MAD1L1	NA	cg00437166,cg12575511,cg24528693,cg18279126,cg00266968
chr16	dmrcate	dmr	56669681	56669726	0.0148581	*	.	123	2	0.0148581	0.500774	-0.0123726	-0.00503734	MT1JP	MT1JP-001, MT1JP-002, MT1JP-003	cg00851389,cg14948757
chr17	dmrcate	dmr	56401623	56402238	0.014888	*	.	278	5	0.014888	0.781639	-0.0123808	-0.00347703	TSPOAP1	BZRAP1-AS1-001, BZRAP1-006	cg16723994,cg17525495,cg11645674,cg04611801,cg13253847
chr1	dmrcate	dmr	211650280	211650394	0.0149793	*	.	45	2	0.0149793	0.36189	-0.00983891	-0.00712755	RD3	NA	cg23606507,cg00432789
chr11	dmrcate	dmr	67797684	67798532	0.0151919	*	.	477	14	0.0151919	0.996585	0.00746823	0.00273274	NDUFS8	NDUFS8-001, NDUFS8-002, NDUFS8-011, NDUFS8-013, NDUFS8-014, NDUFS8-015, NDUFS8-008, NDUFS8-004, NDUFS8-009, NDUFS8-012, NDUFS8-005, RP5-901A4.1-001, NDUFS8-003	cg24713080,cg23962826,cg22247282,cg22951283,cg14943827,cg20906345,cg17583008,cg18386131,cg07693657,cg21384827,cg16906595,cg08139833,cg26209546,cg16546622
chr4	dmrcate	dmr	16257979	16258684	0.0152477	*	.	290	6	0.0152477	0.812173	0.0119106	0.0040084	TAPT1-AS1	RPS21P4-001	cg14577840,cg10294960,cg16968522,cg07080556,cg17523544,cg19626468
chr5	dmrcate	dmr	98265241	98265530	0.0152992	*	.	158	3	0.0152992	0.581614	0.00783237	0.00495643	LOC100289230	CTD-2007H13.3-001	cg03255775,cg11365324,cg16890600
chr16	dmrcate	dmr	3507460	3507875	0.0153603	*	.	318	7	0.0153603	0.855711	-0.0181722	-0.00814757	NAA60	NAA60-003, NAA60-006, NAA60-004, NAA60-031, NAA60-034, NAA60-033, NAA60-025, NAA60-028, NAA60-024, NAA60-009, NAA60-027, NAA60-023, NAA60-030, LA16c-306E5.3-001, NAA60-007, NAA60-026, NAA60-005, NAA60-029, NAA60-202, NAA60-203	cg00484396,cg21433313,cg22508957,cg05754148,cg09873201,cg07537798,cg00036440
chr2	dmrcate	dmr	230933543	230933934	0.0153603	*	.	403	5	0.0153603	0.961534	-0.012792	-0.00336278	SLC16A14	SLC16A14-001, SLC16A14-003, SLC16A14-005, SLC16A14-004, SLC16A14-002	cg16273133,cg07490650,cg13062396,cg01172899,cg25621735
chr19	dmrcate	dmr	46915351	46915776	0.0153843	*	.	97	3	0.0153843	0.446495	0.0138331	0.0115038	CCDC8	CCDC8-001	cg19463256,cg19747604,cg17375267
chr6	dmrcate	dmr	126080335	126081226	0.0155012	*	.	146	4	0.0155012	0.554123	0.0160761	0.0106926	HEY2	NA	cg10308749,cg24881607,cg22060817,cg22124590
chr1	dmrcate	dmr	6664103	6664268	0.0155024	*	.	75	3	0.0155024	0.418501	-0.0159333	-0.0122982	KLHL21	KLHL21-001, KLHL21-002	cg27539986,cg09159285,cg19884658
chr7	dmrcate	dmr	100437109	100437200	0.0155157	*	.	108	2	0.0155157	0.47217	-0.00995131	-0.00554792	EPHB4	NA	cg19714062,cg10663144
chr22	dmrcate	dmr	38054505	38054892	0.0155368	*	.	271	6	0.0155368	0.772941	0.00575251	0.00120969	PDXP	PDXP-001, Z83844.1-001	cg00508499,cg16043724,cg07264792,cg01350767,cg24500925,cg03469079
chr15	dmrcate	dmr	42376692	42376765	0.0156809	*	.	111	3	0.0156809	0.477427	-0.0163263	-0.00881479	PLA2G4D	PLA2G4D-003	cg17721618,cg21142456,cg11811131
chr8	dmrcate	dmr	145025610	145025760	0.0157991	*	.	188	2	0.0157991	0.630308	-0.00523394	-0.00383568	PLEC	PLEC-001	cg00253228,cg17327067
chr2	dmrcate	dmr	51254823	51254981	0.0157998	*	.	161	2	0.0157998	0.583717	0.0210944	0.0131941	NRXN1	NRXN1-201, NRXN1-202, NRXN1-005	cg25036261,cg07083023
chr11	dmrcate	dmr	859532	859873	0.0159711	*	.	247	3	0.0159711	0.728742	-0.01536	-0.00298268	TSPAN4	RP11-1391J7.1-001	cg14277925,cg24134897,cg18028767
chrX	dmrcate	dmr	49020468	49020767	0.0162268	*	.	76	2	0.0162268	0.418548	0.00851943	0.00831023	MAGIX	MAGIX-001, MAGIX-004, MAGIX-009, MAGIX-005, MAGIX-003, MAGIX-007, MAGIX-006, MAGIX-002, MAGIX-008	cg04012614,cg06663923
chrX	dmrcate	dmr	118827004	118827659	0.0162268	*	.	355	8	0.0162268	0.904872	0.00939886	0.00293819	SEPTIN6	SEPT6-001, SEPT6-004, SEPT6-002, SEPT6-006, SEPT6-201, SEPT6-202, SEPT6-203, SEPT6-005, SEPT6-003	cg04653083,cg25553791,cg06039729,cg09581098,cg18641697,cg07681512,cg20844861,cg08848711
chr5	dmrcate	dmr	140624869	140625240	0.0162268	*	.	404	9	0.0162268	0.962603	0.00894896	0.00416074	PCDHB15	PCDHB15-001	cg03572772,cg17023770,cg22732749,cg18664869,cg11368643,cg24951286,cg23941075,cg10757144,cg26380443
chr6	dmrcate	dmr	36808207	36808696	0.0163793	*	.	217	4	0.0163793	0.681562	-0.0100686	-0.0047144	CPNE5	CPNE5-001	cg12855522,cg07722358,cg01258201,cg24310500
chr6	dmrcate	dmr	27235891	27236622	0.0163931	*	.	197	4	0.0163931	0.643442	0.0133911	0.0100775	PRSS16	XXbac-BPGBPG24O18.1-001	cg01518607,cg27341636,cg26090062,cg06678577
chr3	dmrcate	dmr	54157557	54157900	0.0165492	*	.	479	5	0.0165492	0.996929	0.00995371	0.000697754	CACNA2D3	CACNA2D3-201, CACNA2D3-202, CACNA2D3-003, CACNA2D3-001, CACNA2D3-004, CACNA2D3-002	cg12228245,cg23537887,cg17563235,cg01559726,cg15603311
chr7	dmrcate	dmr	157255200	157255264	0.016614	*	.	261	2	0.016614	0.762326	-0.00694173	-0.00391194	DNAJB6	NA	cg26561212,cg11008003
chr2	dmrcate	dmr	62797865	62798448	0.016625	*	.	198	5	0.016625	0.646583	-0.00835239	-0.00688135	TMEM17	NA	cg27227250,cg08573315,cg04036593,cg07185131,cg05655534
chrX	dmrcate	dmr	77394723	77395543	0.016706	*	.	354	9	0.016706	0.903078	0.00662244	0.000778566	TAF9B	TAF9B-001, TAF9B-002	cg01293417,cg00192980,cg07466166,cg01915804,cg05605384,cg18626864,cg11859478,cg24585803,cg10262485
chr10	dmrcate	dmr	124907409	124908083	0.0167137	*	.	373	8	0.0167137	0.928579	0.00856267	0.00311289	HMX2	HMX2-001	cg00684248,cg23437459,cg17498296,cg22603247,cg07229938,cg19909787,cg00474465,cg05189242
chr1	dmrcate	dmr	35246223	35246759	0.0168338	*	.	177	4	0.0168338	0.606745	-0.0159421	-0.0102796	GJB3	GJB3-001, GJB3-002, AL121988.1-201	cg13488851,cg21151355,cg00259249,cg09178385
chr16	dmrcate	dmr	88134407	88134848	0.0169236	*	.	27	2	0.0169236	0.322058	-0.0160208	-0.0118844	BANP	RP11-863P13.4-001, RP11-863P13.4-002	cg03072681,cg00346320,cg15915427
chr17	dmrcate	dmr	4047571	4047574	0.0169627	*	.	16	2	0.0169627	0.270655	-0.00984781	-0.00954813	CYB5D2	CYB5D2-001, ZZEF1-001, CYB5D2-004, ZZEF1-002, CYB5D2-002, CYB5D2-003	cg05922057,cg07607921
chr20	dmrcate	dmr	3775979	3776483	0.0171831	*	.	468	9	0.0171831	0.994277	-0.00995217	-0.000926971	CDC25B	CDC25B-005, CDC25B-004, CDC25B-003, CDC25B-002	cg25961221,cg04441987,cg00314018,cg26009195,cg08770869,cg09592603,cg14945578,cg03701745,cg03524627
chrX	dmrcate	dmr	102941498	102942205	0.0171886	*	.	471	10	0.0171886	0.995147	0.0108116	0.00387547	MORF4L2	MORF4L2-011, MORF4L2-009, MORF4L2-201, MORF4L2-007, MORF4L2-202, MORF4L2-203, MORF4L2-008, MORF4L2-AS1-001, MORF4L2-010, MORF4L2-006, MORF4L2-204, MORF4L2-012, MORF4L2-005, MORF4L2-003, MORF4L2-002, MORF4L2-004	cg08262933,cg26309951,cg23572319,cg09598844,cg05184076,cg11641061,cg09990582,cg00382651,cg17875227,cg16950696
chrX	dmrcate	dmr	48931388	48932122	0.0173616	*	.	487	12	0.0173616	0.998212	-0.0065542	-0.00144783	PRAF2	PRAF2-002, PRAF2-001, WDR45-005, WDR45-026, WDR45-017, WDR45-006, PRAF2-003	cg20371650,cg19587616,cg11286196,cg21785054,cg15465809,cg10101479,cg08118341,cg07649160,cg01191902,cg10848980,cg14368286,cg18011534
chr12	dmrcate	dmr	76741916	76742630	0.0174139	*	.	483	12	0.0174139	0.997652	0.00968529	0.00255103	BBS10	BBS10-001	cg12013332,cg10027114,cg14314643,cg05353317,cg26719549,cg18530189,cg12666227,cg26248486,cg21360685,cg02930132,cg01435230,cg03223580
chr20	dmrcate	dmr	62367372	62367805	0.017694	*	.	239	3	0.017694	0.719672	0.00515441	-0.00135059	ZGPAT	LIME1-006, LIME1-008, LIME1-010, RP4-583P15.14-002, LIME1-004, RP4-583P15.14-001, LIME1-001, ZGPAT-001, LIME1-011, LIME1-005, LIME1-007, LIME1-002, LIME1-003, LIME1-009	cg20844262,cg14977069,cg06653796
chr12	dmrcate	dmr	56109767	56110396	0.0177204	*	.	252	6	0.0177204	0.745098	-0.00810324	0.00212122	BLOC1S1	BLOC1S1-201, BLOC1S1-006, BLOC1S1-007, BLOC1S1-001, BLOC1S1-002, RP11-644F5.10-003, RP11-644F5.10-001, BLOC1S1-008, RP11-644F5.10-002, BLOC1S1-005, ITGA7-007, ITGA7-010, ITGA7-006	cg08987892,cg12191764,cg06532346,cg08346269,cg20688987,cg01658908
chr7	dmrcate	dmr	140302680	140302727	0.0177711	*	.	25	2	0.0177711	0.317759	-0.00651267	-0.00521153	DENND2A	DENND2A-005, DENND2A-201	cg07835232,cg03119784
chr2	dmrcate	dmr	105853494	105854051	0.0178571	*	.	208	5	0.0178571	0.668078	0.0179831	0.0157657	GPR45	NA	cg22022881,cg27422857,cg26874229,cg22878388,cg18192325
chr8	dmrcate	dmr	61789011	61789077	0.0178791	*	.	56	2	0.0178791	0.381093	-0.00532481	-0.00452292	CHD7	NA	cg03598366,cg13568432
chr1	dmrcate	dmr	150979074	150979364	0.0179012	*	.	306	4	0.0179012	0.833256	-0.00838292	-0.00423243	MINDY1	PRUNE-201, PRUNE-001, FAM63A-002, FAM63A-007, FAM63A-005, PRUNE-005, PRUNE-003, PRUNE-002, PRUNE-009, PRUNE-010, PRUNE-006, PRUNE-007, FAM63A-003, PRUNE-008, FAM63A-006	cg01016521,cg06433658,cg19748495,cg06180099
chrX	dmrcate	dmr	48366824	48367513	0.0179012	*	.	450	10	0.0179012	0.987613	-0.00774379	-0.000842978	PORCN	PORCN-011, PORCN-201, PORCN-002, PORCN-001, PORCN-010, PORCN-202, AF196972.9-001, PORCN-012, PORCN-006, PORCN-007, PORCN-005, PORCN-008, PORCN-003, PORCN-013, PORCN-203	cg19063343,cg21517121,cg01737421,cg07682072,cg12217778,cg08785133,cg15841434,cg02386310,cg00026186,cg03244432
chr4	dmrcate	dmr	3486039	3486380	0.0180111	*	.	237	4	0.0180111	0.717418	-0.0189118	-0.0129742	DOK7	DOK7-003, DOK7-004	cg15450966,cg00752263,cg07280936,cg06521357
chr5	dmrcate	dmr	126365603	126365876	0.0180897	*	.	225	3	0.0180897	0.696925	0.0103836	0.00111903	2003-03-01	MARCH3-001, MARCH3-003	cg11079874,cg08203824,cg00713947
chr6	dmrcate	dmr	30127152	30127760	0.0182265	*	.	288	5	0.0182265	0.807714	-0.00524329	-0.00121332	TRIM10	TRIM10-001, TRIM10-002	cg25479320,cg03187614,cg20624137,cg13707358,cg04560098
chr5	dmrcate	dmr	161494015	161494810	0.0182751	*	.	454	11	0.0182751	0.989414	-0.0132974	-0.00588236	GABRG2	GABRG2-001, GABRG2-002, GABRG2-201, GABRG2-003, GABRG2-006, GABRG2-004	cg04550524,cg17401282,cg05668580,cg26116742,cg08566437,cg09220361,cg06525987,cg18295183,cg02660846,cg14724933,cg18219951
chr1	dmrcate	dmr	57432110	57432150	0.0183036	*	.	33	2	0.0183036	0.332115	-0.00564285	-0.000659682	C8B	C8B-001, AL161740.1-201, C8B-003, C8B-004, C8B-201, C8B-202	cg10620457,cg26851374
chr17	dmrcate	dmr	28803808	28804354	0.0184163	*	.	310	7	0.0184163	0.842535	-0.00757279	-0.000361577	GOSR1	GOSR1-001, GOSR1-009, GOSR1-006, GOSR1-008, GOSR1-002, GOSR1-013, GOSR1-012, GOSR1-011, GOSR1-007, GOSR1-014	cg14059221,cg00940577,cg24240870,cg08664652,cg18900838,cg19098314,cg20572882
chr9	dmrcate	dmr	69787112	69787507	0.0184719	*	.	74	2	0.0184719	0.416813	-0.0134403	-0.0113305	LOC100133920	NA	cg12628746,cg02483873
chr12	dmrcate	dmr	50504698	50504814	0.0184719	*	.	129	2	0.0184719	0.520982	-0.00563404	-0.00452635	GPD1	COX14-002, RP4-605O3.4-001, COX14-003, COX14-001, COX14-004, RP4-605O3.4-002	cg20986307,cg26795340
chr1	dmrcate	dmr	205818956	205819609	0.0184719	*	.	330	8	0.0184719	0.877329	0.0239814	0.0130583	PM20D1	PM20D1-001, PM20D1-002	cg17178900,cg26354017,cg14159672,cg14893161,cg11965913,cg07167872,cg24503407,cg07157834
chr16	dmrcate	dmr	30996447	30996822	0.0184719	*	.	345	5	0.0184719	0.897537	-0.0112273	-0.005901	HSD3B7	HSD3B7-002, HSD3B7-001, HSD3B7-201, HSD3B7-003, HSD3B7-004, AC135048.1-201	cg05016051,cg26635214,cg02025827,cg10917602,cg20010135
chr7	dmrcate	dmr	2029732	2029752	0.0184743	*	.	63	2	0.0184743	0.400079	-0.00389939	-0.00379616	MAD1L1	NA	cg05342467,cg19601293
chr1	dmrcate	dmr	11751781	11752342	0.0185119	*	.	248	4	0.0185119	0.73189	0.00637947	0.00334442	DRAXIN	MAD2L2-001, DRAXIN-001, MAD2L2-005, MAD2L2-003, MAD2L2-004	cg02334370,cg06630737,cg02397176,cg02864688
chr1	dmrcate	dmr	226736711	226737393	0.0185419	*	.	396	6	0.0185419	0.954957	-0.010091	-0.000788312	STUM	C1orf95-001, C1orf95-201	cg15592945,cg03745431,cg01318248,cg16705351,cg07046852,cg21339969
chr16	dmrcate	dmr	73178242	73178257	0.0185785	*	.	125	2	0.0185785	0.507239	0.00614701	0.00210022	HCCAT5	C16orf47-001	cg10683939,cg01877920
chr4	dmrcate	dmr	145567271	145567592	0.0186635	*	.	142	3	0.0186635	0.547097	0.00705601	0.00201629	HHIP	HHIP-001, HHIP-002, HHIP-AS1-003, HHIP-008, HHIP-AS1-002, HHIP-003	cg14580567,cg13150467,cg26978698
chr13	dmrcate	dmr	114071302	114071457	0.0187545	*	.	173	2	0.0187545	0.593957	-0.011813	-0.00650954	ADPRHL1	NA	cg04556472,cg26703057
chr1	dmrcate	dmr	228353591	228353883	0.0188903	*	.	214	5	0.0188903	0.676265	0.0122564	0.00353474	IBA57	IBA57-001, IBA57-AS1-001, IBA57-AS1-002	cg24997202,cg05775451,cg08123652,cg22942971,cg11528984
chr5	dmrcate	dmr	134363324	134363973	0.0189751	*	.	367	7	0.0189751	0.919475	0.020823	0.0110718	PITX1	NA	cg22488797,cg26509691,cg02037307,cg08206318,cg22827250,cg04223420,cg07274716
chr13	dmrcate	dmr	34250922	34251239	0.0190096	*	.	232	4	0.0190096	0.712577	-0.00965522	-0.00590515	STARD13	RP11-141M1.3-002, RP11-141M1.3-001	cg20237547,cg00049382,cg11983038,cg21091841
chr2	dmrcate	dmr	2335761	2335769	0.0190381	*	.	181	2	0.0190381	0.61583	-0.0136961	-0.00611088	MYT1L	MYT1L-001, MYT1L-013, MYT1L-008	cg22350910,cg24303559
chrX	dmrcate	dmr	153060015	153060546	0.0190923	*	.	422	7	0.0190923	0.973737	-0.00616537	-0.00316957	SSR4	IDH3G-005, SSR4-005, SSR4-001, SSR4-006, SSR4-009, IDH3G-014, IDH3G-008, IDH3G-007, IDH3G-003, SSR4-008, IDH3G-001, SSR4-011, SSR4-012, SSR4-007, SSR4-003, SSR4-002, IDH3G-004, SSR4-010, IDH3G-012, IDH3G-002	cg14145674,cg06137672,cg27271445,cg14783837,cg26105341,cg11154719,cg04787237
chr1	dmrcate	dmr	38477921	38478440	0.0194187	*	.	406	9	0.0194187	0.963312	0.0176616	0.00240985	UTP11	UTP11L-001, UTP11L-004, UTP11L-201	cg11425754,cg17428744,cg10888390,cg16227703,cg15504459,cg06175512,cg08909930,cg00716675,cg21319745
chr2	dmrcate	dmr	18060086	18060490	0.0194301	*	.	80	3	0.0194301	0.425405	0.00683658	0.00295828	KCNS3	KCNS3-001, KCNS3-002, KCNS3-003, KCNS3-005, KCNS3-004	cg20940661,cg16832267,cg03427543
chr7	dmrcate	dmr	2272059	2272500	0.0195986	*	.	160	3	0.0195986	0.583404	0.00625265	0.00133854	MAD1L1	MAD1L1-201, MAD1L1-001, MAD1L1-002, MAD1L1-003, MAD1L1-004, MAD1L1-005	cg20935553,cg10857807,cg11905171
chrX	dmrcate	dmr	13751423	13751727	0.019865	*	.	64	2	0.019865	0.402679	-0.00727178	-0.00699122	TRAPPC2	OFD1-001, TRAPPC2-201, TRAPPC2-202, OFD1-201, OFD1-002, TRAPPC2-002, OFD1-202, TRAPPC2-203, TRAPPC2-005, OFD1-006, OFD1-003, TRAPPC2-008, TRAPPC2-004, TRAPPC2-006	cg05573563,cg24352688
chr16	dmrcate	dmr	88023582	88024061	0.0199313	*	.	20	2	0.0199313	0.295266	0.00999369	0.00852991	BANP	NA	cg10493736,cg26979299
chr8	dmrcate	dmr	146053477	146053666	0.0199313	*	.	35	2	0.0199313	0.339487	-0.00937561	-0.00917527	ZNF7	ZNF7-007, ZNF7-201, ZNF7-003, ZNF7-002, ZNF7-014, ZNF7-004, ZNF7-001, ZNF7-008, ZNF7-010, ZNF7-011, ZNF7-018, ZNF7-013, ZNF7-016, ZNF7-009, ZNF7-012, ZNF7-017, ZNF7-015, ZNF7-202	cg11391036,cg20845050
chr9	dmrcate	dmr	100459097	100459217	0.0199313	*	.	37	2	0.0199313	0.34471	0.00801787	0.00152252	XPA	XPA-001, KRT18P13-001, XPA-003, XPA-002	cg24607948,cg14524337
chr12	dmrcate	dmr	88535572	88536410	0.0199313	*	.	436	11	0.0199313	0.983807	0.00796006	0.0017128	CEP290	TMTC3-001, CEP290-201, TMTC3-002, CEP290-004, TMTC3-004, CEP290-006, TMTC3-003, CEP290-007, CEP290-001	cg18498537,cg03433236,cg02817354,cg01152455,cg06189855,cg21641552,cg07520161,cg18649228,cg25398580,cg15067401,cg07990939
chrX	dmrcate	dmr	152676703	152677383	0.0201547	*	.	446	8	0.0201547	0.986349	-0.0108051	0.00015394	ZFP92	NA	cg01593269,cg19431247,cg23724412,cg03906572,cg27118658,cg05088151,cg26457165,cg04960964
chr7	dmrcate	dmr	140239525	140239682	0.0203206	*	.	84	2	0.0203206	0.431442	-0.00802589	-0.00198478	DENND2A	NA	cg21473753,cg09137718
chr17	dmrcate	dmr	7475727	7476167	0.0204248	*	.	457	11	0.0204248	0.990763	-0.00679653	0.000437425	SENP3-EIF4A1	EIF4A1-001, EIF4A1-201, SNORA48-201, EIF4A1-003, EIF4A1-007, EIF4A1-016, EIF4A1-018, EIF4A1-009, EIF4A1-014, EIF4A1-026, EIF4A1-023, EIF4A1-019, EIF4A1-013, EIF4A1-002, EIF4A1-012, EIF4A1-038, SENP3-002, EIF4A1-037, EIF4A1-004, SNORA67-001, EIF4A1-015, EIF4A1-024, EIF4A1-021, EIF4A1-008, EIF4A1-027, EIF4A1-022, EIF4A1-020, EIF4A1-011, EIF4A1-036, EIF4A1-028, EIF4A1-010, EIF4A1-017, EIF4A1-006, EI…	cg16701467,cg11736500,cg20501069,cg13964280,cg04347517,cg19913367,cg09440018,cg27075175,cg21240492,cg10353436,cg05038977
chr4	dmrcate	dmr	110833808	110833944	0.0204889	*	.	107	3	0.0204889	0.468734	-0.011753	-0.00823427	EGF	EGF-001, EGF-003, EGF-002	cg13379236,cg12093976,cg18195130
chr6	dmrcate	dmr	33866749	33867321	0.0205481	*	.	384	6	0.0205481	0.943733	0.00804049	0.000631799	LINC01016	RP3-468B3.2-001	cg18626954,cg02108340,cg15225534,cg24196784,cg09577986,cg05232857
chr6	dmrcate	dmr	7541442	7542126	0.0205796	*	.	443	9	0.0205796	0.986022	0.00669629	0.000730808	DSP	DSP-001, DSP-002, RP3-512B11.3-001	cg27321931,cg13923094,cg02365862,cg04762615,cg17947546,cg13469471,cg02647388,cg04616797,cg20448717
chr11	dmrcate	dmr	94278912	94279068	0.0209699	*	.	78	2	0.0209699	0.422784	0.00848523	0.00569264	FUT4	FUT4-001, PIWIL4-003, PIWIL4-002	cg10283505,cg13300301
chr21	dmrcate	dmr	34960242	34960583	0.0210231	*	.	82	2	0.0210231	0.42855	0.0067968	0.00636407	DONSON	DONSON-001, DONSON-008, DONSON-004, DONSON-013, DONSON-002, DONSON-009, DONSON-006, DONSON-005, DONSON-014, DONSON-007	cg15447829,cg22407574
chr17	dmrcate	dmr	42421993	42422688	0.0211582	*	.	447	8	0.0211582	0.987064	-0.0147928	-0.00140546	GRN	GRN-001, GRN-009, GRN-018, GRN-006, GRN-016, GRN-007, GRN-015, GRN-013, GRN-012, GRN-017, GRN-002, GRN-005, GRN-011, GRN-014, GRN-010, GRN-008	cg18872749,cg17714154,cg07935119,cg21497218,cg01146514,cg07777378,cg04269641,cg17101358
chr16	dmrcate	dmr	1661904	1662444	0.0212872	*	.	439	9	0.0212872	0.985015	-0.0075037	0.00105885	IFT140	CRAMP1L-001, IFT140-002, IFT140-001, IFT140-003, IFT140-008, IFT140-007, IFT140-012	cg21964165,cg27186878,cg00123094,cg07195197,cg01052502,cg10146249,cg03054303,cg07746699,cg09621938
chrX	dmrcate	dmr	47483024	47483418	0.0215351	*	.	336	5	0.0215351	0.886144	-0.00872426	-0.00327707	CFP	NA	cg19068385,cg04026379,cg03558222,cg13726724,cg13748267
chr17	dmrcate	dmr	39993002	39993262	0.021889	*	.	322	3	0.021889	0.86055	-0.0089068	-0.00372736	NT5C3B	NT5C3B-201, KLHL10-001, NT5C3B-015, NT5C3B-009, NT5C3B-008, KLHL10-002, NT5C3B-011, KLHL10-004, NT5C3B-006, NT5C3B-004, NT5C3B-005, NT5C3B-003, NT5C3B-014, KLHL10-003, NT5C3B-010, NT5C3B-018, NT5C3B-017, NT5C3B-001, RN7SL871P-201	cg17228560,cg07318398,cg18408487
chr7	dmrcate	dmr	45128474	45129110	0.022018	*	.	332	5	0.022018	0.878751	0.00816385	0.000959788	NACAD	NACAD-001	cg07513446,cg04680746,cg05031195,cg08947062,cg01373024
chr2	dmrcate	dmr	46926842	46927010	0.0220485	*	.	257	3	0.0220485	0.753451	0.0103779	0.00294548	SOCS5	SOCS5-001, SOCS5-002	cg03651680,cg13219564,cg03445404
chr2	dmrcate	dmr	637432	637620	0.0220729	*	.	393	3	0.0220729	0.951536	0.00946293	0.00247922	TMEM18	NA	cg25614596,cg00686826,cg22587293
chrX	dmrcate	dmr	47003160	47003362	0.0221126	*	.	140	2	0.0221126	0.545626	-0.00760507	-0.000198609	NDUFB11	NDUFB11-002, RBM10-201, RBM10-001, RBM10-005, NDUFB11-001	cg20430101,cg21355508
chr1	dmrcate	dmr	228395450	228396098	0.0223115	*	.	459	7	0.0223115	0.991022	-0.0110056	-0.00533649	OBSCN	OBSCN-001, OBSCN-202, OBSCN-203, OBSCN-204, OBSCN-011	cg00251125,cg22370694,cg09411356,cg26940100,cg20630560,cg26550330,cg19109050
chr10	dmrcate	dmr	99399946	99400533	0.0223115	*	.	497	12	0.0223115	0.999266	0.0107755	0.00301321	PI4K2A	PI4K2A-001	cg10987705,cg05994982,cg00997424,cg17001106,cg07301505,cg15077012,cg17831467,cg07179548,cg03983811,cg08949011,cg24343515,cg03776541
chrX	dmrcate	dmr	112067706	112067833	0.0224292	*	.	100	3	0.0224292	0.451858	-0.0098613	-0.00835493	AMOT	AMOT-003, AMOT-201, AMOT-004, AMOT-005	cg10028049,cg09912589,cg23955970
chrX	dmrcate	dmr	19002006	19002190	0.022439	*	.	48	2	0.022439	0.365131	-0.00965107	-0.00761204	PHKA2	PHKA2-001	cg06700462,cg22844499
chr6	dmrcate	dmr	164029303	164029556	0.0226728	*	.	134	3	0.0226728	0.533721	-0.0143161	-0.0109205	QKI	NA	cg23847262,cg16888590,cg21354781
chr7	dmrcate	dmr	27191097	27191564	0.0226728	*	.	166	4	0.0226728	0.586768	0.00588697	0.00214744	HOXA-AS3	RP1-170O19.22-001, RP1-170O19.23-001, HOXA3-008, HOXA6-002, HOXA-AS3-002	cg17969084,cg06206902,cg16771406,cg01210554
chr12	dmrcate	dmr	89748300	89749377	0.0226728	*	.	423	11	0.0226728	0.973997	-0.0145135	-0.00883205	DUSP6	DUSP6-001	cg06192866,cg08802841,cg15296664,cg05589489,cg12414174,cg05403689,cg13519918,cg22466678,cg01093028,cg26635451,cg03689403
chr13	dmrcate	dmr	113097140	113097315	0.0226874	*	.	168	3	0.0226874	0.590314	-0.0141709	-0.00958912	SPACA7	NA	cg00688591,cg03289180,cg19954471
chr2	dmrcate	dmr	242576411	242577219	0.0226874	*	.	328	8	0.0226874	0.874197	-0.00645753	0.00158791	THAP4	ATG4B-201, ATG4B-025, ATG4B-011, ATG4B-006, ATG4B-002, ATG4B-001, THAP4-001, ATG4B-022, ATG4B-015, ATG4B-023, ATG4B-020, ATG4B-016, ATG4B-021, ATG4B-202, ATG4B-014, ATG4B-013, ATG4B-004, ATG4B-012, ATG4B-010, ATG4B-024, ATG4B-003	cg14400079,cg19296855,cg15380662,cg11233236,cg24511898,cg24516711,cg14973383,cg03852091
chr17	dmrcate	dmr	3791902	3792074	0.0226899	*	.	124	3	0.0226899	0.506112	-0.0203142	-0.0106066	CAMKK1	CAMKK1-001	cg03179291,cg19713980,cg25834768
chrX	dmrcate	dmr	109763373	109763406	0.0227041	*	.	47	2	0.0227041	0.36483	-0.00774332	-0.00681139	TDGF1P3	TDGF1P3-001, TDGF1P3-002	cg20471612,cg23644934
chr14	dmrcate	dmr	105239354	105239857	0.0227041	*	.	151	4	0.0227041	0.556526	-0.011141	0.00135182	AKT1	AKT1-009, AKT1-010, AKT1-017, AKT1-018, AKT1-015	cg13516541,cg15957959,cg04352704,cg16126178
chr22	dmrcate	dmr	38302504	38302860	0.0228196	*	.	36	2	0.0228196	0.342225	0.00885248	0.00560175	MICALL1	MICALL1-001, MICALL1-002, MICALL1-003	cg03913271,cg02034949
chr10	dmrcate	dmr	98064175	98064362	0.0228374	*	.	57	2	0.0228374	0.384291	-0.00633095	-0.00581322	DNTT	DNTT-001, DNTT-201	cg20728490,cg24949488
chr19	dmrcate	dmr	8455122	8455690	0.0228513	*	.	338	7	0.0228513	0.887589	0.00492655	0.00228703	RAB11B	RAB11B-001, MIR4999-201, RAB11B-AS1-001, RAB11B-002, RAB11B-AS1-002, RAB11B-003, RAB11B-004, RAB11B-005	cg12028991,cg23540748,cg10373780,cg01528762,cg03259415,cg06643102,cg08667721
chr13	dmrcate	dmr	108866993	108867154	0.0228917	*	.	157	4	0.0228917	0.577649	-0.0227561	-0.0186176	LIG4	LIG4-001, LIG4-202	cg03994959,cg07403350,cg21306988,cg25810247
chr3	dmrcate	dmr	146187037	146187398	0.0229038	*	.	131	3	0.0229038	0.531592	0.0334747	0.0230985	PLSCR2	PLSCR2-002	cg24607783,cg24092307,cg04442406
chr6	dmrcate	dmr	30026181	30026635	0.0229038	*	.	212	4	0.0229038	0.67049	0.00595653	0.00243417	ZNRD1ASP	ZNRD1-AS1-010, ZNRD1-003	cg06193668,cg07201739,cg17554685,cg20210151
chr1	dmrcate	dmr	1850414	1851056	0.0230088	*	.	455	9	0.0230088	0.989913	0.00606742	0.00277682	TMEM52	TMEM52-001, TMEM52-005, TMEM52-004, TMEM52-002, TMEM52-003, TMEM52-006	cg10943191,cg15496744,cg22865286,cg17091266,cg13680954,cg14180718,cg08169659,cg17722231,cg22094750
chr2	dmrcate	dmr	99771011	99771627	0.0231266	*	.	498	12	0.0231266	0.999354	0.0107568	0.0013171	TSGA10	LIPT1-201, LIPT1-202, LIPT1-001, LIPT1-203, LIPT1-204, TSGA10-001, MRPL30-001, LIPT1-005, LIPT1-003, LIPT1-006, LIPT1-002, TSGA10-016, TSGA10-010, TSGA10-009, LIPT1-004, TSGA10-018, TSGA10-019, TSGA10-017	cg06240854,cg19904411,cg15546232,cg06010111,cg09787394,cg18913076,cg13789186,cg21931103,cg06879705,cg15544633,cg26064155,cg14399236
chr10	dmrcate	dmr	70165978	70166317	0.023174	*	.	215	3	0.023174	0.678452	0.00739696	0.00154744	RUFY2	RUFY2-007, RUFY2-201, RUFY2-202, RUFY2-203, RUFY2-001, RUFY2-009, RUFY2-010	cg18720682,cg02249930,cg14823666
chr12	dmrcate	dmr	120907301	120907891	0.0232484	*	.	394	8	0.0232484	0.953175	0.0102589	0.000913476	SRSF9	SRSF9-001, DYNLL1-006, SRSF9-002, DYNLL1-004, DYNLL1-005, SRSF9-005, SRSF9-006	cg02699780,cg19475930,cg25573740,cg16006934,cg23430742,cg03879294,cg23688411,cg04475708
chr16	dmrcate	dmr	85147129	85147146	0.0232842	*	.	22	2	0.0232842	0.305462	0.00838188	0.00740176	FAM92B	FAM92B-201	cg05637630,cg07289133
chr13	dmrcate	dmr	110319562	110319607	0.0233252	*	.	81	3	0.0233252	0.427748	-0.0403565	-0.0354821	IRS2	NA	cg16896868,cg24915592,cg15975806
chr16	dmrcate	dmr	82204167	82204401	0.0233543	*	.	481	4	0.0233543	0.997242	-0.00850533	-0.00125031	MPHOSPH6	MPHOSPH6-001, MPHOSPH6-007, MPHOSPH6-004, CTD-2588J6.2-001, MPHOSPH6-005, MPHOSPH6-003, MPHOSPH6-008, MPHOSPH6-002, MPHOSPH6-006	cg07318110,cg08346731,cg16119274,cg04290162
chr14	dmrcate	dmr	96180319	96181044	0.0235649	*	.	433	11	0.0235649	0.982635	0.0267592	0.00852056	TCL1A	TCL1A-201, TCL1A-001, TCL1A-006, TCL1A-002, TCL1A-003, TCL1A-004, RP11-164H13.1-001, TCL1A-005, TCL1A-007	cg14127336,cg16696317,cg19992633,cg27089768,cg24996565,cg13282837,cg07445246,cg23114311,cg04313756,cg17717124,cg08092680
chr2	dmrcate	dmr	226447266	226447730	0.0237055	*	.	272	3	0.0237055	0.773555	-0.0119648	-0.00570365	NYAP2	NA	cg12485794,cg10859755,cg04259188
chr1	dmrcate	dmr	93297504	93297822	0.0237613	*	.	228	4	0.0237613	0.702069	0.00992237	0.00327799	RPL5	RPL5-006, RPL5-001, RPL5-004, RPL5-003	cg07054788,cg04720380,cg14795708,cg11189434
chr22	dmrcate	dmr	39627281	39627786	0.0238479	*	.	294	4	0.0238479	0.815756	-0.00854484	-0.00213986	PDGFB	NA	cg02075970,cg06544464,cg08255187,cg18045556
chr19	dmrcate	dmr	2191002	2191261	0.0240464	*	.	287	3	0.0240464	0.802863	0.0127269	0.00589685	DOT1L	DOT1L-006	cg18528549,cg21725158,cg03272089
chr19	dmrcate	dmr	53794492	53794954	0.0240464	*	.	388	5	0.0240464	0.947049	0.01137	0.0044283	BIRC8	BIRC8-001	cg10002131,cg16524716,cg10204707,cg24454579,cg09377486
chr12	dmrcate	dmr	123942416	123942903	0.0240665	*	.	342	5	0.0240665	0.894266	-0.00636622	-0.000757108	SNRNP35	SNRNP35-002, SNRNP35-001, SNRNP35-004, SNRNP35-007, SNRNP35-005	cg16745283,cg17277821,cg07568437,cg15115563,cg25932239
chr15	dmrcate	dmr	66274614	66274894	0.0242362	*	.	362	5	0.0242362	0.914557	0.00750745	0.00251548	MEGF11	NA	cg09552692,cg24500441,cg18422268,cg00557308,cg19648612
chr19	dmrcate	dmr	55998490	55998732	0.0243236	*	.	73	2	0.0243236	0.416125	0.00536279	0.00453411	NAT14	SSC5D-001, SSC5D-003, NAT14-004, SSC5D-002, NAT14-005, NAT14-002, NAT14-003, SSC5D-005	cg03645984,cg17379828
chr2	dmrcate	dmr	233749736	233750055	0.0243862	*	.	392	5	0.0243862	0.94999	-0.0114668	-0.000948952	NGEF	NGEF-009	cg21728844,cg06829186,cg03936315,cg20421295,cg24367967
chr8	dmrcate	dmr	87520844	87521456	0.0243862	*	.	445	13	0.0243862	0.98607	-0.00818974	0.00110991	RMDN1	RMDN1-001, RMDN1-004, RMDN1-009, RMDN1-016, RMDN1-002, RMDN1-012, RMDN1-008, RMDN1-013	cg01244871,cg03954425,cg05049323,cg27223183,cg03483142,cg03068637,cg25231471,cg07448949,cg00550725,cg05786429,cg07667469,cg15253520,cg22094071
chr3	dmrcate	dmr	129692887	129692899	0.02444	*	.	104	2	0.02444	0.458542	-0.00548315	-0.000468505	TRH	TRH-001, TRH-002	cg17173166,cg15120497
chr8	dmrcate	dmr	48675647	48676092	0.0249652	*	.	284	7	0.0249652	0.797846	0.011891	0.00859932	SPIDR	NA	cg19843891,cg22258315,cg24160421,cg09100271,cg18762806,cg09100338,cg08750432
chr13	dmrcate	dmr	103821434	103821520	0.0251901	*	.	302	3	0.0251901	0.826532	-0.00775886	-0.00377744	SLC10A2	NA	cg23061121,cg05784856,cg18902109
chr11	dmrcate	dmr	64052547	64053360	0.0252466	*	.	382	6	0.0252466	0.941688	-0.00579893	-0.00146051	GPR137	BAD-001, GPR137-003, GPR137-005, BAD-003, BAD-002, GPR137-006, GPR137-001, GPR137-010, GPR137-004, GPR137-013, GPR137-012, GPR137-009, GPR137-201, GPR137-014, GPR137-017, GPR137-019, GPR137-011, BAD-007, BAD-008, GPR137-018	cg00925229,cg00829944,cg02228329,cg23796481,cg26468130,cg06604670
chr14	dmrcate	dmr	21101308	21101750	0.0252802	*	.	344	4	0.0252802	0.895432	-0.0114702	-0.00628415	OR6S1	NA	cg15904764,cg06916894,cg21188491,cg07102210
chr6	dmrcate	dmr	32920567	32920995	0.0252982	*	.	380	7	0.0252982	0.93742	-0.0140528	-0.00702285	HLA-DMA	HLA-DMA-001, HLA-DMA-002, HLA-DMA-004, XXbac-BPG181M17.5-001, HLA-DMA-006, HLA-DMA-005, HLA-DMA-003	cg02806715,cg08735211,cg24129356,cg03520342,cg14475758,cg07151443,cg26262232
chr19	dmrcate	dmr	3189496	3189957	0.0254641	*	.	167	3	0.0254641	0.588379	0.00723606	0.00477999	NCLN	NA	cg25626999,cg05012672,cg24301352
chr17	dmrcate	dmr	5973421	5973536	0.0256074	*	.	152	2	0.0256074	0.560064	0.01493	0.0094148	WSCD1	WSCD1-201, WSCD1-202, WSCD1-005, WSCD1-004, WSCD1-001, WSCD1-006	cg05706624,cg00167654
chr8	dmrcate	dmr	133687344	133687545	0.0257046	*	.	341	3	0.0257046	0.890763	0.0103061	0.00508258	LRRC6	LRRC6-201, LRRC6-005, LRRC6-002, LRRC6-001, LRRC6-007, LRRC6-003, LRRC6-006, LRRC6-004	cg15825065,cg13755023,cg21019315
chr5	dmrcate	dmr	137673134	137673577	0.0257046	*	.	365	4	0.0257046	0.915923	0.00632782	0.0011299	CDC25C	FAM53C-001, FAM53C-002, FAM53C-005, FAM53C-007, CDC25C-006, FAM53C-012, FAM53C-008, FAM53C-004, CDC25C-003	cg13313046,cg19870978,cg27303326,cg15547624
chr8	dmrcate	dmr	144278589	144278790	0.0257336	*	.	185	3	0.0257336	0.620316	-0.0102455	-0.00153714	GPIHBP1	NA	cg01444051,cg13453110,cg06990782
chr6	dmrcate	dmr	167589323	167589370	0.0258426	*	.	34	2	0.0258426	0.333293	0.0175951	0.0137711	TCP10L2	NA	cg22621542,cg24749362
chr15	dmrcate	dmr	35046765	35047411	0.0258426	*	.	460	7	0.0258426	0.99136	0.00728054	0.00212913	GJD2	GJD2-001, RP11-814P5.1-001, RP11-814P5.1-002	cg11525643,cg08095196,cg10386483,cg16729415,cg19999645,cg27532847,cg18415687
chr16	dmrcate	dmr	11349308	11349372	0.0260048	*	.	206	2	0.0260048	0.661632	0.00896954	0.00509084	SOCS1	SOCS1-001	cg01717706,cg26012103
chr1	dmrcate	dmr	162601334	162601485	0.0260048	*	.	347	2	0.0260048	0.898967	-0.00934493	-0.00471658	DDR2	DDR2-002, DDR2-001, DDR2-003, DDR2-004	cg17217691,cg23028772
chr8	dmrcate	dmr	10753147	10753237	0.0261329	*	.	204	3	0.0261329	0.659427	0.016659	0.00818716	XKR6	NA	cg26598540,cg27655954,cg26075742
chr5	dmrcate	dmr	9545976	9546695	0.0264577	*	.	409	6	0.0264577	0.965963	-0.010687	-0.000375325	SEMA5A	SEMA5A-001, SNHG18-001, SNHG18-002	cg11011938,cg22549558,cg18616062,cg02476461,cg00600844,cg04555220
chrX	dmrcate	dmr	15692787	15693238	0.0265611	*	.	390	8	0.0265611	0.947933	0.00942316	0.00521277	CA5BP1	CA5BP1-003, CA5BP1-004, CA5BP1-005, CA5BP1-001, CA5BP1-002	cg10197734,cg10305805,cg08211022,cg15926952,cg21649393,cg24199204,cg10444261,cg26422761
chr17	dmrcate	dmr	76356738	76356910	0.0266327	*	.	337	3	0.0266327	0.88726	-0.0083704	-0.00419004	SOCS3	SOCS3-001, RP11-806H10.4-002, SOCS3-002, RP11-806H10.4-001	cg05761277,cg21500342,cg04548563
chr17	dmrcate	dmr	26553567	26554245	0.0266922	*	.	253	4	0.0266922	0.745542	0.00840157	-0.00116093	PYY2	PYY2-001, PYY2-002	cg03924483,cg19539519,cg25191725,cg11231143
chr2	dmrcate	dmr	175260842	175260967	0.0274147	*	.	148	2	0.0274147	0.555544	-0.0113013	-0.00404133	SCRN3	SCRN3-001, CIR1-001, CIR1-201, SCRN3-006, SCRN3-009, SCRN3-004, SCRN3-002, SCRN3-008, SCRN3-003, CIR1-005, CIR1-004, SCRN3-005, SCRN3-007, SCRN3-013, SCRN3-011	cg26139062,cg16366749
chr5	dmrcate	dmr	150079965	150080211	0.0274644	*	.	233	2	0.0274644	0.713608	0.0048409	0.00131216	RBM22	RBM22-001, RBM22-002, RBM22-009, RBM22-006, RBM22-007, RBM22-008, RBM22-003, RBM22-201	cg01055830,cg11930490
chr15	dmrcate	dmr	85142959	85143219	0.0277114	*	.	116	2	0.0277114	0.483472	-0.00835032	-0.00676503	ZSCAN2	ZSCAN2-001, ZSCAN2-002, ZSCAN2-004, ZSCAN2-003, ZSCAN2-013, ZSCAN2-007, ZSCAN2-014, ZSCAN2-011, ZSCAN2-006, ZSCAN2-012	cg26447146,cg20353653
chr1	dmrcate	dmr	150459835	150460103	0.0279933	*	.	348	5	0.0279933	0.900639	0.00654003	0.00345126	TARS2	TARS2-012, TARS2-002, TARS2-010, TARS2-001, TARS2-201, TARS2-007, TARS2-008, TARS2-011, TARS2-013	cg20143955,cg12046375,cg26351934,cg08749122,cg16592453
chr13	dmrcate	dmr	97646341	97647222	0.0279933	*	.	452	10	0.0279933	0.988116	0.0138292	0.00684007	OXGR1	OXGR1-001, OXGR1-003, OXGR1-004, OXGR1-002	cg00158308,cg03371199,cg13990092,cg22996489,cg21356837,cg20381767,cg18956714,cg23037133,cg24663970,cg21810047
chr6	dmrcate	dmr	33047944	33048760	0.0281269	*	.	495	21	0.0281269	0.999015	-0.0257982	-0.0150359	HLA-DPB1	HLA-DPB1-002, HLA-DPA1-004, HLA-DPA1-001, HLA-DPB1-008, RPL32P1-001, HLA-DPA1-002, HLA-DPB1-006, HLA-DPA1-005, HLA-DPB1-009, HLA-DPB1-005, HLA-DPB1-007	cg17362900,cg09059466,cg19053046,cg09234582,cg25045942,cg13349035,cg02692313,cg10850215,cg03229061,cg17588455,cg26645432,cg06437840,cg14870156,cg19990651,cg01132696,cg14801692,cg03636880,cg13581859,cg25511667,cg20223237,cg12893780,cg15829535
chr20	dmrcate	dmr	45522509	45522542	0.0281691	*	.	127	2	0.0281691	0.515348	-0.0109687	-0.00288948	EYA2	EYA2-005, EYA2-008, EYA2-003	cg26717476,cg01585717
chr6	dmrcate	dmr	33081024	33081535	0.0281691	*	.	391	3	0.0281691	0.948284	-0.00881454	-0.00257465	HLA-DPB2	HLA-DPB2-002, HLA-DPB2-201, HLA-DPB2-001	cg10735599,cg25119261,cg01951712
chr6	dmrcate	dmr	31794759	31795241	0.0281691	*	.	469	12	0.0281691	0.994882	0.00966167	0.00238531	HSPA1B	HSPA1B-001, HSPA1B-201	cg26170066,cg12694021,cg23286781,cg11094492,cg09257975,cg02954111,cg15247269,cg23965019,cg19754746,cg07192857,cg03979206,cg12433886
chr20	dmrcate	dmr	46414765	46414934	0.0285019	*	.	401	4	0.0285019	0.959273	0.00617733	0.00155203	SULF2	SULF2-001, SULF2-201, SULF2-002, SULF2-008, SULF2-015, SULF2-005	cg21798815,cg15435830,cg11979959,cg22084611
chr1	dmrcate	dmr	220863263	220863572	0.0286028	*	.	399	7	0.0286028	0.957453	-0.014702	-0.000915081	C1orf115	C1orf115-001	cg24596998,cg24003560,cg03853809,cg21852292,cg27660104,cg01491219,cg24310461
chr6	dmrcate	dmr	29894005	29894162	0.0287926	*	.	234	4	0.0287926	0.713672	0.039398	0.0327547	HLA-J	HLA-K-001, HCG4B-001	cg04227238,cg18786623,cg24751894,cg25644740,cg15070894
chr2	dmrcate	dmr	63284481	63284574	0.0288043	*	.	189	3	0.0288043	0.63377	0.00766885	0.00337137	OTX1	NA	cg25371919,cg19763461,cg22249789
chr6	dmrcate	dmr	2959621	2959636	0.0289244	*	.	274	2	0.0289244	0.774154	-0.00872364	-0.00412211	SERPINB6	SERPINB6-002	cg12625300,cg06408522
chr6	dmrcate	dmr	25153422	25153566	0.0291237	*	.	304	3	0.0291237	0.831521	0.00972877	0.00192677	CMAHP	RP11-191A15.1-001	cg24475545,cg15406285,cg02812408
chr1	dmrcate	dmr	860925	861317	0.0291652	*	.	346	5	0.0291652	0.898234	0.0106435	0.00467893	SAMD11	SAMD11-010, SAMD11-011, SAMD11-003	cg03735847,cg03180780,cg09166659,cg05527507,cg14324200
chr14	dmrcate	dmr	96857573	96857745	0.0292274	*	.	235	3	0.0292274	0.715553	0.00472133	-0.000387742	AK7	AK7-001, AK7-002, AK7-003	cg04212996,cg27137810,cg10787120
chr11	dmrcate	dmr	92702373	92702663	0.0292823	*	.	356	7	0.0292823	0.905906	-0.007309	-0.00482396	MTNR1B	MTNR1B-001, MTNR1B-003, MTNR1B-002	cg06337557,cg03970229,cg12600858,cg05803237,cg15842276,cg01722932,cg07105285
chr6	dmrcate	dmr	32805748	32806236	0.0296514	*	.	478	14	0.0296514	0.996859	-0.0125833	0.000221667	TAP2	TAP2-001, TAP2-002, TAP2-001	cg23560159,cg10088320,cg22230640,cg11668794,cg20724405,cg05729731,cg21396998,cg26260794,cg03026929,cg20898522,cg19221044,cg11439192,cg02779707,cg07546106
chr6	dmrcate	dmr	136871667	136872119	0.0296514	*	.	492	10	0.0296514	0.998711	-0.0070385	-0.0016677	MAP7	MAP7-001, RP3-325F22.5-001	cg06505261,cg07243161,cg21462732,cg04124126,cg21282131,cg25096566,cg02362970,cg10558616,cg18872215,cg19555986
chr18	dmrcate	dmr	77496331	77496360	0.0298549	*	.	99	2	0.0298549	0.451426	0.00551303	0.00487567	CTDP1	CTDP1-006, CTDP1-004	cg23500204,cg16841133
chr2	dmrcate	dmr	240697449	240698235	0.0302787	*	.	374	5	0.0302787	0.92896	-0.0107271	-0.00523344	LOC150935	NA	cg07506560,cg09161446,cg26092233,cg14096899,cg10267872
chr16	dmrcate	dmr	66955988	66956242	0.0310365	*	.	211	4	0.0310365	0.669802	0.0116346	0.00766353	RRAD	RRAD-002	cg06410849,cg08770961,cg15482422,cg08634357
chr17	dmrcate	dmr	40688572	40688770	0.0311017	*	.	314	3	0.0311017	0.846925	0.0081776	0.00274548	NAGLU	NAGLU-001, RP11-400F19.8-001, NAGLU-004, NAGLU-003, NAGLU-002	cg13244110,cg11020315,cg13364288
chr12	dmrcate	dmr	55758598	55758751	0.0311532	*	.	88	2	0.0311532	0.435472	0.00711552	0.00514251	OR6C75	OR6C75-001	cg20502257,cg08076100
chr12	dmrcate	dmr	54360131	54360262	0.0312783	*	.	115	2	0.0312783	0.482626	0.0108708	0.00720617	HOTAIR	HOTAIR-005, HOTAIR-004	cg00079219,cg18824990
chr17	dmrcate	dmr	8301118	8301697	0.0312783	*	.	229	5	0.0312783	0.706364	0.0133963	0.00749205	RNF222	RNF222-001	cg12920094,cg03163302,cg10218000,cg00011924,cg02311588
chr16	dmrcate	dmr	90014962	90015019	0.0312783	*	.	289	3	0.0312783	0.811622	0.00720715	0.00323042	DEF8	DEF8-001, DEF8-002, DEF8-014, DEF8-011, DEF8-022, DEF8-018, DEF8-015, DEF8-003, DEF8-005, DEF8-012, DEF8-013, DEF8-020, DEF8-006, DEF8-016, DEF8-009, DEF8-019, DEF8-017, DEF8-004, DEF8-021, DEF8-007	cg09013092,cg01134297,cg16575590
chr7	dmrcate	dmr	73097212	73098262	0.0312783	*	.	500	17	0.0312783	0.999584	0.00798893	0.000637989	DNAJC30	WBSCR22-001, DNAJC30-001, WBSCR22-009, WBSCR22-003, WBSCR22-201, WBSCR22-007, WBSCR22-013, WBSCR22-006, WBSCR22-002, WBSCR22-004, WBSCR22-012, WBSCR22-005, WBSCR22-015, WBSCR22-010, WBSCR22-014, WBSCR22-011	cg25691834,cg07665607,cg00628703,cg04134859,cg18697641,cg24701257,cg20873478,cg16899367,cg03977081,cg12099727,cg13277983,cg22527142,cg26561611,cg19879675,cg08903587,cg23834064,cg16917537
chr15	dmrcate	dmr	62516282	62516670	0.0317269	*	.	245	5	0.0317269	0.724505	0.0302497	0.0258456	C2CD4B	NA	cg06623985,cg05520687,cg03455316,cg27071797,cg23484655
chr13	dmrcate	dmr	113201776	113201972	0.031761	*	.	285	3	0.031761	0.799287	0.0249166	0.00716336	TUBGCP3	TUBGCP3-006	cg15929495,cg04015501,cg10622024
chr6	dmrcate	dmr	170125491	170125548	0.0319674	*	.	67	2	0.0319674	0.405358	-0.0182005	-0.0121322	PHF10	PHF10-001, PHF10-002, RP1-266L20.2-001, RP1-266L20.4-001, PHF10-003	cg07652237,cg04353997
chr12	dmrcate	dmr	133345756	133345960	0.0321373	*	.	77	3	0.0321373	0.421449	-0.0169983	-0.0103433	GOLGA3	NA	cg10192079,cg07249343,cg14916668
chr2	dmrcate	dmr	230578063	230578312	0.0323968	*	.	186	3	0.0323968	0.626861	-0.0123673	-0.00109935	DNER	DNER-001	cg22200330,cg10034890,cg18714498
chr5	dmrcate	dmr	122420638	122421195	0.0327824	*	.	69	2	0.0327824	0.409463	0.0108822	0.00885931	PRDM6	NA	cg07688931,cg14583583
chr11	dmrcate	dmr	3246091	3246380	0.0328678	*	.	258	4	0.0328678	0.753898	-0.00726345	-0.00383684	MRGPRG-AS1	AC109309.4-001	cg19002591,cg22141235,cg15516052,cg00378999
chr1	dmrcate	dmr	169454559	169454612	0.0329179	*	.	311	2	0.0329179	0.842803	0.00688154	0.00359891	SLC19A2	SLC19A2-001, SLC19A2-002, AL021068.1-201	cg01433556,cg02625942
chr11	dmrcate	dmr	324634	324741	0.0329669	*	.	149	2	0.0329669	0.555887	-0.0132009	-0.00491669	IFITM3	RP11-326C3.14-001, RP11-326C3.13-001	cg22787186,cg06990460
chr1	dmrcate	dmr	248100183	248100614	0.0329669	*	.	375	10	0.0329669	0.930942	-0.023799	-0.0135857	OR2L13	OR2L13-201, OR2X1P-001, RP11-438H8.8-001	cg15595212,cg09506600,cg08861456,cg20434529,cg08260406,cg04028570,cg03748376,cg00785941,cg20507276,cg08944170
chr14	dmrcate	dmr	77279247	77279728	0.0330336	*	.	400	6	0.0330336	0.958111	0.00555994	-0.000766939	ANGEL1	ANGEL1-001, ANGEL1-008, ANGEL1-003	cg01874360,cg09206691,cg09367046,cg26044428,cg12090942,cg04852821
chr18	dmrcate	dmr	72799150	72799745	0.0330804	*	.	58	3	0.0330804	0.387836	0.00576778	0.00186154	ZNF407	NA	cg25442607,cg21384009,cg17104099
chr5	dmrcate	dmr	16179633	16179660	0.0330876	*	.	112	2	0.0330876	0.479032	-0.0146132	-0.012652	2011-03-01	MARCH11-001, MARCH11-003, MARCH11-002, RP11-19O2.2-001	cg23479922,cg09017434
chr1	dmrcate	dmr	4470956	4471021	0.033096	*	.	96	2	0.033096	0.445918	-0.00776113	-0.00610825	LINC01777	RP5-1166F10.1-001	cg10322419,cg17907200
chr17	dmrcate	dmr	41052107	41052130	0.033096	*	.	135	2	0.033096	0.536881	-0.00957999	-0.00581876	G6PC	G6PC-001, LINC00671-001, LINC00671-003, LINC00671-201, LINC00671-002, G6PC-003, G6PC-004, G6PC-002	cg06336578,cg02400509
chr18	dmrcate	dmr	712731	713085	0.033096	*	.	324	5	0.033096	0.865123	0.0229798	0.00714131	ENOSF1	ENOSF1-001, ENOSF1-002, ENOSF1-202, ENOSF1-203, ENOSF1-018, ENOSF1-006, ENOSF1-004, ENOSF1-020, ENOSF1-009, ENOSF1-016, ENOSF1-011, ENOSF1-008, ENOSF1-003	cg15158376,cg26147554,cg00955482,cg07283778,cg07100532
chrX	dmrcate	dmr	77154732	77155027	0.0331551	*	.	353	7	0.0331551	0.902065	0.0133437	0.00684059	COX7B	COX7B-002, COX7B-003, COX7B-001	cg24112882,cg00816548,cg10646076,cg14116332,cg12981362,cg15830530,cg19584075
chr7	dmrcate	dmr	36192818	36193344	0.033259	*	.	283	5	0.033259	0.797354	0.00604845	0.00217442	EEPD1	EEPD1-001, EEPD1-201	cg24442661,cg01136447,cg15011622,cg16830861,cg23194596
chr6	dmrcate	dmr	169235842	169235962	0.0334599	*	.	170	2	0.0334599	0.591523	-0.0081523	-0.00548421	SMOC2	NA	cg07971743,cg21568141
chr1	dmrcate	dmr	247615210	247615683	0.0334978	*	.	430	4	0.0334978	0.976764	-0.00617743	-0.0024178	OR2B11	OR2B11-001	cg02650767,cg24582475,cg06852298,cg21302594
chr20	dmrcate	dmr	31123218	31123396	0.0335657	*	.	122	2	0.0335657	0.498946	-0.0114657	-0.00758981	NOL4L	C20orf112-009, C20orf112-008	cg21607248,cg13635516
chr1	dmrcate	dmr	147789842	147789973	0.0338306	*	.	49	2	0.0338306	0.367797	0.0186118	0.0170628	NBPF8	RP11-495P10.4-001	cg06991392,cg10537450
chr6	dmrcate	dmr	31275148	31275267	0.0338306	*	.	150	2	0.0338306	0.556191	0.0165221	0.0134156	HLA-B	XXbac-BPG248L24.10-001	cg01830271,cg11794033
chr12	dmrcate	dmr	130937299	130937365	0.0342951	*	.	316	3	0.0342951	0.850853	-0.00936067	-0.00454422	RIMBP2	NA	cg25577497,cg03508504,cg18861551
chr7	dmrcate	dmr	128550812	128551065	0.0345904	*	.	421	9	0.0345904	0.973635	0.0159367	0.0071682	KCP	KCP-201, KCP-202, KCP-006, KCP-004	cg12582654,cg09982773,cg07302677,cg17533927,cg20531550,cg04729004,cg16155175,cg07046546,cg11461236
chr15	dmrcate	dmr	55563985	55564203	0.0346174	*	.	242	2	0.0346174	0.721768	0.00872822	0.00476085	RAB27A	RAB27A-001, RAB27A-002, RAB27A-004, RAB27A-010, RAB27A-005, RAB27A-003	cg24580153,cg05982017
chr12	dmrcate	dmr	54954941	54955143	0.0346889	*	.	60	2	0.0346889	0.388808	-0.0200703	-0.0152962	PDE1B	PDE1B-006, PDE1B-007, PDE1B-005	cg16643603,cg01961252
chrX	dmrcate	dmr	47063687	47063695	0.034844	*	.	87	2	0.034844	0.43493	0.00872308	0.00755731	UBA1	INE1-001, UBA1-009	ch.X.772253F,ch.X.772254F
chr1	dmrcate	dmr	2104310	2104786	0.0352139	*	.	415	4	0.0352139	0.970203	-0.00542742	-0.000254482	PRKCZ	NA	cg05706173,cg11961999,cg21282837,cg19412821
chr4	dmrcate	dmr	4543699	4544025	0.0352139	*	.	438	9	0.0352139	0.984867	-0.0068758	-0.00118386	STX18	STX18-001, STX18-AS1-004, STX18-AS1-003, STX18-002, STX18-AS1-001, STX18-004, STX18-AS1-002, STX18-005, STX18-AS1-005, STX18-AS1-006	cg12959887,cg01920494,cg01124027,cg16720650,cg16264361,cg26701920,cg16107224,cg14530801,cg21433820
chr16	dmrcate	dmr	87417326	87418097	0.0356824	*	.	339	6	0.0356824	0.887669	0.00550249	0.00110962	FBXO31	FBXO31-001, MAP1LC3B-007, MAP1LC3B-006, FBXO31-004, FBXO31-002	cg06402602,cg00721125,cg24848535,cg26995992,cg09041207,cg26968962
chrX	dmrcate	dmr	154254814	154254964	0.0358342	*	.	379	8	0.0358342	0.936684	0.0104776	0.00587275	F8	FUNDC2-001, F8-004, F8-005, FUNDC2-003, FUNDC2-004	cg27263894,cg09526164,cg18516687,cg17758583,cg21397157,cg03172171,cg26116400,cg15922956
chr1	dmrcate	dmr	55445834	55445880	0.0358719	*	.	227	3	0.0358719	0.700925	0.0189393	0.0100684	TMEM61	TMEM61-001	cg19638175,cg07192718,cg02008416
chr1	dmrcate	dmr	32707303	32707389	0.0359988	*	.	224	2	0.0359988	0.695727	-0.0064244	-0.00397205	MTMR9LP	MTMR9LP-004, MTMR9LP-002, MTMR9LP-001, MTMR9LP-003	cg01804679,cg09942999
chr8	dmrcate	dmr	145150394	145150752	0.0360718	*	.	309	3	0.0360718	0.841563	-0.00696227	-0.00447187	CYC1	CYC1-001, CYC1-004, CYC1-003, CYC1-002	cg25803766,cg26212924,cg26944552
chrX	dmrcate	dmr	18691141	18691243	0.0362908	*	.	298	2	0.0362908	0.821858	-0.00851608	-0.0045426	RS1	RS1-001	cg17626563,cg20556598
chr7	dmrcate	dmr	56101905	56101998	0.0364851	*	.	28	2	0.0364851	0.32623	-0.00907128	-0.00108433	PSPH	PSPH-009, PSPH-011, PSPH-008, PSPH-005	cg10756647,cg19921947
chr6	dmrcate	dmr	31674553	31674897	0.0364851	*	.	268	3	0.0364851	0.769118	-0.00834041	-0.00421985	ABHD16A	LY6G6F-001, MEGT1-001, LY6G6F-201	cg21813187,cg15620499,cg03807391
chr19	dmrcate	dmr	45874032	45874153	0.0364851	*	.	359	5	0.0364851	0.91043	0.0152537	0.00669023	ERCC2	ERCC2-201, ERCC2-202, ERCC2-005, ERCC2-203, ERCC2-001, ERCC2-006, ERCC2-002, ERCC2-010, ERCC2-009, ERCC2-003, ERCC2-011	cg07950158,cg01587190,cg27517897,cg04878842,cg14570121
chr15	dmrcate	dmr	25438254	25438443	0.0364851	*	.	378	3	0.0364851	0.936507	-0.0103962	-0.00168302	SNORD115-13	SNORD115-12-201, SNORD115-14-201, SNHG14-201, SNHG14-007	cg07834322,cg11273471,cg12919388
chrX	dmrcate	dmr	128977816	128978119	0.0365035	*	.	428	8	0.0365035	0.975677	0.00948225	0.00329886	ZDHHC9	ZDHHC9-001, ZDHHC9-005, ZDHHC9-004	cg06908232,cg25279183,cg17236781,cg16356987,cg20792978,cg13918312,cg14805868,cg22944282
chr7	dmrcate	dmr	148498614	148498753	0.036665	*	.	139	2	0.036665	0.541418	0.00511507	0.00435563	CUL1	NA	cg26234081,cg26971308
chr6	dmrcate	dmr	27179032	27179116	0.0366821	*	.	273	4	0.0366821	0.773901	0.00956381	0.00244266	PRSS16	RP11-209A2.1-001	cg14945433,cg22985595,cg04029532,cg09559278
chr1	dmrcate	dmr	26685715	26685827	0.0367372	*	.	89	2	0.0367372	0.435565	0.0121204	0.011019	ZNF683	NA	cg01943692,cg01200442
chrX	dmrcate	dmr	68835857	68836202	0.0367372	*	.	407	8	0.0367372	0.963373	-0.00512429	-0.00252124	EDA	EDA-201, EDA-003, EDA-002, EDA-001, EDA-004, EDA-008, EDA-007, EDA-009, EDA-010	cg12447182,cg21634944,cg16221895,cg24186901,cg20780119,cg20540913,cg21881821,cg12137402
chr1	dmrcate	dmr	17247876	17248100	0.0367783	*	.	320	3	0.0367783	0.857011	-0.00540979	-0.00321314	CROCC	CROCC-001, CROCC-002, CROCC-004	cg07926618,cg21807694,cg07332002
chr17	dmrcate	dmr	2319719	2319906	0.036969	*	.	192	3	0.036969	0.634447	-0.00568946	-0.0041974	METTL16	METTL16-011, METTL16-010, AC006435.1-201	cg26403608,cg09341020,cg00145352
chr14	dmrcate	dmr	29234978	29235196	0.0369725	*	.	494	6	0.0369725	0.998978	-0.00891438	-0.00231457	FOXG1	FOXG1-001, FOXG1-201, RP11-966I7.1-002, RP11-966I7.1-003, RP11-966I7.1-001	cg23571812,cg03523785,cg07974473,cg23191956,cg25078444,cg16038120
chr19	dmrcate	dmr	15563870	15564092	0.0369863	*	.	169	2	0.0369863	0.591229	0.0116979	0.00915877	RASAL3	RASAL3-006	cg22808633,cg11264392
chr2	dmrcate	dmr	27505196	27505530	0.0369953	*	.	369	4	0.0369953	0.922324	-0.00529869	-0.00277112	TRIM54	TRIM54-001, TRIM54-002	cg03253556,cg12926357,cg25218351,cg05374129
chr5	dmrcate	dmr	14871542	14871910	0.0372877	*	.	360	6	0.0372877	0.911576	0.00892588	0.00529454	ANKH	ANKH-001, ANKH-002, ANKH-003, CTB-40H15.4-001	cg08693671,cg24592364,cg02435109,cg18001714,cg09238598,cg08522087
chr21	dmrcate	dmr	38077597	38077673	0.0374127	*	.	147	2	0.0374127	0.555399	-0.0101789	-0.00667668	SIM2	NA	cg10456990,cg26720125
chrX	dmrcate	dmr	49644500	49644706	0.0374127	*	.	153	3	0.0374127	0.564636	-0.00819522	0.000340024	USP27X	USP27X-AS1-001, USP27X-001	cg00478198,cg16867483,cg01125381
chr10	dmrcate	dmr	1828900	1828974	0.0376494	*	.	59	2	0.0376494	0.38791	0.00558338	0.0044603	ADARB2	NA	cg23653240,cg06526111
chr12	dmrcate	dmr	11002197	11002609	0.0378104	*	.	201	4	0.0378104	0.652673	-0.00916857	0.00113175	PRH1-PRR4	PRR4-001, PRR4-007, PRR4-010, PRR4-006, PRR4-011, PRR4-003, PRR4-009, PRR4-005	cg07658646,cg23256579,cg27615582,cg13942826
chr12	dmrcate	dmr	45269992	45270476	0.037895	*	.	486	10	0.037895	0.997875	0.00356848	0.00113595	NELL2	NELL2-201, NELL2-002, NELL2-001, NELL2-010, NELL2-020, NELL2-008, NELL2-019, NELL2-017, NELL2-003, NELL2-005, NELL2-021	cg22927696,cg11352190,cg17234305,cg19267325,cg21846305,cg19830000,cg00136947,cg20459111,cg00344260,cg13055665
chr7	dmrcate	dmr	4652671	4652842	0.0379189	*	.	178	4	0.0379189	0.608576	-0.00862771	-0.00662913	FOXK1	NA	cg16714154,cg26802256,cg11884030,cg02820836
chr11	dmrcate	dmr	1227771	1227807	0.0379233	*	.	180	2	0.0379233	0.615119	0.0125547	0.00679074	MUC5B	NA	cg25554998,cg12734838
chr2	dmrcate	dmr	99757242	99757356	0.0379575	*	.	176	2	0.0379575	0.598248	0.00658134	0.0021198	TSGA10	C2ORF15-001, TSGA10-002, TSGA10-003, C2ORF15-002, C2orf15-001, TSGA10-012, TSGA10-004, TSGA10-014, TSGA10-011, C2ORF15-003, TSGA10-013, TSGA10-201, TSGA10-202	cg12438666,cg10335659
chr19	dmrcate	dmr	14529923	14530417	0.0380383	*	.	434	10	0.0380383	0.983466	-0.0131565	-0.000102257	DDX39A	DDX39A-001, DDX39A-020, DDX39A-002, DDX39A-010, DDX39A-017, DDX39A-003, DDX39A-012, DDX39A-007, DDX39A-006, DDX39A-009, DDX39A-008, DDX39A-013, DDX39A-011	cg19398112,cg19442480,cg20314660,cg17282376,cg12585914,cg18421339,cg18331573,cg10585870,cg00850501,cg00357593
chr5	dmrcate	dmr	177658991	177659383	0.0380811	*	.	315	3	0.0380811	0.848577	-0.00784969	-7.60921e-05	PHYKPL	PHYKPL-001, PHYKPL-011, PHYKPL-003, PHYKPL-010, PHYKPL-008, PHYKPL-009, PHYKPL-004, PHYKPL-005, PHYKPL-018, PHYKPL-013, PHYKPL-017, PHYKPL-019, PHYKPL-012	cg16253338,cg07051140,cg03712341
chr13	dmrcate	dmr	114876061	114876210	0.0383936	*	.	383	2	0.0383936	0.943206	-0.0118646	-0.00601242	RASA3	RASA3-IT1-001	cg11686792,cg21749794
chr17	dmrcate	dmr	72347925	72348160	0.0384056	*	.	93	2	0.0384056	0.442915	-0.00965964	-0.00706097	KIF19	AC103809.2-201	cg18259003,cg12700788
chr19	dmrcate	dmr	56904442	56904755	0.0385129	*	.	313	3	0.0385129	0.846104	-0.00587462	-0.00189405	ZNF582	ZNF582-003, ZNF582-AS1-003, ZNF582-001, ZNF582-004, ZNF582-AS1-002, ZNF582-005, ZNF582-AS1-001, ZNF582-007, ZNF582-AS1-005, ZNF582-AS1-004, ZNF582-002	cg01772700,cg24733179,cg11740878
chr8	dmrcate	dmr	142233642	142233705	0.0385322	*	.	223	2	0.0385322	0.695227	0.0152428	0.00876726	SLC45A4	NA	cg07217030,cg22335882
chr13	dmrcate	dmr	53024717	53025003	0.0385322	*	.	358	7	0.0385322	0.90936	-0.0107881	-0.00229015	VPS36	VPS36-001, VPS36-003, VPS36-002	cg02543879,cg05201956,cg04381712,cg09661430,cg08442391,cg14645546,cg17164340
chr17	dmrcate	dmr	80393595	80393666	0.0388165	*	.	110	3	0.0388165	0.477423	-0.0209995	-0.0124917	HEXD	HEXDC-012, HEXDC-013, HEXDC-004, HEXDC-005	cg15220605,cg03106251,cg00910503
chr7	dmrcate	dmr	4901337	4901628	0.0388207	*	.	280	4	0.0388207	0.785844	-0.0149706	-0.0108409	PAPOLB	PAPOLB-001	cg02918557,cg03707183,cg11420883,cg04961235
chr18	dmrcate	dmr	2847917	2848065	0.038831	*	.	71	2	0.038831	0.41228	-0.00685935	-0.00142235	EMILIN2	EMILIN2-001	cg02753362,cg14140647
chrX	dmrcate	dmr	25040358	25041099	0.0391067	*	.	296	5	0.0391067	0.819988	0.0107874	0.00159609	ARX	NA	cg00467854,cg01398859,cg20457259,cg01308913,cg16755924
chr10	dmrcate	dmr	128975183	128975278	0.0397782	*	.	52	2	0.0397782	0.372696	-0.00817879	-0.00200048	INSYN2A	FAM196A-002	cg18441102,cg12462074
chr1	dmrcate	dmr	43996050	43996062	0.0399508	*	.	132	2	0.0399508	0.532112	0.0057724	0.00442047	PTPRF	PTPRF-001, PTPRF-003, PTPRF-002, PTPRF-010	cg18815355,cg16570917
chrX	dmrcate	dmr	108869644	108869721	0.0400077	*	.	137	2	0.0400077	0.539149	-0.0090181	-0.00594043	KCNE5	KCNE1L-001	cg26644504,cg18145088
chr1	dmrcate	dmr	100597416	100597460	0.0403771	*	.	98	2	0.0403771	0.451295	-0.00795274	-0.00663745	SASS6	SASS6-001, TRMT13-005, TRMT13-001, TRMT13-003, SASS6-002, TRMT13-002, SASS6-201	cg17398283,cg16514995
chr1	dmrcate	dmr	185703201	185703877	0.040621	*	.	493	13	0.040621	0.99873	-0.0112354	-0.0023958	HMCN1	HMCN1-001, HMCN1-201	cg00098693,cg08276497,cg26145926,cg24514412,cg13788537,cg17286253,cg16721191,cg18390472,cg13496323,cg14172633,cg06361272,cg15842216,cg06194982
chr2	dmrcate	dmr	176046561	176046632	0.0407214	*	.	325	3	0.0407214	0.865163	0.0172649	0.00491761	ATP5MC3	ATP5G3-003, ATP5G3-002, ATP5G3-005, ATP5G3-004	cg14327989,cg20899383,cg05223591
chr7	dmrcate	dmr	11872009	11872073	0.0410051	*	.	191	4	0.0410051	0.633988	0.0112369	0.00849756	THSD7A	THSD7A-001	cg01797590,cg24676244,cg09557034,cg15090509
chr5	dmrcate	dmr	880771	880817	0.0412029	*	.	101	2	0.0412029	0.454929	0.010793	0.00225536	BRD9	BRD9-008, BRD9-014	cg05100666,cg12843453
chr20	dmrcate	dmr	31173015	31173147	0.0414524	*	.	51	2	0.0414524	0.370154	0.0100983	0.00780743	NOL4L	C20orf112-002, C20orf112-004	cg14460003,cg09835867
chr3	dmrcate	dmr	31574062	31574495	0.0416153	*	.	427	5	0.0416153	0.975511	0.00660344	0.00244518	STT3B	STT3B-001, STT3B-003, STT3B-002, STT3B-005	cg16538496,cg26435013,cg08669259,cg08163220,cg20074371
chr12	dmrcate	dmr	3982140	3982353	0.0416494	*	.	199	2	0.0416494	0.647485	0.00736561	0.00287084	PARP11	PARP11-001, PARP11-201, PARP11-002, PARP11-006, PARP11-202, PARP11-007, PARP11-004, PARP11-003, RP11-664D1.1-002	cg08761447,cg19211149
chr3	dmrcate	dmr	194119861	194120150	0.0421102	*	.	254	4	0.0421102	0.747585	0.00849892	0.00568779	GP5	GP5-201, GP5-001	cg05713794,cg13185177,cg05323324,cg14880079
chrX	dmrcate	dmr	119710388	119710463	0.0421132	*	.	70	2	0.0421132	0.411973	-0.00650783	-0.00619043	CUL4B	CUL4B-001, CUL4B-002	cg01559064,cg14245501
chr11	dmrcate	dmr	64577338	64577427	0.0422646	*	.	136	2	0.0422646	0.537175	-0.00735664	-0.00619769	MEN1	MEN1-001, MEN1-003, MEN1-201, MEN1-011, MEN1-008, MEN1-002, MEN1-007, MEN1-202, MEN1-203, MEN1-010, MEN1-006, MEN1-005, MEN1-009, MEN1-204, MEN1-004	cg22897141,cg22527280
chr19	dmrcate	dmr	13002482	13002784	0.0423426	*	.	333	4	0.0423426	0.879798	-0.0113471	-0.00653468	GCDH	GCDH-001, GCDH-003, GCDH-201, GCDH-202, GCDH-005, GCDH-011, GCDH-015, GCDH-014, GCDH-010, GCDH-008, GCDH-009, GCDH-004, GCDH-006, GCDH-007, GCDH-002	cg04909872,cg17414007,cg11863417,cg21050076
chrX	dmrcate	dmr	68048224	68048454	0.0423722	*	.	264	3	0.0423722	0.765276	-0.00845733	-0.00561915	EFNB1	EFNB1-001	cg05849149,cg01634761,cg09109599
chr13	dmrcate	dmr	41034925	41035061	0.0424552	*	.	121	2	0.0424552	0.493785	-0.0107887	-0.00429716	LINC00598	LINC00598-002	cg16239694,cg05236731
chr7	dmrcate	dmr	158622328	158622612	0.0424709	*	.	416	6	0.0424709	0.970315	0.0109854	0.00247332	ESYT2	ESYT2-001, ESYT2-004, ESYT2-008, ESYT2-007	cg13326081,cg19346507,cg04586491,cg25201359,cg05516986,cg02867976
chr8	dmrcate	dmr	26723584	26724001	0.0426774	*	.	279	3	0.0426774	0.783284	0.00830605	0.00453801	ADRA1A	ADRA1A-003, ADRA1A-002, ADRA1A-201, ADRA1A-005, ADRA1A-008, ADRA1A-202, ADRA1A-001, ADRA1A-004, ADRA1A-203, ADRA1A-007, ADRA1A-009, ADRA1A-006	cg22295787,cg00460235,cg26730369
chr5	dmrcate	dmr	37834672	37834958	0.0427229	*	.	275	4	0.0427229	0.774857	-0.00611874	0.000348485	GDNF	GDNF-201, GDNF-002, GDNF-004, GDNF-005, GDNF-006	cg07423205,cg21590264,cg26473844,cg18725867
chr16	dmrcate	dmr	86638847	86638859	0.042832	*	.	94	2	0.042832	0.443438	-0.00715226	-0.00581245	FOXL1	NA	cg04257903,cg00561903
chrX	dmrcate	dmr	100545995	100546519	0.0430649	*	.	308	6	0.0430649	0.840425	-0.0115044	-0.00739029	TAF7L	TAF7L-002, TAF7L-201, TAF7L-003, Y_RNA.645-201	cg00695046,cg19386336,cg01538344,cg08704539,cg16723800,cg01786967
chr3	dmrcate	dmr	128182327	128182392	0.0431854	*	.	102	2	0.0431854	0.456948	0.0155339	0.00941089	DNAJB8	DNAJB8-AS1-001	cg19720565,cg20268341
chrX	dmrcate	dmr	46404528	46404607	0.0431854	*	.	349	2	0.0431854	0.900704	0.0133655	0.00649509	ZNF674	ZNF674-004, ZNF674-AS1-001, ZNF674-008, ZNF674-007, ZNF674-006, ZNF674-001, ZNF674-AS1-002	cg01166930,cg05237609
chr2	dmrcate	dmr	170335723	170335747	0.0434362	*	.	117	2	0.0434362	0.486035	-0.0077868	-0.00605699	KLHL41	BBS5-001, BBS5-002, BBS5-005, BBS5-004, RP11-724O16.1-001, BBS5-201	cg04064028,cg17792658
chr6	dmrcate	dmr	7261517	7261808	0.0436234	*	.	368	4	0.0436234	0.922055	0.008493	0.00102512	RREB1	NA	cg13323047,cg25155396,cg07357398,cg12668902
chr2	dmrcate	dmr	239888598	239888908	0.0436234	*	.	451	3	0.0436234	0.988033	-0.0102325	-0.00281561	LINC01940	NA	cg02102546,cg09408110,cg03333621
chr5	dmrcate	dmr	1083885	1083978	0.0437585	*	.	118	2	0.0437585	0.486966	0.00870518	0.00675034	SLC12A7	NA	cg16321301,cg23998435
chr6	dmrcate	dmr	30617565	30617796	0.0443383	*	.	209	3	0.0443383	0.668315	0.0071675	0.00626764	C6orf136	C6orf136-008, C6orf136-010, C6orf136-011, C6orf136-009, C6orf136-202, AL662800.2-201	cg25004178,cg14534142,cg27556952
chr19	dmrcate	dmr	12606183	12606397	0.0443383	*	.	213	2	0.0443383	0.67417	-0.00741798	-0.00273968	ZNF709	NA	cg16075020,cg15829294
chr19	dmrcate	dmr	14228565	14228823	0.0443383	*	.	334	7	0.0443383	0.883272	0.00456749	0.00290621	PRKACA	PRKACA-001, PRKACA-008, CTB-55O6.10-001, PRKACA-002	cg02591871,cg15844381,cg19302295,cg15814923,cg12116020,cg01010868,cg08499107
chr10	dmrcate	dmr	102415086	102415320	0.0443974	*	.	219	4	0.0443974	0.684013	0.012733	0.00133279	PAX2	NA	cg07451261,cg03932441,cg01486146,cg13834844
chr13	dmrcate	dmr	111297484	111297551	0.0448579	*	.	40	2	0.0448579	0.350763	-0.0176076	-0.0156929	CARS2	CARS2-006, CARS2-005, CARS2-031, CARS2-013, CARS2-002	cg11555438,cg15747390
chr19	dmrcate	dmr	39754717	39754796	0.0457735	*	.	155	2	0.0457735	0.567283	-0.00838824	-0.00646895	IFNL2	IFNL4P1-001	cg21542881,cg19555264
chr16	dmrcate	dmr	86589063	86589283	0.0458053	*	.	472	4	0.0458053	0.995574	0.00522256	0.00255159	FLJ30679	MTHFSD-201, MTHFSD-001, MTHFSD-003, MTHFSD-002, MTHFSD-004, MTHFSD-010, MTHFSD-016, MTHFSD-012, MTHFSD-005, MTHFSD-009, MTHFSD-014, MTHFSD-015, MTHFSD-007, MTHFSD-018, MTHFSD-013, MTHFSD-017, MTHFSD-008, MTHFSD-011	cg10756578,cg06599274,cg03228804,cg06301726
chr18	dmrcate	dmr	10588980	10589360	0.0461393	*	.	301	5	0.0461393	0.82502	-0.00738206	0.0011055	NAPG	NA	cg03148503,cg05000761,cg16765600,cg07277756,cg25239095
chr2	dmrcate	dmr	130938218	130938337	0.0461594	*	.	144	3	0.0461594	0.548575	-0.0117248	-0.00919622	SMPD4	MZT2B-001, SMPD4-201, SMPD4-002, SMPD4-001, MZT2B-003, SMPD4-013, MZT2B-002, SMPD4-202, SMPD4-203, SMPD4-012, SMPD4-019, SMPD4-020, SMPD4-204, SMPD4-205, SMPD4-206, SMPD4-011, MZT2B-007, MZT2B-008, SMPD4-017, MZT2B-005, MZT2B-004, MZT2B-006	cg16938369,cg08722115,cg15637420
chr7	dmrcate	dmr	140772457	140772810	0.0464283	*	.	41	2	0.0464283	0.351627	0.00883812	0.00652579	TMEM178B	TMEM178B-002, TMEM178B-001	cg25920483,cg05517542
chr18	dmrcate	dmr	60190164	60190218	0.0465167	*	.	293	2	0.0465167	0.815639	-0.00605754	-0.00386118	ZCCHC2	ZCCHC2-005, ZCCHC2-001, ZCCHC2-006, ZCCHC2-002	cg10139470,cg18104674
chrX	dmrcate	dmr	153695658	153695784	0.0465906	*	.	159	3	0.0465906	0.582608	0.0101256	0.00308405	PLXNA3	PLXNA3-005, PLXNA3-004, PLXNA3-006, PLXNA3-003, PLXNA3-007	cg01852992,cg24552876,cg06963664
chr12	dmrcate	dmr	125477549	125477596	0.0471446	*	.	259	2	0.0471446	0.760386	-0.0149043	-0.00705711	BRI3BP	BRI3BP-001	cg04984513,cg19378602
chr10	dmrcate	dmr	74034644	74034667	0.0472144	*	.	165	3	0.0472144	0.586697	-0.00913758	-0.00598723	DDIT4	DDIT4-001, DDIT4-003, DDIT4-002, RP11-442H21.2-001	cg01839993,cg10592592,cg20897136
chr5	dmrcate	dmr	148810100	148810203	0.0475584	*	.	230	5	0.0475584	0.706993	0.00720881	0.00547715	CARMN	MIR145-201, MIR143-201, MIR145-001	cg23917868,cg01310120,cg11671363,cg22941668,cg08537847
chr12	dmrcate	dmr	133287198	133287306	0.0477063	*	.	79	2	0.0477063	0.423756	0.00467519	0.00357069	PGAM5	PGAM5-001, PGAM5-005, PGAM5-004	cg10300057,cg24857238
chr20	dmrcate	dmr	623361	623421	0.0477214	*	.	105	2	0.0477214	0.463075	-0.0249749	-0.0188129	SRXN1	NA	cg10277651,cg18803306
chr20	dmrcate	dmr	42875931	42876091	0.0477305	*	.	317	3	0.0477305	0.853764	0.00452709	0.00199069	GDAP1L1	GDAP1L1-001, GDAP1L1-005, GDAP1L1-004, GDAP1L1-006, GDAP1L1-201	cg13868604,cg12989128,cg17810944
chr12	dmrcate	dmr	21590246	21590480	0.0479048	*	.	449	5	0.0479048	0.987324	0.00733902	0.000307448	PYROXD1	PYROXD1-001, PYROXD1-004, PYROXD1-005, PYROXD1-009, PYROXD1-003, PYROXD1-201	cg01055462,cg21962791,cg09738429,cg23515255,cg06157277
chr7	dmrcate	dmr	43116381	43116431	0.0479635	*	.	114	2	0.0479635	0.482404	-0.00919431	-0.00635562	HECW1	NA	cg27496936,cg26043812
chr12	dmrcate	dmr	131580533	131580615	0.0479635	*	.	175	3	0.0479635	0.59512	-0.00821294	-0.00243028	ADGRD1	NA	cg11705311,cg24098252,cg12519783
chr22	dmrcate	dmr	46762841	46762943	0.0482604	*	.	119	2	0.0482604	0.487179	-0.0262505	-0.0244994	CELSR1	CELSR1-003	cg00784671,cg18190219
chr1	dmrcate	dmr	112298629	112298873	0.0488743	*	.	143	2	0.0488743	0.548075	0.00494682	0.000626979	DDX20	DDX20-001, FAM212B-004, FAM212B-002, DDX20-003, DDX20-201	cg17498422,cg23955903
