# Supplementary material for: Aflatoxin Exposure during Early Life Is Associated with Differential DNA Methylation in Two-Year-Old Gambian Children
Source: Int J Mol Sci. 2021 Aug 20;22(16):8967. doi: 10.3390/ijms22168967 (PMC8396526; doi:10.3390/ijms22168967)
Supplement: Supplementary file 1 [file ijms-22-08967-s001.zip › Ghantous et al supplementary files/Ghantous et al_Supplementary file S4.xlsx]

## Sheet: Sheet2
Table S3A. Human Phenotype Ontology analysis for all DMRs obtained from the Continuous AF adjusted model. Only ontologies with FDR < 0.1 are shown and are ranked by increasing order of p-values.
Human Phenotype Ontology Term	P-value	Adjusted P-value	Odds Ratio	Combined Score	Genes
Acute hepatic failure (HP:0006554)	1.54428e-05	0.0274727	14.3719	159.218	PORCN;HLA-B;CYC1;JAK2;F5
X-linked recessive inheritance (HP:0001419)	2.06155e-05	0.0183375	4.35043	46.9388	TRAPPC2;AR;F8;CLCN5;EDA;ARX;UBA1;IKBKG;CFP;PHKA2;BRWD3;CUL4B
X-linked dominant inheritance (HP:0001423)	2.11624e-05	0.0125493	5.8415	62.8737	SLC35A2;RS1;EFNB1;COX7B;PORCN;EDA;HCCS;IKBKG;BCOR
Cryptorchidism (HP:0000028)	2.98496e-05	0.0132756	2.54827	26.5513	MESP2;CD96;UQCC2;ARX;CHD7;LIG4;COMT;DUSP6;MIPOL1;AR;EFNB1;PORCN;BBS10;TCOF1;DOK7;UBA1;STT3B;BCOR;ZFPM2;GABRD;CEP290;BRWD3;SLC19A2;CUL4B
Keratitis (HP:0000491)	4.33718e-05	0.0154317	8.94254	89.8341	TNXB;ERCC2;XPA;HLA-B;IKBKG;PLEC
Camptodactyly of finger (HP:0100490)	4.89114e-05	0.0145022	3.99089	39.6116	MESP2;EFNB1;PORCN;CTDP1;ZDHHC9;DOK7;NOG;ERCC2;UBA1;IKBKG;BCOR;GABRD
Brachydactyly syndrome (HP:0001156)	9.55262e-05	0.0242773	3.14386	29.0999	NTNG1;IFT140;FOXG1;CHD7;NOG;LIG4;EFNB1;BBS10;ZDHHC9;GJB3;AKT1;ZFPM2;PITX1;CEP290;GABRD
Prolonged partial thromboplastin time (HP:0003645)	0.000108209	0.0240629	14.6333	133.623	F8;GGCX;F12;F5
Micropenis (HP:0000054)	0.000136867	0.027054	4.19182	37.2925	AR;BBS10;CHD7;ARX;ERCC2;HCCS;UBA1;STT3B;CEP290;CUL4B
Short neck (HP:0000470)	0.000190568	0.0339021	3.0955	26.5145	SEMA5A;TRAPPC2;MESP2;CD96;TRAPPC9;COMT;EFNB1;BBS10;CCDC8;DOK7;ERCC2;UBA1;OBSL1;CEP290
Chorioretinal coloboma (HP:0000567)	0.000222195	0.035935	5.6338	47.3913	RS1;PORCN;CHD7;AKT1;BCOR;CEP290;PAX2
Intrauterine growth retardation (HP:0001511)	0.000240732	0.0356885	2.77527	23.1231	MESP2;SEMA5A;CTDP1;UQCC2;CHD7;PDGFB;IBA57;LIG4;COMT;CCDC8;DOK7;ERCC2;STT3B;ZFPM2;OBSL1;PSPH
Congenital diaphragmatic hernia (HP:0000776)	0.000405719	0.055521	5.12164	39.9992	MESP2;CD96;EFNB1;COX7B;PORCN;HCCS;ZFPM2
Bruising susceptibility (HP:0000978)	0.000764653	0.0971655	4.07508	29.2432	F8;TNXB;GGCX;DTNBP1;PRKACA;JAK2;F5;PLEC
Retinal detachment (HP:0000541)	0.000767598	0.0910371	4.61787	33.1205	RS1;CHD7;CAPN5;AKT1;IKBKG;BCOR;PAX2
Abnormality of lateral ventricle (HP:0030047)	0.00077819	0.086525	15.0905	108.026	GCDH;GRN;HCCS
Ectopia lentis (HP:0001083)	0.000791645	0.0828433	6.70691	47.8967	PORCN;TAP2;BCOR;PAX2;TAPBP

## Sheet: Sheet1
Term	P-value	Adjusted P-value	Odds Ratio	Combined Score	Genes
Gastrointestinal infarctions (HP:0005244)	0.00114579	0.113243	13.4138	90.8338	HLA-B;JAK2;F5
Rocker bottom foot (HP:0001838)	0.00143732	0.121761	4.82897	31.6055	CCDC8;CHD7;DOK7;ERCC2;OBSL1;DUSP6
Delayed eruption of teeth (HP:0000684)	0.00133761	0.125243	3.74339	24.7695	PORCN;EDA;CCDC8;CHD7;LIG4;IKBKG;BCOR;OBSL1
Asymmetric growth (HP:0100555)	0.00142469	0.126726	5.91786	38.7845	EFNB1;PORCN;AKT1;IKBKG;GABRD
Radial deviation of finger (HP:0009466)	0.00184439	0.149144	2.46018	15.4883	CD96;NOG;CHD7;LIG4;EFNB1;BBS10;CCDC8;AKT1;BCOR;ZFPM2;OBSL1;GABRD;PITX1;CEP290
Nasal polyposis (HP:0100582)	0.0021687	0.167745	10.9749	67.3162	TAP2;LRRC6;TAPBP
Cerebral ischemia (HP:0002637)	0.00279823	0.207419	3.70645	21.7894	GCDH;TNXB;HLA-B;HLA-DPB1;IKBKG;JAK2;SLC19A2
Clinodactyly of the 5th finger (HP:0004209)	0.00317975	0.226271	2.51509	14.4642	CD96;EFNB1;CCDC8;CHD7;NOG;AKT1;LIG4;BCOR;ZFPM2;PITX1;OBSL1;GABRD
Hypoplasia of the corpus callosum (HP:0002079)	0.00416299	0.238902	3.12555	17.1328	SLC35A2;EFNB1;COX7B;FOXG1;IBA57;TARS2;TRAPPC9;CEP290
Long philtrum (HP:0000343)	0.00476703	0.242301	2.64746	14.1534	MESP2;CD96;COX7B;CCDC8;DOK7;ARX;UBA1;BCOR;OBSL1;GABRD
Vertigo (HP:0002321)	0.00410545	0.243453	4.67924	25.7145	GCDH;TNXB;PDGFB;HLA-B;JAK2
Decreased testicular size (HP:0008734)	0.00370229	0.24394	4.79065	26.8219	CTDP1;BBS10;ARX;CEP290;CUL4B
Spina bifida occulta (HP:0003298)	0.00453901	0.244694	4.57289	24.671	MESP2;PORCN;TNXB;LIG4;IKBKG
Short foot (HP:0001773)	0.00469048	0.245423	3.83252	20.5508	BBS10;NOG;LIG4;CEP290;MIPOL1;CUL4B
Abnormality of the nasal mucosa (HP:0000433)	0.00362253	0.247865	9.28649	52.1955	TAP2;LRRC6;TAPBP
Abnormality of the intrinsic pathway (HP:0010989)	0.00452614	0.251625	8.62317	46.5469	F8;GGCX;F12
Short thorax (HP:0010306)	0.00410545	0.251848	4.67924	25.7145	MESP2;TRAPPC2;IFT140;CCDC8;OBSL1
Low-set, posteriorly rotated ears (HP:0000368)	0.00397936	0.252832	2.18704	12.0869	MESP2;SEMA5A;CD96;CHD7;LIG4;COMT;PORCN;BBS10;ZDHHC9;DOK7;DSE;AKT1;BCOR;GABRD;CEP290
Abnormality of the prostate (HP:0008775)	0.00555429	0.253361	8.04829	41.7962	AR;HLA-DPB1;MAD1L1
Hypercortisolism (HP:0001578)	0.00555429	0.260029	8.04829	41.7962	TNXB;PRKACA;MEN1
Hypoplastic nipples (HP:0002557)	0.00555429	0.267056	8.04829	41.7962	PORCN;EDA;IKBKG
Weight loss (HP:0001824)	0.0055394	0.273739	2.98085	15.4881	NTNG1;GDNF;GJB3;FOXG1;HLA-B;HLA-DPB1;JAK2;F5
Aplasia/Hypoplasia of the nipples (HP:0006709)	0.00618603	0.275124	5.36553	27.2862	EFNB1;PORCN;EDA;IKBKG
Oligodontia (HP:0000677)	0.0067113	0.277661	7.54527	37.7563	PORCN;EDA;BCOR
Elevated hepatic transaminases (HP:0002910)	0.00687058	0.27779	2.87439	14.3159	HSD3B7;G6PC;GPD1;HLA-B;CYC1;JAK2;PHKA2;F5
Mixed hearing impairment (HP:0000410)	0.0067113	0.284272	7.54527	37.7563	PORCN;ANKH;CHD7
Lower limb asymmetry (HP:0100559)	0.00800091	0.284672	7.10143	34.2871	PORCN;AKT1;GABRD
Frontal bossing (HP:0002007)	0.00720436	0.284812	2.26712	11.1839	GCDH;EFNB1;EDA;TCOF1;CCDC8;ARX;DSE;IKBKG;OBSL1;GABRD;BRWD3;DDR2
Sepsis (HP:0100806)	0.00784525	0.284831	4.02414	19.5084	GDNF;CHD7;HLA-B;LIG4;PLEC
Leukocytosis (HP:0001974)	0.00968467	0.28715	4.73429	21.9539	CHD7;LIG4;IKBKG;JAK2
Wide nasal bridge (HP:0000431)	0.00829735	0.289431	2.22533	10.6634	SEMA5A;SLC35A2;CD96;EFNB1;ANKH;TCOF1;ARX;ERCC2;LIG4;TRAPPC9;GABRD;FBXO31
Abnormal blistering of the skin (HP:0008066)	0.00783176	0.290265	3.44927	16.7275	DSP;GJB3;HLA-B;IKBKG;GABRD;PLEC
Downslanted palpebral fissures (HP:0000494)	0.00752962	0.2912	2.35455	11.5112	SEMA5A;EFNB1;BBS10;GDNF;TCOF1;FOXG1;CHD7;DSE;AKT1;COMT;CEP290
Abnormal cartilage morphology (HP:0002763)	0.0067113	0.291205	7.54527	37.7563	TCOF1;ANKH;DDR2
Asthma (HP:0002099)	0.00852459	0.291639	3.94524	18.7983	BBS10;ERCC2;LIG4;COMT;CEP290
Narrow face (HP:0000275)	0.0100032	0.291734	3.79636	17.4817	ZDHHC9;CHD7;NOG;LIG4;BCOR
Brittle hair (HP:0002299)	0.0109903	0.291817	6.35391	28.6609	PORCN;EDA;ERCC2
Preauricular skin tag (HP:0000384)	0.00968467	0.292017	4.73429	21.9539	SEMA5A;TCOF1;CHD7;BCOR
Everted lower lip vermilion (HP:0000232)	0.0101896	0.292376	3.26282	14.9646	EDA;FOXG1;CCDC8;ERCC2;OBSL1;CUL4B
Aplasia/Hypoplasia of the breasts (HP:0010311)	0.0087129	0.292458	4.87775	23.1349	EFNB1;CHD7;IKBKG;DUSP6
Soft skin (HP:0000977)	0.00942634	0.294201	6.70691	31.2827	EDA;TNXB;PAX2
Abnormality of the vitreous humor (HP:0004327)	0.00780712	0.295508	5.03018	24.4101	COX7B;CAPN5;HCCS;BCOR
Spinal canal stenosis (HP:0003416)	0.0109903	0.296238	6.35391	28.6609	NOG;AKT1;GABRD
Venous abnormality (HP:0002624)	0.00968467	0.297052	4.73429	21.9539	TNXB;AKT1;COMT;JAK2
Esophageal varix (HP:0002040)	0.00942634	0.299454	6.70691	31.2827	KRT18;JAK2;F5
Abnormality of the tricuspid valve (HP:0001702)	0.0109903	0.300796	6.35391	28.6609	COX7B;HCCS;COMT
Skin ulcer (HP:0200042)	0.00930311	0.300913	2.72823	12.7611	DSP;TAP2;HLA-B;PDGFB;HLA-DPB1;IL17F;IKBKG;TAPBP
Protruding ear (HP:0000411)	0.0107242	0.30283	4.59902	20.8577	ZDHHC9;CCDC8;ARX;DSE
Depressed nasal bridge (HP:0005280)	0.0119783	0.304421	2.11797	9.37129	MESP2;CD96;EDA;ANKH;UQCC2;FOXG1;DOK7;CHD7;AKT1;LIG4;GABRD;DDR2
Gynecomastia (HP:0000771)	0.00924357	0.304524	3.86937	18.1235	AR;CHD7;AKT1;DUSP6;CUL4B
Male pseudohermaphroditism (HP:0000037)	0.011833	0.305086	4.47127	19.8384	AR;COX7B;HCCS;CEP290
Focal segmental glomerulosclerosis (HP:0000097)	0.0109903	0.305496	6.35391	28.6609	CLCN5;G6PC;PAX2
Female pseudohermaphroditism (HP:0010458)	0.0130128	0.308664	4.35043	18.8888	CD96;AR;COX7B;HCCS
Abnormality of the thymus (HP:0000777)	0.011833	0.309573	4.47127	19.8384	TCOF1;CHD7;AKT1;COMT
Patent ductus arteriosus (HP:0001643)	0.0128927	0.309948	2.57545	11.206	CD96;PORCN;TCOF1;ARX;CHD7;BCOR;COMT;GABRD
Ventricular septal defect (HP:0001629)	0.0127964	0.311846	2.28645	9.96569	CD96;PORCN;ARX;CHD7;DSE;HCCS;BCOR;COMT;CEP290;SLC19A2
Thin bony cortex (HP:0002753)	0.0156251	0.312326	10.0604	41.8398	CLCN5;AKT1
Migraine (HP:0002076)	0.0158408	0.31312	2.68276	11.1205	RPL5;GCDH;TNXB;HLA-B;PDGFB;HLA-DPB1;JAK2
Renal dysplasia (HP:0000110)	0.012695	0.313673	6.03622	26.3574	IFT140;ARX;PAX2
Thick eyebrow (HP:0000574)	0.0125368	0.314126	3.59299	15.734	SLC35A2;CCDC8;BCOR;OBSL1;FBXO31
Hypodontia (HP:0000668)	0.0134695	0.315292	3.52995	15.2047	PORCN;EDA;BBS10;IKBKG;CEP290
Prostate neoplasm (HP:0100787)	0.0156251	0.315875	10.0604	41.8398	AR;MAD1L1
Pointed chin (HP:0000307)	0.0169919	0.318196	4.02414	16.3985	PORCN;CCDC8;GABRD;OBSL1
Oligodactyly (hands) (HP:0001180)	0.0156251	0.319506	10.0604	41.8398	PORCN;CHD7
Arterial thrombosis (HP:0004420)	0.0165337	0.319711	5.48747	22.5116	HLA-B;AKT1;JAK2
Telecanthus (HP:0000506)	0.017258	0.319813	2.90902	11.8091	EFNB1;ANKH;DSE;DOK7;LIG4;COMT
Splenomegaly (HP:0001744)	0.016802	0.321406	2.02049	8.25625	HSD3B7;NAGLU;GPD1;CHD7;HLA-B;AKT1;RAB27A;LIG4;JAK2;COMT;CARD11;F5
Restrictive lung disease (HP:0002091)	0.0169919	0.321581	4.02414	16.3985	MESP2;HLA-B;HLA-DPB1;DDR2
Death in childhood (HP:0003819)	0.0186699	0.322464	5.24888	20.895	ERCC2;RAB27A;STT3B
Entropion (HP:0000621)	0.0156251	0.323221	10.0604	41.8398	ERCC2;XPA
Prominent supraorbital ridges (HP:0000336)	0.0165337	0.323224	5.48747	22.5116	EDA;ARX;FBXO31
Abnormality of the antihelix (HP:0009738)	0.0209518	0.324115	5.03018	19.4443	FOXG1;CHD7;LIG4
Hypermelanotic macule (HP:0001034)	0.0213241	0.324236	3.14386	12.0973	PORCN;GJB3;HLA-B;AKT1;GABRD
Hypertelorism (HP:0000316)	0.0177273	0.325122	1.84031	7.42133	SEMA5A;COX7B;CHD7;LIG4;TRAPPC9;COMT;PAX2;MIPOL1;EFNB1;ANKH;TCOF1;DOK7;AKT1;CEP290;DDR2
Hypoplasia of the capital femoral epiphysis (HP:0003090)	0.019762	0.325524	8.94254	35.0905	TRAPPC2;IFT140
Ocular albinism (HP:0001107)	0.0186699	0.325625	5.24888	20.895	DTNBP1;RAB27A;GABRD
Micromelia (HP:0002983)	0.0212752	0.326281	2.77527	10.6854	TRAPPC2;CD96;IFT140;CCDC8;OBSL1;DDR2
Autism (HP:0000717)	0.0190785	0.326353	2.58431	10.2318	NTNG1;MAOA;FOXG1;CHD7;AKT1;COMT;GABRD
Stereotypic behavior (HP:0000733)	0.0200235	0.326805	3.83252	14.9884	NTNG1;GRN;FOXG1;GABRD
Slender long bone (HP:0003100)	0.0209518	0.326958	5.03018	19.4443	CCDC8;DOK7;OBSL1
Muscle fiber splitting (HP:0003555)	0.0156251	0.327023	10.0604	41.8398	TNXB;DNAJB6
Hypospadias (HP:0000047)	0.0182089	0.327208	2.87439	11.5144	AR;EFNB1;ARX;HCCS;UBA1;CUL4B
Underdeveloped nasal alae (HP:0000430)	0.0184691	0.328565	3.92599	15.6712	EDA;NOG;MIPOL1;PLEC
Increased connective tissue (HP:0009025)	0.019762	0.328567	8.94254	35.0905	TNXB;PLEC
Abnormality of eosinophils (HP:0001879)	0.0186699	0.328849	5.24888	20.895	CHD7;LIG4;IKBKG
Delayed myelination (HP:0012448)	0.014265	0.329578	4.23594	18.0025	SLC35A2;GCDH;COX7B;FOXG1
Hepatomegaly (HP:0002240)	0.0181671	0.329788	1.83472	7.35381	GCDH;CD96;HSD3B7;G6PC;IFT140;CHD7;PDGFB;RAB27A;LIG4;PHKA2;F5;NAGLU;GPD1;JAK2;CARD11
Chest pain (HP:0100749)	0.0209518	0.329851	5.03018	19.4443	HLA-B;HLA-DPB1;JAK2
Chronic otitis media (HP:0000389)	0.0156251	0.330917	10.0604	41.8398	TAP2;TAPBP
Deep venous thrombosis (HP:0002625)	0.019762	0.331666	8.94254	35.0905	AKT1;F5
Progressive neurologic deterioration (HP:0002344)	0.0145424	0.331678	5.74878	24.3213	GRN;NAGLU;RAB27A
Abnormality of male internal genitalia (HP:0000022)	0.0209518	0.332797	5.03018	19.4443	AR;HLA-DPB1;MAD1L1
Abnormality of the fingernails (HP:0001231)	0.0196502	0.33293	2.38468	9.371	EFNB1;CHD7;LIG4;UBA1;IL17F;IKBKG;PITX1;PLEC
Peritonitis (HP:0002586)	0.0156251	0.334903	10.0604	41.8398	JAK2;F5
Glomerulosclerosis (HP:0000096)	0.0209518	0.335795	5.03018	19.4443	CLCN5;G6PC;PAX2
Sudden cardiac death (HP:0001645)	0.0223704	0.337262	2.74374	10.4262	KCNH2;DSP;EYA4;HLA-B;AKT1;SLC19A2
Abnormality of the parathyroid morphology (HP:0011766)	0.0243008	0.337744	8.04829	29.9175	CHD7;MEN1
Sandal gap (HP:0001852)	0.015591	0.338248	4.12733	17.1741	EFNB1;COX7B;LIG4;CUL4B
Arthrogryposis multiplex congenita (HP:0002804)	0.0226453	0.338537	3.0955	11.7251	DOK7;ERCC2;IBA57;UBA1;KLHL41
Horseshoe kidney (HP:0000085)	0.0209518	0.338847	5.03018	19.4443	PORCN;CHD7;PAX2
Thick nail (HP:0001805)	0.0243008	0.340403	8.04829	29.9175	IKBKG;PLEC
Excessive salivation (HP:0003781)	0.0233795	0.340919	4.82897	18.1371	FOXG1;NRXN1;HLA-B
Genital tract atresia (HP:0001827)	0.0259531	0.342004	4.64324	16.9546	BBS10;CEP290;PAX2
Choreoathetosis (HP:0001266)	0.015591	0.342424	4.12733	17.1741	GCDH;ARX;ERCC2;XPA
Hirsutism (HP:0001007)	0.0254438	0.342913	3.00309	11.0252	BBS10;NAGLU;ARX;PRKACA;CEP290
Poikiloderma (HP:0001029)	0.0243008	0.343105	8.04829	29.9175	ERCC2;XPA
Hoarse voice (HP:0001609)	0.0233795	0.343737	4.82897	18.1371	EDA;TRH;SLC19A2
Gastroesophageal reflux (HP:0002020)	0.0251594	0.344297	3.57702	13.1725	SLC35A2;FOXG1;NRXN1;SLC19A2
Iris hypopigmentation (HP:0007730)	0.0259531	0.344557	4.64324	16.9546	DTNBP1;RAB27A;GABRD
Joint laxity (HP:0001388)	0.0254438	0.34553	3.00309	11.0252	EFNB1;PORCN;TNXB;PAX2;CUL4B
Renal cortical cysts (HP:0000803)	0.0243008	0.34585	8.04829	29.9175	CD96;CEP290
Vaginal atresia (HP:0000148)	0.0233795	0.346601	4.82897	18.1371	BBS10;CEP290;PAX2
Skin tags (HP:0010609)	0.015591	0.346704	4.12733	17.1741	SEMA5A;TCOF1;CHD7;BCOR
Sacral dimple (HP:0000960)	0.0251594	0.346966	3.57702	13.1725	CD96;COX7B;LIG4;HCCS
Encephalitis (HP:0002383)	0.0259531	0.347147	4.64324	16.9546	GCDH;HLA-B;IKBKG
Primary amenorrhea (HP:0000786)	0.0154726	0.348428	3.41029	14.2164	AR;CTDP1;CHD7;DUSP6;PAX2
Ventricular fibrillation (HP:0001663)	0.0243008	0.348639	8.04829	29.9175	DSP;KCNH2
Breast hypoplasia (HP:0003187)	0.0243008	0.351473	8.04829	29.9175	EFNB1;IKBKG
Aplasia/Hypoplasia of the capital femoral epiphysis (HP:0005003)	0.0292191	0.360978	7.31663	25.8492	TRAPPC2;IFT140
Severe combined immunodeficiency (HP:0004430)	0.0292191	0.363502	7.31663	25.8492	CHD7;LIG4
Short nose (HP:0003196)	0.0296453	0.363717	2.20501	7.75823	RPL5;CD96;COX7B;EDA;GGCX;FOXG1;UBA1;DDR2
Pruritus (HP:0000989)	0.030041	0.366047	2.87439	10.0753	HSD3B7;CHD7;LIG4;IL17F;JAK2
Oligodactyly (HP:0012165)	0.0292191	0.366062	7.31663	25.8492	PORCN;CHD7
Delayed puberty (HP:0000823)	0.0315362	0.366686	4.31158	14.9035	G6PC;CHD7;CUL4B
Abnormality of DNA repair (HP:0003254)	0.0292191	0.368658	7.31663	25.8492	ERCC2;XPA
Bronchitis (HP:0012387)	0.0315362	0.369098	4.31158	14.9035	TAP2;LRRC6;TAPBP
Hemoptysis (HP:0002105)	0.0345442	0.370206	4.16291	14.0103	HLA-B;HLA-DPB1;IL17F
Joint hemorrhage (HP:0005261)	0.0292191	0.371291	7.31663	25.8492	F8;GGCX
Sclerocornea (HP:0000647)	0.0315362	0.371543	4.31158	14.9035	COX7B;HCCS;CEP290
Pulmonary infiltrates (HP:0002113)	0.0345442	0.37245	4.16291	14.0103	HLA-B;HLA-DPB1;RAB27A
Long face (HP:0000276)	0.0311073	0.373918	2.54157	8.82003	CTDP1;AKT1;BCOR;COMT;CEP290;BRWD3
Abnormality of the costochondral junction (HP:0000919)	0.0292191	0.373962	7.31663	25.8492	NOG;DDR2
Gowers sign (HP:0003391)	0.0315362	0.374019	4.31158	14.9035	DNAJB6;DOK7;PLEC
Aplasia/Hypoplasia of the thymus (HP:0010515)	0.0345442	0.374721	4.16291	14.0103	TCOF1;CHD7;COMT
Broad nasal tip (HP:0000455)	0.0286722	0.375058	4.47127	15.8812	PORCN;BCOR;PTPRF
Epistaxis (HP:0000421)	0.0310197	0.375401	3.35345	11.647	GGCX;HLA-DPB1;JAK2;F5
Preaxial hand polydactyly (HP:0001177)	0.0289848	0.376379	3.4248	12.1272	CHD7;BCOR;CEP290;MIPOL1
Ketosis (HP:0001946)	0.0315362	0.37653	4.31158	14.9035	GCDH;CYC1;PHKA2
Anteriorly placed anus (HP:0001545)	0.0292191	0.376672	7.31663	25.8492	PORCN;HCCS
Verrucae (HP:0200043)	0.0345442	0.37702	4.16291	14.0103	PORCN;AKT1;IKBKG
Dry skin (HP:0000958)	0.0354484	0.377621	2.46376	8.22817	EDA;GJB3;CHD7;LIG4;TRH;IKBKG
Papilloma (HP:0012740)	0.0345442	0.379347	4.16291	14.0103	PORCN;AKT1;IKBKG
Synophrys (HP:0000664)	0.0331366	0.380323	3.28502	11.1924	NAGLU;UQCC2;ARX;TRAPPC9
Spinal cord compression (HP:0002176)	0.0344952	0.381161	6.70691	22.5817	AKT1;DDR2
Meningitis (HP:0001287)	0.0331366	0.382792	3.28502	11.1924	HLA-B;HLA-DPB1;RAB27A;C8B
Abnormality of macular pigmentation (HP:0008002)	0.0344952	0.383544	6.70691	22.5817	RD3;PAX2
Short chin (HP:0000331)	0.0344952	0.385956	6.70691	22.5817	COX7B;EDA
Abdominal pain (HP:0002027)	0.0366377	0.387967	2.25352	7.45167	PORCN;GDNF;F12;HLA-B;HLA-DPB1;JAK2;F5
Down-sloping shoulders (HP:0200021)	0.0344952	0.388399	6.70691	22.5817	EFNB1;CHD7
Breast aplasia (HP:0100783)	0.0376951	0.389882	4.02414	13.192	CHD7;IKBKG;DUSP6
Absent epiphyses (HP:0010577)	0.0344952	0.390873	6.70691	22.5817	TRAPPC2;IFT140
Sparse eyelashes (HP:0000653)	0.0376951	0.392162	4.02414	13.192	DSP;EDA;TCOF1
Hemorrhage of the eye (HP:0011885)	0.0344952	0.393378	6.70691	22.5817	CAPN5;IKBKG
Adrenal overactivity (HP:0002717)	0.0376951	0.394469	4.02414	13.192	TNXB;PRKACA;MEN1
Teleangiectasia of the skin (HP:0100585)	0.0376177	0.395987	3.15619	10.3532	PORCN;LIG4;IKBKG;GABRD
Prominent nasal bridge (HP:0000426)	0.0385485	0.396404	2.41449	7.86118	BBS10;ZDHHC9;ARX;BCOR;COMT;CEP290
Multicystic kidney dysplasia (HP:0000003)	0.0401613	0.396927	2.39058	7.68536	CD96;PORCN;BBS10;COMT;CEP290;PAX2
Macroorchidism (HP:0000053)	0.0401084	0.39862	6.19099	19.9113	ZDHHC9;AKT1
Chronic sinusitis (HP:0011109)	0.0401084	0.400859	6.19099	19.9113	TAP2;TAPBP
Acrocyanosis (HP:0001063)	0.0409876	0.402856	3.89433	12.4404	NTNG1;TNXB;FOXG1
Keratoconjunctivitis sicca (HP:0001097)	0.0401084	0.403124	6.19099	19.9113	TNXB;HLA-B
Difficulty climbing stairs (HP:0003551)	0.0401084	0.405414	6.19099	19.9113	DNAJB6;PLEC
Combined immunodeficiency (HP:0005387)	0.0401084	0.407731	6.19099	19.9113	CHD7;LIG4
Cutaneous photosensitivity (HP:0000992)	0.0399822	0.408783	3.0955	9.9654	GJB3;ERCC2;XPA;LIG4
Fragile nails (HP:0001808)	0.0460388	0.426579	5.74878	17.6963	EFNB1;ERCC2
Abnormality of endocrine pancreas physiology (HP:0012093)	0.0460388	0.428812	5.74878	17.6963	SLC16A1;MEN1
Ridged nail (HP:0001807)	0.0460388	0.431069	5.74878	17.6963	EFNB1;IKBKG
Depressed nasal ridge (HP:0000457)	0.0468193	0.431562	2.54693	7.79732	RPL5;EFNB1;EDA;CEP290;GABRD
Abnormality of the clitoris (HP:0000056)	0.0444201	0.431821	3.77264	11.7482	CD96;PORCN;HCCS
Midline defect of the nose (HP:0004122)	0.0460388	0.43335	5.74878	17.6963	EFNB1;BCOR
Erectile abnormalities (HP:0100639)	0.0444201	0.434194	3.77264	11.7482	AR;CHD7;DUSP6
Fine hair (HP:0002213)	0.0449594	0.434689	2.98085	9.24658	NTNG1;FOXG1;LIG4;IKBKG
Fatigable weakness (HP:0003473)	0.0460388	0.435655	5.74878	17.6963	DOK7;PLEC
Keratoconjunctivitis (HP:0001096)	0.0460388	0.437984	5.74878	17.6963	TNXB;HLA-B
Acne (HP:0001061)	0.0479908	0.440081	3.65831	11.1094	HLA-B;COMT;PRKACA
Abnormality of the neuromuscular junction (HP:0003398)	0.0460388	0.440339	5.74878	17.6963	DOK7;PLEC
Abnormality of the pancreatic islet cells (HP:0006476)	0.0460388	0.442719	5.74878	17.6963	SLC16A1;MEN1
Tetralogy of Fallot (HP:0001636)	0.0489665	0.446725	2.51509	7.58707	COX7B;CHD7;COMT;ZFPM2;GABRD
High palate (HP:0000218)	0.0496752	0.450879	1.89619	5.69285	CD96;BBS10;DOK7;ARX;DSE;IBA57;CEP290;KLHL41;DDR2
Gliosis (HP:0002171)	0.050267	0.453934	2.87439	8.59559	GRN;NDUFS8;ARX;PAX2
Conical tooth (HP:0000698)	0.0522672	0.455801	5.36553	15.8357	EDA;IKBKG
Arthralgia (HP:0002829)	0.0526417	0.456827	2.23564	6.58227	TRAPPC2;TNXB;ANKH;HLA-B;HLA-DPB1;JAK2
Ureteral duplication (HP:0000073)	0.0522672	0.458046	5.36553	15.8357	PORCN;TNXB
Fragile skin (HP:0001030)	0.0522672	0.460314	5.36553	15.8357	PRKACA;PLEC
Postaxial hand polydactyly (HP:0001162)	0.0534325	0.461439	2.45375	7.18785	CD96;PORCN;BBS10;IFT140;CEP290
Respiratory difficulties (HP:0002880)	0.0522672	0.462604	5.36553	15.8357	EDA;STT3B
Pectus excavatum (HP:0000767)	0.051764	0.462755	2.08659	6.17853	CD96;EFNB1;ZDHHC9;NOG;AKT1;LIG4;DDR2
Scrotal hypoplasia (HP:0000046)	0.0516979	0.464497	3.55072	10.5184	TCOF1;ERCC2;STT3B
Striae distensae (HP:0001065)	0.0522672	0.464917	5.36553	15.8357	TNXB;CUL4B
Opacification of the corneal stroma (HP:0007759)	0.0551979	0.474382	2.05613	5.95627	TRAPPC2;PORCN;COX7B;GJB3;PDGFB;HCCS;IKBKG
Adducted thumb (HP:0001181)	0.0555391	0.47502	3.44927	9.97068	GDNF;DSE;UBA1
Skin rash (HP:0000988)	0.0559032	0.475846	2.77527	8.00426	GJB3;HLA-DPB1;IL17F;IKBKG
Aplasia/Hypoplasia involving the vertebral column (HP:0008518)	0.0595124	0.479062	3.35345	9.46201	TRAPPC2;NOG;DDR2
Iris coloboma (HP:0000612)	0.0565953	0.479443	2.19499	6.30363	PORCN;TCOF1;CHD7;HCCS;BCOR;CEP290
Prominent metopic ridge (HP:0005487)	0.0587752	0.479638	5.03018	14.2557	FOXG1;ERCC2
Sprengel anomaly (HP:0000912)	0.0595124	0.481239	3.35345	9.46201	EFNB1;CCDC8;OBSL1
Steatorrhea (HP:0002570)	0.0587752	0.481849	5.03018	14.2557	HSD3B7;SLC10A2
Low anterior hairline (HP:0000294)	0.0595124	0.483437	3.35345	9.46201	TCOF1;ARX;LIG4
Apathy (HP:0000741)	0.0587752	0.484079	5.03018	14.2557	GRN;PDGFB
Recurrent bronchitis (HP:0002837)	0.0587752	0.486331	5.03018	14.2557	TAP2;TAPBP
Bicornuate uterus (HP:0000813)	0.0587752	0.488604	5.03018	14.2557	TNXB;PAX2
Abnormality of subcutaneous fat tissue (HP:0001001)	0.0655452	0.489936	4.73429	12.901	ERCC2;MEN1
Nephrotic syndrome (HP:0000100)	0.0581275	0.490089	2.39532	6.81498	BBS10;CHD7;LIG4;CEP290;PAX2
Autosomal recessive inheritance (HP:0000007)	0.0612276	0.490648	1.23856	3.45949	MESP2;DMGDH;LRRC6;TRH;C8B;COMT;NAGLU;DSE;CEP290;PSPH;DSP;CD96;G6PC;IFT140;TAP2;PAX2;KLHL41;SERPINB6;F5;TAPBP;BBS10;NDUFS8;GPD1;DOK7;CRH;OBSL1;CARD11;DDR2;PLEC;GCDH;GRN;CTDP1;TNXB;NRXN1;XPA;IBA57;GRK1;CYC1;WNT1;SLC19A2;HSD3B7;EGF;F12;SLC10A2;DTNBP1;RAB27A;TRAPPC9;SMOC2;GGCX;GJB3;CCDC8;ERCC2;STT3B
Testicular neoplasm (HP:0010788)	0.0587752	0.490897	5.03018	14.2557	AR;AKT1
Athetosis (HP:0002305)	0.0655452	0.492004	4.73429	12.901	FOXG1;PDGFB
Hypertensive crisis (HP:0100735)	0.0587752	0.493213	5.03018	14.2557	HLA-B;COMT
Hypoplasia of the odontoid process (HP:0003311)	0.0655452	0.494088	4.73429	12.901	TRAPPC2;DDR2
Angiofibromas (HP:0010615)	0.0655452	0.496191	4.73429	12.901	AKT1;MEN1
Constipation (HP:0002019)	0.0623893	0.497716	1.89372	5.25385	CD96;TNXB;GDNF;FOXG1;NRXN1;TRH;COMT;GABRD
Abnormality of the common coagulation pathway (HP:0010990)	0.0655452	0.498311	4.73429	12.901	GGCX;F5
Attention deficit hyperactivity disorder (HP:0007018)	0.0682026	0.49931	2.28645	6.13973	ZDHHC9;CHD7;LIG4;IKBKG;COMT
Meningioma (HP:0002858)	0.0655452	0.50045	4.73429	12.901	PDGFB;AKT1
Postaxial foot polydactyly (HP:0001830)	0.0636153	0.50076	3.26282	8.98875	CD96;IFT140;CEP290
Abnormal epiphyseal ossification (HP:0010656)	0.0678454	0.500817	3.17696	8.54768	CLCN5;GGCX;DDR2
Hyperhidrosis (HP:0000975)	0.0682026	0.501373	2.28645	6.13973	GDNF;HLA-B;IKBKG;JAK2;CUL4B
Optic nerve coloboma (HP:0000588)	0.0655452	0.502607	4.73429	12.901	BCOR;PAX2
Broad foot (HP:0001769)	0.0678454	0.502904	3.17696	8.54768	BBS10;CEP290;MIPOL1
Abnormality of the fibula (HP:0002991)	0.0636153	0.502985	3.26282	8.98875	CLCN5;MIPOL1;DDR2
Short femoral neck (HP:0100864)	0.07256	0.504235	4.47127	11.7297	TRAPPC2;IFT140
Diminished motivation (HP:0000745)	0.0655452	0.504783	4.73429	12.901	GRN;PDGFB
Short ribs (HP:0000773)	0.0678454	0.505008	3.17696	8.54768	PORCN;IFT140;DDR2
Stage 5 chronic kidney disease (HP:0003774)	0.0636153	0.505231	3.26282	8.98875	IFT140;CEP290;PAX2
Epileptic encephalopathy (HP:0200134)	0.07256	0.506213	4.47127	11.7297	SLC35A2;NRXN1
Pterygium (HP:0001059)	0.0655452	0.506978	4.73429	12.901	EFNB1;DOK7
Gait imbalance (HP:0002141)	0.07256	0.508206	4.47127	11.7297	BBS10;CEP290
Anonychia (HP:0001798)	0.0649667	0.509144	2.63878	7.21412	DSP;PORCN;NOG;IKBKG
Adenoma sebaceum (HP:0009720)	0.0655452	0.509191	4.73429	12.901	AKT1;MEN1
Dyskinesia (HP:0100660)	0.07256	0.510215	4.47127	11.7297	FOXG1;PDGFB
Abnormality of the peritoneum (HP:0002585)	0.0655452	0.511425	4.73429	12.901	JAK2;F5
Abnormality of the metopic suture (HP:0005556)	0.07256	0.512239	4.47127	11.7297	FOXG1;ERCC2
Woolly hair (HP:0002224)	0.07256	0.51428	4.47127	11.7297	DSP;EFNB1
Congenital primary aphakia (HP:0007707)	0.07256	0.516337	4.47127	11.7297	BBS10;CEP290
Exotropia (HP:0000577)	0.07256	0.518411	4.47127	11.7297	EFNB1;BCOR
Abnormality of the alveolar ridges (HP:0006477)	0.07256	0.520501	4.47127	11.7297	CD96;ARX
Open mouth (HP:0000194)	0.0721999	0.522129	3.0955	8.13594	SLC35A2;AKT1;UBA1
Thin ribs (HP:0000883)	0.07256	0.522608	4.47127	11.7297	DOK7;WNT1
Abnormality of salivation (HP:0100755)	0.0721999	0.52426	3.0955	8.13594	FOXG1;NRXN1;HLA-B
Thrombophlebitis (HP:0004418)	0.0721999	0.526408	3.0955	8.13594	HLA-B;HLA-DPB1;JAK2
Absent septum pellucidum (HP:0001331)	0.0798035	0.527771	4.23594	10.7093	DOK7;HCCS
Taurodontia (HP:0000679)	0.0798035	0.529741	4.23594	10.7093	SMOC2;EDA
Triphalangeal thumb (HP:0001199)	0.0766762	0.530767	3.01811	7.751	RPL5;CHD7;MIPOL1
Abnormality of the renal cortex (HP:0011035)	0.0798035	0.531725	4.23594	10.7093	CD96;CEP290
Labial hypoplasia (HP:0000066)	0.0798035	0.533724	4.23594	10.7093	PORCN;CHD7
Waddling gait (HP:0002515)	0.0812715	0.535489	2.9445	7.39057	DNAJB6;NOG;DOK7
Ectropion (HP:0000656)	0.0798035	0.535738	4.23594	10.7093	ERCC2;XPA
Cheekbone underdevelopment (HP:0010669)	0.0816576	0.536048	2.43888	6.10992	TCOF1;ZDHHC9;CHD7;COMT
Hypopigmented skin patches (HP:0001053)	0.082067	0.536755	2.16352	5.40927	COX7B;AKT1;RAB27A;HCCS;IKBKG
Abnormality of the intervertebral disk (HP:0005108)	0.0798035	0.537767	4.23594	10.7093	MESP2;ANKH
Abnormality of permanent molar morphology (HP:0011071)	0.0798035	0.539812	4.23594	10.7093	SMOC2;EDA
Umbilical hernia (HP:0001537)	0.0831443	0.541808	1.8655	4.63982	MESP2;EFNB1;PORCN;TNXB;CHD7;IKBKG;COMT
Supernumerary nipples (HP:0002558)	0.0798035	0.541872	4.23594	10.7093	PORCN;IKBKG
Nephrogenic diabetes insipidus (HP:0009806)	0.08726	0.542782	4.02414	9.81434	BBS10;CEP290
Exocrine pancreatic insufficiency (HP:0001738)	0.0798035	0.543948	4.23594	10.7093	ARX;MEN1
Dislocated radial head (HP:0003083)	0.08726	0.544686	4.02414	9.81434	CD96;NOG
Anophthalmia (HP:0000528)	0.0798035	0.54604	4.23594	10.7093	PORCN;CHD7
Abnormality of the odontoid process (HP:0003310)	0.08726	0.546604	4.02414	9.81434	TRAPPC2;DDR2
Vesicoureteral reflux (HP:0000076)	0.0888708	0.547063	2.36714	5.72984	TNXB;CHD7;COMT;PAX2
Bulbar palsy (HP:0001283)	0.0798035	0.548149	4.23594	10.7093	AR;DOK7
Abnormality of complement system (HP:0005339)	0.08726	0.548536	4.02414	9.81434	C8B;CFP
Kyphoscoliosis (HP:0002751)	0.0888708	0.548962	2.36714	5.72984	CTDP1;ERCC2;AKT1;IKBKG
Abnormality of the dental root (HP:0006486)	0.0798035	0.550273	4.23594	10.7093	SMOC2;EDA
Absent hair (HP:0002298)	0.08726	0.550481	4.02414	9.81434	AR;EDA
Facial asymmetry (HP:0000324)	0.0888708	0.550875	2.36714	5.72984	EFNB1;PORCN;CHD7;NOG
Optic atrophy (HP:0000648)	0.0849888	0.551807	1.50636	3.71354	RD3;GRN;ARX;CHD7;COMT;PAX2;PORCN;NDUFS8;ERCC2;IKBKG;STT3B;GABRD;CEP290;SLC19A2
Proximal amyotrophy (HP:0007126)	0.08726	0.55244	4.02414	9.81434	TNXB;DOK7
Osteoarthritis (HP:0002758)	0.0859829	0.554216	2.87439	7.05262	TRAPPC2;TNXB;ANKH
Abnormality of molar (HP:0011077)	0.08726	0.554413	4.02414	9.81434	SMOC2;EDA
Tapered finger (HP:0001182)	0.0859829	0.556231	2.87439	7.05262	GJB3;ARX;NR2F1
Abnormality of molar morphology (HP:0011070)	0.08726	0.5564	4.02414	9.81434	SMOC2;EDA
Bronchiectasis (HP:0002110)	0.0908075	0.557057	2.80754	6.73533	TAP2;LRRC6;TAPBP
Hypoplastic female external genitalia (HP:0012815)	0.08726	0.558401	4.02414	9.81434	PORCN;CHD7
Aplasia/Hypoplasia involving the femoral head and neck (HP:0009108)	0.08726	0.560417	4.02414	9.81434	TRAPPC2;IFT140
Pulmonary embolism (HP:0002204)	0.0957421	0.562129	2.74374	6.43707	HLA-B;HLA-DPB1;AKT1
Medial flaring of the eyebrow (HP:0010747)	0.0949145	0.562843	3.83252	9.02473	BBS10;CEP290
Split hand (HP:0001171)	0.0957421	0.563991	2.74374	6.43707	PORCN;CTDP1;CHD7
Abnormality of the preputium (HP:0100587)	0.0949145	0.564726	3.83252	9.02473	DSP;HLA-B
Malar flattening (HP:0000272)	0.0955523	0.564743	1.72156	4.04236	COX7B;TCOF1;CCDC8;CHD7;HCCS;OBSL1;GABRD;DDR2
Broad hallux (HP:0010055)	0.0949145	0.566621	3.83252	9.02473	EFNB1;NOG
Abnormality of the radial head (HP:0003995)	0.0949145	0.568528	3.83252	9.02473	CD96;NOG
Gastrointestinal inflammation (HP:0004386)	0.0949145	0.570449	3.83252	9.02473	GPIHBP1;MEN1
Absent radius (HP:0003974)	0.0949145	0.572383	3.83252	9.02473	CHD7;MIPOL1
Infantile onset (HP:0003593)	0.102999	0.572611	1.58431	3.60119	CTDP1;NDUFS8;GJB3;IFT140;SLC10A2;GPD1;RAB27A;TRAPPC9;PAX2;CARD11
Talipes equinovarus (HP:0001762)	0.10279	0.573241	1.8717	4.25823	CTDP1;FOXG1;DOK7;DSE;PITX1;PAX2
Fat malabsorption (HP:0002630)	0.0949145	0.57433	3.83252	9.02473	HSD3B7;SLC10A2
Obstructive lung disease (HP:0006536)	0.102753	0.574833	3.65831	8.32424	HLA-DPB1;COMT
Polyhydramnios (HP:0001561)	0.103779	0.575151	2.01207	4.55833	CD96;DOK7;CHD7;IBA57;PLEC
Aganglionic megacolon (HP:0002251)	0.0941525	0.575592	2.0743	4.90124	BBS10;GDNF;ARX;COMT;CEP290
Abnormality of the dental pulp (HP:0006479)	0.0949145	0.57629	3.83252	9.02473	SMOC2;EDA
2-3 toe syndactyly (HP:0004691)	0.102753	0.576646	3.65831	8.32424	NOG;BCOR
Aplasia/Hypoplasia of the clavicles (HP:0006710)	0.0949145	0.578264	3.83252	9.02473	EFNB1;PORCN
Aplasia involving forearm bones (HP:0009822)	0.102753	0.578471	3.65831	8.32424	CHD7;MIPOL1
Bifid scrotum (HP:0000048)	0.102753	0.580308	3.65831	8.32424	AR;CHD7
Synostosis of carpal bones (HP:0005048)	0.102753	0.582156	3.65831	8.32424	NOG;PITX1
Abnormality of the septum pellucidum (HP:0007375)	0.102753	0.584016	3.65831	8.32424	DOK7;HCCS
Omphalocele (HP:0001539)	0.105929	0.585242	2.62444	5.89183	CD96;PORCN;CHD7
Chronic obstructive pulmonary disease (HP:0006510)	0.102753	0.585888	3.65831	8.32424	HLA-DPB1;COMT
Absent forearm bone (HP:0003953)	0.102753	0.587771	3.65831	8.32424	CHD7;MIPOL1
Palmoplantar hyperkeratosis (HP:0000972)	0.102753	0.589668	3.65831	8.32424	DSP;PLEC
Nail dystrophy (HP:0008404)	0.100784	0.589784	2.68276	6.15635	DSP;IKBKG;PLEC
Proximal placement of thumb (HP:0009623)	0.102753	0.591576	3.65831	8.32424	NOG;UBA1
Peripheral primitive neuroectodermal neoplasm (HP:0030067)	0.110761	0.591721	3.49926	7.69971	GDNF;GABRD
Specific learning disability (HP:0001328)	0.111175	0.592159	2.5686	5.64231	BBS10;ARX;CEP290
Cubitus valgus (HP:0002967)	0.102753	0.593497	3.65831	8.32424	NOG;BCOR
Primitive neuroectodermal tumor (HP:0030065)	0.110761	0.593503	3.49926	7.69971	GDNF;GABRD
Paresthesia (HP:0003401)	0.108178	0.593977	2.20501	4.9039	TNXB;HLA-B;HLA-DPB1;JAK2
Abnormal trabecular bone morphology (HP:0100671)	0.110761	0.595296	3.49926	7.69971	PORCN;CLCN5
Metatarsus adductus (HP:0001840)	0.102753	0.59543	3.65831	8.32424	LIG4;DDR2
Highly arched eyebrow (HP:0002553)	0.108178	0.595816	2.20501	4.9039	COX7B;CHD7;BCOR;CEP290
Neuroblastic tumors (HP:0004376)	0.110761	0.5971	3.49926	7.69971	GDNF;GABRD
Intellectual disability, moderate (HP:0002342)	0.102753	0.597376	3.65831	8.32424	EGF;AKT1
Poor coordination (HP:0002370)	0.110761	0.598915	3.49926	7.69971	BBS10;CEP290
Abnormal eating behavior (HP:0100738)	0.102753	0.599334	3.65831	8.32424	GRN;GABRD
Cleft eyelid (HP:0000625)	0.110761	0.600741	3.49926	7.69971	TCOF1;CHD7
Neuroblastoma (HP:0003006)	0.110761	0.602578	3.49926	7.69971	GDNF;GABRD
Nephronophthisis (HP:0000090)	0.110761	0.604426	3.49926	7.69971	IFT140;CEP290
Preaxial foot polydactyly (HP:0001841)	0.110761	0.606286	3.49926	7.69971	EFNB1;MIPOL1
Hemivertebrae (HP:0002937)	0.118925	0.613239	3.35345	7.14038	CHD7;IKBKG
Drooling (HP:0002307)	0.118925	0.615022	3.35345	7.14038	FOXG1;NRXN1
Abnormality of the incisor (HP:0000676)	0.118925	0.616815	3.35345	7.14038	BCOR;IKBKG
Cupped ear (HP:0000378)	0.118925	0.618618	3.35345	7.14038	CHD7;BRWD3
Blue sclerae (HP:0000592)	0.116519	0.618769	2.51509	5.40669	DSE;IKBKG;WNT1
Severe muscular hypotonia (HP:0006829)	0.118925	0.620433	3.35345	7.14038	IBA57;UBA1
Blepharophimosis (HP:0000581)	0.117339	0.621267	1.93469	4.14543	FOXG1;DOK7;LIG4;BCOR;CUL4B
Pes planus (HP:0001763)	0.120854	0.621384	1.91626	4.04939	TNXB;ZDHHC9;FOXG1;BRWD3;CUL4B
Deviation of the thumb (HP:0009603)	0.118925	0.622257	3.35345	7.14038	NOG;UBA1
Delayed skeletal maturation (HP:0002750)	0.117883	0.622296	1.70721	3.65013	CD96;CCDC8;CHD7;LIG4;TRH;OBSL1;DUSP6
Erythema (HP:0010783)	0.118925	0.624093	3.35345	7.14038	GJB3;IKBKG
Palmar hyperkeratosis (HP:0010765)	0.118925	0.625939	3.35345	7.14038	DSP;PLEC
Broad forehead (HP:0000337)	0.124859	0.640126	2.09046	4.34936	MESP2;CCDC8;ZFPM2;OBSL1
Downturned corners of mouth (HP:0002714)	0.127486	0.646148	2.41449	4.97323	DSE;TRAPPC9;MIPOL1
Epicanthus (HP:0000286)	0.12793	0.646556	1.55439	3.19625	SEMA5A;CD96;TNXB;UQCC2;FOXG1;CHD7;LIG4;COMT;GABRD
Broad toe (HP:0001837)	0.127233	0.646708	3.21932	6.63737	EFNB1;NOG
Truncal obesity (HP:0001956)	0.127233	0.648562	3.21932	6.63737	TRAPPC9;CUL4B
Aplasia/hypoplasia of the femur (HP:0005613)	0.127233	0.650425	3.21932	6.63737	TRAPPC2;IFT140
Portal hypertension (HP:0001409)	0.135673	0.670452	3.0955	6.18327	JAK2;F5
Dental crowding (HP:0000678)	0.133103	0.670793	2.36714	4.77366	BBS10;DSE;CEP290
Abnormality of the labia (HP:0000058)	0.135673	0.67232	3.0955	6.18327	PORCN;CHD7
Thyroiditis (HP:0100646)	0.135673	0.674198	3.0955	6.18327	CHD7;LIG4
IgG deficiency (HP:0004315)	0.135673	0.676086	3.0955	6.18327	ERCC2;IKBKG
Gangrene (HP:0100758)	0.135673	0.677985	3.0955	6.18327	HLA-B;HLA-DPB1
Ptosis (HP:0000508)	0.138304	0.679678	1.42869	2.82638	TNXB;TCOF1;DOK7;CHD7;AKT1;LIG4;UBA1;BCOR;COMT;CEP290;DUSP6;PLEC
Abnormality of the epiphysis of the femoral head (HP:0010574)	0.135673	0.679895	3.0955	6.18327	TRAPPC2;IFT140
Pulmonary hypertension (HP:0002092)	0.138037	0.680241	2.01207	3.98438	COX7B;HLA-B;IKBKG;JAK2
Dolichocephaly (HP:0000268)	0.135396	0.680422	1.84594	3.69105	CCDC8;AKT1;UBA1;ZFPM2;OBSL1
Intestinal malrotation (HP:0002566)	0.144587	0.691451	2.27782	4.40502	PORCN;BCOR;COMT
Anencephaly (HP:0002323)	0.144233	0.69162	2.98085	5.77188	CHD7;CEP290
Epiphyseal stippling (HP:0010655)	0.144233	0.69349	2.98085	5.77188	GGCX;DDR2
Retinitis pigmentosa (HP:0000510)	0.142549	0.694781	1.98723	3.87126	SLC35A2;BBS10;IFT140;CEP290
Generalized myoclonic seizures (HP:0002123)	0.144233	0.695369	2.98085	5.77188	GRN;ARX
Dental malocclusion (HP:0000689)	0.142549	0.696689	1.98723	3.87126	PORCN;TCOF1;CHD7;BCOR
Dilatation of the ascending aorta (HP:0005111)	0.144233	0.697259	2.98085	5.77188	TNXB;HLA-B
Deeply set eye (HP:0000490)	0.142549	0.698609	1.98723	3.87126	ERCC2;GABRD;PLEC;FBXO31
Venous insufficiency (HP:0005293)	0.144233	0.699158	2.98085	5.77188	TNXB;COMT
Plantar hyperkeratosis (HP:0007556)	0.152902	0.701065	2.87439	5.39798	DSP;PLEC
Aplasia/Hypoplasia of the earlobes (HP:0009906)	0.144233	0.701069	2.98085	5.77188	CHD7;COMT
Inguinal hernia (HP:0000023)	0.147119	0.701676	1.963	3.76211	AR;PORCN;DSE;UBA1
Abnormal delivery (HP:0001787)	0.152902	0.702877	2.87439	5.39798	JAK2;KLHL41
Abnormality involving the epiphyses of the lower limbs (HP:0006500)	0.152902	0.704698	2.87439	5.39798	TRAPPC2;IFT140
Autosomal dominant inheritance (HP:0000006)	0.148301	0.705421	1.20653	2.30268	RPL5;GRN;TNXB;CHD7;PDGFB;MIPOL1;TCOF1;DNAJB6;ANKH;CAPN5;AKT1;TGM6;JAK2;PITX1;MEN1;KCNH2;DSP;SLC16A1;F12;NOG;EYA4;NR2F1;PAX2;GABRG2;F5;AR;SMOC2;GDNF;GJB3;IL17F;ZFPM2;MAD1L1;CARD11;PLEC
Wide intermamillary distance (HP:0006610)	0.152902	0.706528	2.87439	5.39798	COX7B;IBA57
Growth hormone deficiency (HP:0000824)	0.152902	0.708368	2.87439	5.39798	CHD7;CRH
Furrowed tongue (HP:0000221)	0.152902	0.710218	2.87439	5.39798	AKT1;CEP290
Tarsal synostosis (HP:0008368)	0.152902	0.712077	2.87439	5.39798	NOG;MIPOL1
Abnormality of the humeroradial joint (HP:0100744)	0.152902	0.713946	2.87439	5.39798	CD96;NOG
Mitral valve prolapse (HP:0001634)	0.152902	0.715825	2.87439	5.39798	TNXB;BCOR
Overfolded helix (HP:0000396)	0.152902	0.717713	2.87439	5.39798	CHD7;COMT
Nephrolithiasis (HP:0000787)	0.22568	0.718221	1.82916	2.72295	CLCN5;G6PC;PAX2
Triangular face (HP:0000325)	0.22568	0.719508	1.82916	2.72295	CCDC8;ARX;OBSL1
Abnormality of the hepatic vasculature (HP:0006707)	0.152902	0.719612	2.87439	5.39798	JAK2;F5
Cranial hyperostosis (HP:0004437)	0.224989	0.719882	2.23564	3.33491	ANKH;AKT1
Abnormality of the upper arm (HP:0001454)	0.243452	0.720635	2.11797	2.99234	NOG;PITX1
Slow progression (HP:0003677)	0.226857	0.720677	1.64251	2.43655	AR;CLCN5;DNAJB6;TGM6
Intellectual disability, mild (HP:0001256)	0.22568	0.7208	1.82916	2.72295	MAOA;BCOR;BRWD3
Ventricular arrhythmia (HP:0004308)	0.224989	0.721179	2.23564	3.33491	DSP;KCNH2
Aplasia/Hypoplasia of the patella (HP:0006498)	0.152902	0.721521	2.87439	5.39798	PITX1;MIPOL1
Pulmonic stenosis (HP:0001642)	0.243452	0.721836	2.11797	2.99234	NRXN1;CHD7
Depressed nasal tip (HP:0000437)	0.222519	0.722376	4.02414	6.04725	DOK7
Abnormality of the pericardium (HP:0001697)	0.224989	0.722481	2.23564	3.33491	HLA-B;HLA-DPB1
Pachygyria (HP:0001302)	0.243452	0.723041	2.11797	2.99234	FOXG1;ARX
Abnormality of femoral epiphyses (HP:0006499)	0.152902	0.72344	2.87439	5.39798	TRAPPC2;IFT140
Pelvic girdle muscle weakness (HP:0003749)	0.222519	0.723696	4.02414	6.04725	DNAJB6
Facial edema (HP:0000282)	0.224989	0.723788	2.23564	3.33491	FOXG1;HLA-DPB1
Abnormality of intracranial pressure (HP:0012640)	0.243452	0.72425	2.11797	2.99234	HLA-B;AKT1
Toxemia of pregnancy (HP:0100603)	0.241849	0.724327	3.65831	5.19276	F5
Broad alveolar ridges (HP:0000187)	0.222519	0.725022	4.02414	6.04725	ARX
Nervous tissue neoplasm (HP:0030060)	0.224989	0.725099	2.23564	3.33491	GDNF;GABRD
Recurrent fractures (HP:0002757)	0.158574	0.725202	1.74963	3.222	SEMA5A;CLCN5;CHD7;WNT1;DUSP6
Abnormality of the femoral head (HP:0003368)	0.152902	0.725369	2.87439	5.39798	TRAPPC2;IFT140
Intellectual disability, progressive (HP:0006887)	0.243452	0.725463	2.11797	2.99234	ARX;HCCS
Disinhibition (HP:0000734)	0.241849	0.725548	3.65831	5.19276	GRN
Short distal phalanx of finger (HP:0009882)	0.245532	0.725584	1.74963	2.45705	EDA;GGCX;NOG
Abnormality of the axillary hair (HP:0100134)	0.222519	0.726352	4.02414	6.04725	AR
Neuroectodermal neoplasm (HP:0030061)	0.224989	0.726415	2.23564	3.33491	GDNF;GABRD
Abnormality of the duodenum (HP:0002246)	0.243452	0.726681	2.11797	2.99234	PORCN;CHD7
Irregular epiphyses (HP:0010582)	0.241849	0.726774	3.65831	5.19276	TRAPPC2
Asymmetric septal hypertrophy (HP:0001670)	0.222519	0.727687	4.02414	6.04725	NAGLU
Broad phalanx (HP:0006009)	0.224989	0.727736	2.23564	3.33491	NOG;DDR2
Increased intracranial pressure (HP:0002516)	0.243452	0.727902	2.11797	2.99234	HLA-B;AKT1
Abnormality of the musculature of the pelvis (HP:0001469)	0.241849	0.728003	3.65831	5.19276	DNAJB6
Recurrent cutaneous fungal infections (HP:0011370)	0.2607	0.728077	3.35345	4.50834	IL17F
Bilateral microphthalmos (HP:0007633)	0.222519	0.729028	4.02414	6.04725	TCOF1
Hypocalcemia (HP:0002901)	0.224989	0.729061	2.23564	3.33491	CHD7;COMT
Aplasia/Hypoplasia of the 1st metacarpal (HP:0010026)	0.182371	0.729075	5.03018	8.55991	NOG
Absent phalangeal crease (HP:0006109)	0.2607	0.729222	3.35345	4.50834	NOG
Natal tooth (HP:0000695)	0.241849	0.729237	3.65831	5.19276	DSP
Polyneuropathy (HP:0001271)	0.261974	0.729346	2.01207	2.69519	HLA-B;HLA-DPB1
Short phalanx of the thumb (HP:0009660)	0.2607	0.73037	3.35345	4.50834	NOG
Potter facies (HP:0002009)	0.222519	0.730373	4.02414	6.04725	PAX2
Myocardial infarction (HP:0001658)	0.241849	0.730475	3.65831	5.19276	JAK2
Atresia of the external auditory canal (HP:0000413)	0.261974	0.730489	2.01207	2.69519	TCOF1;AKT1
Short 1st metacarpal (HP:0010034)	0.182371	0.730718	5.03018	8.55991	NOG
Hypomagnesemia (HP:0002917)	0.2607	0.731522	3.35345	4.50834	EGF
Premature skin wrinkling (HP:0100678)	0.241849	0.731718	3.65831	5.19276	EDA
Enlarged epiphyses (HP:0010580)	0.222519	0.731723	4.02414	6.04725	CLCN5
Retinal atrophy (HP:0001105)	0.182371	0.732367	5.03018	8.55991	RS1
Polyphagia (HP:0002591)	0.2607	0.732678	3.35345	4.50834	GRN
Absent eyebrow (HP:0002223)	0.241849	0.732964	3.65831	5.19276	EDA
Spastic diplegia (HP:0001264)	0.222519	0.733078	4.02414	6.04725	GCDH
Myositis (HP:0100614)	0.2607	0.733837	3.35345	4.50834	HLA-B
Osteomalacia (HP:0002749)	0.182371	0.734024	5.03018	8.55991	CLCN5
Symptomatic seizures (HP:0011145)	0.241849	0.734215	3.65831	5.19276	SLC16A1
Tongue fasciculations (HP:0001308)	0.222519	0.734438	4.02414	6.04725	UBA1
Dandy-Walker malformation (HP:0001305)	0.265643	0.734959	1.67673	2.22267	CHD7;DOK7;CEP290
Aplasia/Hypoplasia of the tibia (HP:0005772)	0.2607	0.735	3.35345	4.50834	MIPOL1
Thin skin (HP:0000963)	0.162389	0.735088	2.15579	3.91872	PORCN;EDA;TNXB
Albinism (HP:0001022)	0.241849	0.73547	3.65831	5.19276	DTNBP1
Focal dystonia (HP:0004373)	0.16167	0.735576	2.77527	5.0571	ARX;TGM6
Pancreatic islet-cell hyperplasia (HP:0004510)	0.182371	0.735688	5.03018	8.55991	SLC16A1
Abnormality of the pleura (HP:0002103)	0.252709	0.735793	2.06366	2.8386	HLA-B;HLA-DPB1
Patent foramen ovale (HP:0001655)	0.222519	0.735803	4.02414	6.04725	DSE
Microdontia (HP:0000691)	0.265643	0.736104	1.67673	2.22267	SMOC2;EDA;TNXB
Lymphedema (HP:0001004)	0.23421	0.736147	2.17521	3.1574	AKT1;IKBKG
Abnormality of the pons (HP:0007361)	0.2607	0.736166	3.35345	4.50834	WNT1
Spontaneous abortion (HP:0005268)	0.241849	0.73673	3.65831	5.19276	JAK2
Epileptiform EEG discharges (HP:0011182)	0.188461	0.736862	2.51509	4.19734	SLC35A2;ARX
Pancreatitis (HP:0001733)	0.162389	0.736963	2.15579	3.91872	G6PC;HLA-B;HLA-DPB1
Ulnar deviation of the hand or of fingers of the hand (HP:0001193)	0.252709	0.736999	2.06366	2.8386	CD96;DOK7
Aqueductal stenosis (HP:0002410)	0.222519	0.737173	4.02414	6.04725	CHD7
Platyspondyly (HP:0000926)	0.265643	0.737252	1.67673	2.22267	TRAPPC2;WNT1;DDR2
Flared iliac wings (HP:0002869)	0.2607	0.737337	3.35345	4.50834	DDR2
Enlarged penis (HP:0000040)	0.182371	0.73736	5.03018	8.55991	AKT1
Lumbar hyperlordosis (HP:0002938)	0.23421	0.73745	2.17521	3.1574	TRAPPC2;PLEC
Craniofacial hyperostosis (HP:0004493)	0.16167	0.737462	2.77527	5.0571	ANKH;AKT1
Hypoplasia of the pons (HP:0012110)	0.241849	0.737993	3.65831	5.19276	WNT1
Neoplasm of the thyroid gland (HP:0100031)	0.252709	0.73821	2.06366	2.8386	GDNF;AKT1
Aggressive behavior (HP:0000718)	0.265643	0.738404	1.67673	2.22267	NAGLU;MAOA;UQCC2
Aplasia/Hypoplasia involving the pelvis (HP:0009103)	0.188461	0.738486	2.51509	4.19734	TRAPPC2;IFT140
Deep palmar crease (HP:0006191)	0.2607	0.738511	3.35345	4.50834	CHD7
Increased IgM level (HP:0003496)	0.222519	0.738548	4.02414	6.04725	IKBKG
Abnormality of the humerus (HP:0003063)	0.23421	0.738758	2.17521	3.1574	NOG;PITX1
Peripheral hypomyelination (HP:0007182)	0.182371	0.73904	5.03018	8.55991	CTDP1
Congenital stationary night blindness (HP:0007642)	0.241849	0.739261	3.65831	5.19276	GRK1
Renal agenesis (HP:0000104)	0.252709	0.739424	2.06366	2.8386	CHD7;PAX2
High anterior hairline (HP:0009890)	0.2607	0.739689	3.35345	4.50834	EFNB1
Neoplasm of the adrenal cortex (HP:0100641)	0.222519	0.739929	4.02414	6.04725	MEN1
Malignant neoplasm of the central nervous system (HP:0100836)	0.23421	0.74007	2.17521	3.1574	GDNF;GABRD
Meningocele (HP:0002435)	0.188461	0.740116	2.51509	4.19734	MESP2;PORCN
Abnormality of secondary sexual hair (HP:0009888)	0.241849	0.740534	3.65831	5.19276	AR
Hyperextensible skin (HP:0000974)	0.252709	0.740642	2.06366	2.8386	TNXB;PAX2
Hypoglycemic seizures (HP:0002173)	0.182371	0.740727	5.03018	8.55991	SLC16A1
Abnormality of incisor morphology (HP:0011063)	0.2607	0.74087	3.35345	4.50834	IKBKG
Orchitis (HP:0100796)	0.222519	0.741314	4.02414	6.04725	HLA-B
Intestinal polyp (HP:0005266)	0.23421	0.741387	2.17521	3.1574	GDNF;AKT1
Rapidly progressive (HP:0003678)	0.188461	0.741753	2.51509	4.19734	GRN;PLEC
Proximal tubulopathy (HP:0000114)	0.241849	0.74181	3.65831	5.19276	CLCN5
Broad long bones (HP:0005622)	0.252709	0.741864	2.06366	2.8386	NOG;DDR2
Chin dimple (HP:0010751)	0.202697	0.741973	4.47127	7.13633	CHD7
Abnormal number of incisors (HP:0011064)	0.2607	0.742056	3.35345	4.50834	BCOR
Urethral obstruction (HP:0000796)	0.182371	0.742422	5.03018	8.55991	PLEC
Arthropathy (HP:0003040)	0.222519	0.742705	4.02414	6.04725	ANKH
Macrocytic anemia (HP:0001972)	0.23421	0.742708	2.17521	3.1574	RPL5;SLC19A2
Gingival overgrowth (HP:0000212)	0.252211	0.742852	1.72463	2.37567	CD96;TNXB;AKT1
Anal atresia (HP:0002023)	0.252709	0.74309	2.06366	2.8386	CHD7;HCCS
Congenital nonbullous ichthyosiform erythroderma (HP:0007479)	0.241849	0.743092	3.65831	5.19276	ERCC2
Chronic mucocutaneous candidiasis (HP:0002728)	0.2607	0.743245	3.35345	4.50834	IL17F
Type I diabetes mellitus (HP:0100651)	0.188461	0.743398	2.51509	4.19734	EDA;SLC19A2
Humeroradial synostosis (HP:0003041)	0.202697	0.743503	4.47127	7.13633	NOG
Lymphoma (HP:0002665)	0.252211	0.744084	1.72463	2.37567	TCL1A;CHD7;LIG4
Atonic seizures (HP:0010819)	0.222519	0.744101	4.02414	6.04725	GABRG2
Dynein arm defect of respiratory motile cilia (HP:0012255)	0.182371	0.744125	5.03018	8.55991	LRRC6
Myopathic facies (HP:0002058)	0.241849	0.744377	3.65831	5.19276	UBA1
Fused cervical vertebrae (HP:0002949)	0.2607	0.744438	3.35345	4.50834	NOG
Persistence of primary teeth (HP:0006335)	0.202697	0.745039	4.47127	7.13633	BCOR
Amaurosis fugax (HP:0100576)	0.188461	0.74505	2.51509	4.19734	HLA-B;JAK2
Limb hypertonia (HP:0002509)	0.222519	0.745503	4.02414	6.04725	TARS2
Cone-rod dystrophy (HP:0000548)	0.2607	0.745635	3.35345	4.50834	SLC19A2
Rimmed vacuoles (HP:0003805)	0.241849	0.745667	3.65831	5.19276	DNAJB6
Cervical subluxation (HP:0003308)	0.182371	0.745836	5.03018	8.55991	DDR2
Small for gestational age (HP:0001518)	0.187064	0.746161	2.01207	3.37284	CCDC8;DOK7;ERCC2
Abnormality of the 1st metacarpal (HP:0010009)	0.202697	0.746581	4.47127	7.13633	NOG
Trismus (HP:0000211)	0.279082	0.746598	3.0955	3.95062	TCOF1
Abnormality of the gastric mucosa (HP:0004295)	0.188461	0.746709	2.51509	4.19734	DSP;MEN1
Thrombocytosis (HP:0001894)	0.2607	0.746836	3.35345	4.50834	JAK2
Sparse lateral eyebrow (HP:0005338)	0.222519	0.746909	4.02414	6.04725	LIG4
Lymphangioma (HP:0100764)	0.241849	0.746962	3.65831	5.19276	AKT1
Hyperventilation (HP:0002883)	0.182371	0.747554	5.03018	8.55991	NRXN1
Decreased subcutaneous fat (HP:0001002)	0.279082	0.747722	3.0955	3.95062	ERCC2
Buphthalmos (HP:0000557)	0.2607	0.74804	3.35345	4.50834	AKT1
Abnormality of the endocardium (HP:0004306)	0.271241	0.74812	1.963	2.56122	HLA-B;IL17F
Respiratory insufficiency due to defective ciliary clearance (HP:0200073)	0.202697	0.74813	4.47127	7.13633	LRRC6
Left ventricular hypertrophy (HP:0001712)	0.280504	0.74815	1.91626	2.43589	BBS10;CEP290
Muscle fibrillation (HP:0010546)	0.241849	0.748261	3.65831	5.19276	UBA1
Hypoplasia of the uterus (HP:0000013)	0.222519	0.748321	4.02414	6.04725	HCCS
Fibrous tissue neoplasm (HP:0012316)	0.188461	0.748376	2.51509	4.19734	AKT1;MEN1
Lack of skin elasticity (HP:0100679)	0.206638	0.748694	2.36714	3.73248	TNXB;CUL4B
Growth hormone excess (HP:0000845)	0.279082	0.74885	3.0955	3.95062	MEN1
Increased serum lactate (HP:0002151)	0.272391	0.748971	1.65376	2.15074	NDUFS8;TARS2;CYC1
Upslanted palpebral fissure (HP:0000582)	0.281238	0.748987	1.49042	1.89068	CD96;UQCC2;LIG4;COMT
Hypogonadotrophic hypogonadism (HP:0000044)	0.170525	0.749047	2.68276	4.74547	CTDP1;CHD7
Abnormality of the columella (HP:0009929)	0.2607	0.749249	3.35345	4.50834	NOG
Microtia (HP:0008551)	0.280504	0.749274	1.91626	2.43589	CHD7;PLEC
Gout (HP:0001997)	0.182371	0.749281	5.03018	8.55991	G6PC
Bone pain (HP:0002653)	0.271241	0.749282	1.963	2.56122	CLCN5;WNT1
Wide mouth (HP:0000154)	0.165946	0.749285	1.8717	3.36174	CD96;TCOF1;NRXN1;LIG4
Choroideremia (HP:0001139)	0.241849	0.749565	3.65831	5.19276	PORCN
Abnormality of the proximal phalanges of the hand (HP:0009834)	0.202697	0.749686	4.47127	7.13633	NOG
Rib fusion (HP:0000902)	0.222519	0.749739	4.02414	6.04725	MESP2
Aplasia/hypoplasia of the uterus (HP:0008684)	0.279082	0.749981	3.0955	3.95062	HCCS
Renal hypoplasia (HP:0000089)	0.188461	0.75005	2.51509	4.19734	CHD7;PAX2
Narrow chest (HP:0000774)	0.272391	0.75013	1.65376	2.15074	IFT140;UBA1;KLHL41
Elbow flexion contracture (HP:0002987)	0.206638	0.750222	2.36714	3.73248	PITX1;DDR2
Chronic bronchitis (HP:0004469)	0.2607	0.750461	3.35345	4.50834	LRRC6
Esophageal atresia (HP:0002032)	0.241849	0.750873	3.65831	5.19276	CHD7
Generalized muscle weakness (HP:0003324)	0.170525	0.750901	2.68276	4.74547	DSE;PLEC
Alopecia of scalp (HP:0002293)	0.182371	0.751015	5.03018	8.55991	PLEC
Supernumerary ribs (HP:0005815)	0.279082	0.751116	3.0955	3.95062	IKBKG
Neonatal respiratory distress (HP:0002643)	0.222519	0.751161	4.02414	6.04725	PLEC
Mutism (HP:0002300)	0.202697	0.751248	4.47127	7.13633	GRN
Polycystic ovaries (HP:0000147)	0.258915	0.751403	1.70034	2.2976	BBS10;AKT1;CEP290
Impulsivity (HP:0100710)	0.2607	0.751677	3.35345	4.50834	MAOA
Fasciculations (HP:0002380)	0.206638	0.751756	2.36714	3.73248	AR;UBA1
Abnormality of the middle phalanges of the toes (HP:0010183)	0.241849	0.752185	3.65831	5.19276	NOG
Shawl scrotum (HP:0000049)	0.279082	0.752254	3.0955	3.95062	EFNB1
IgM deficiency (HP:0002850)	0.222519	0.752589	4.02414	6.04725	CARD11
Retinopathy (HP:0000488)	0.258915	0.75263	1.70034	2.2976	CHD7;HLA-B;HLA-DPB1
Fetal akinesia sequence (HP:0001989)	0.182371	0.752758	5.03018	8.55991	KLHL41
Emphysema (HP:0002097)	0.170525	0.752764	2.68276	4.74547	TAP2;TAPBP
Sporadic (HP:0003745)	0.19338	0.752785	1.97909	3.25184	CHD7;AKT1;JAK2
Hypoglycemic coma (HP:0001325)	0.202697	0.752816	4.47127	7.13633	SLC16A1
Agitation (HP:0000713)	0.2607	0.752898	3.35345	4.50834	GRN
Absent toe (HP:0010760)	0.206638	0.753297	2.36714	3.73248	PORCN;NOG
Cheilitis (HP:0100825)	0.279082	0.753395	3.0955	3.95062	IL17F
Abnormal delayed hypersensitivity skin test (HP:0002963)	0.241849	0.753503	3.65831	5.19276	RAB27A
Limb dystonia (HP:0002451)	0.222519	0.754023	4.02414	6.04725	ARX
Long nose (HP:0003189)	0.2607	0.754122	3.35345	4.50834	NOG
Congenital malformation of the right heart (HP:0011723)	0.202697	0.754391	4.47127	7.13633	CHD7
Metabolic acidosis (HP:0001942)	0.19338	0.754436	1.97909	3.25184	GCDH;UQCC2;IBA57
Intestinal atresia (HP:0011100)	0.182371	0.754508	5.03018	8.55991	CHD7
Exertional dyspnea (HP:0002875)	0.279082	0.75454	3.0955	3.95062	JAK2
Synostosis involving bones of the lower limbs (HP:0009138)	0.170525	0.754637	2.68276	4.74547	NOG;MIPOL1
Diastasis recti (HP:0001540)	0.241849	0.754825	3.65831	5.19276	PORCN
Muscular dystrophy (HP:0003560)	0.206638	0.754844	2.36714	3.73248	DNAJB6;PLEC
Colitis (HP:0002583)	0.2607	0.75535	3.35345	4.50834	GPIHBP1
Morphological abnormality of the middle ear (HP:0008609)	0.222519	0.755462	4.02414	6.04725	NOG
Cerebral hemorrhage (HP:0001342)	0.279082	0.755689	3.0955	3.95062	JAK2
Retrobulbar optic neuritis (HP:0100654)	0.202697	0.755972	4.47127	7.13633	HLA-B
Cupped ribs (HP:0000887)	0.241849	0.756151	3.65831	5.19276	DDR2
Exercise-induced muscle cramps (HP:0003710)	0.182371	0.756267	5.03018	8.55991	SLC16A1
Peripheral demyelination (HP:0011096)	0.170525	0.756519	2.68276	4.74547	GCDH;CTDP1
Tetraplegia (HP:0002445)	0.279082	0.756841	3.0955	3.95062	ARX
Delayed epiphyseal ossification (HP:0002663)	0.222519	0.756906	4.02414	6.04725	CLCN5
Chorioretinal atrophy (HP:0000533)	0.241849	0.757483	3.65831	5.19276	PAX2
Optic neuritis (HP:0100653)	0.202697	0.757561	4.47127	7.13633	HLA-B
Azoospermia (HP:0000027)	0.279082	0.757996	3.0955	3.95062	AR
Testicular atrophy (HP:0000029)	0.182371	0.758034	5.03018	8.55991	AR
Abnormality of the distal phalanges of the toes (HP:0010182)	0.222519	0.758356	4.02414	6.04725	NOG
Hypsarrhythmia (HP:0002521)	0.170525	0.75841	2.68276	4.74547	SLC35A2;ARX
Abnormality of the hip-girdle musculature (HP:0001445)	0.241849	0.758818	3.65831	5.19276	DNAJB6
Anhidrosis (HP:0000970)	0.279082	0.759155	3.0955	3.95062	EDA
Conjunctival hamartoma (HP:0100780)	0.202697	0.759155	4.47127	7.13633	AKT1
Septate vagina (HP:0001153)	0.182371	0.759809	5.03018	8.55991	BCOR
Intrahepatic cholestasis (HP:0001406)	0.222519	0.759812	4.02414	6.04725	HSD3B7
Posterior embryotoxon (HP:0000627)	0.170525	0.760311	2.68276	4.74547	COX7B;HCCS
Tubulointerstitial fibrosis (HP:0005576)	0.279082	0.760318	3.0955	3.95062	CLCN5
Neonatal hypotonia (HP:0001319)	0.28594	0.76037	1.60966	2.01525	UQCC2;FOXG1;ARX
Split foot (HP:0001839)	0.202697	0.760757	4.47127	7.13633	PORCN
Hypophosphatemic rickets (HP:0004912)	0.222519	0.761273	4.02414	6.04725	CLCN5
Tubular atrophy (HP:0000092)	0.279082	0.761484	3.0955	3.95062	CLCN5
Spinal cord lesions (HP:0100561)	0.182371	0.761593	5.03018	8.55991	DDR2
Arnold-Chiari malformation (HP:0002308)	0.170525	0.762221	2.68276	4.74547	PORCN;PAX2
Aplasia/Hypoplasia of the lens (HP:0008063)	0.197524	0.762245	2.43888	3.9556	BBS10;CEP290
Gonadotropin excess (HP:0000837)	0.202697	0.762365	4.47127	7.13633	AR
Neonatal death (HP:0003811)	0.297009	0.762451	2.87439	3.48949	DSP
Aplasia/Hypoplasia of the phalanges of the toes (HP:0010173)	0.279082	0.762654	3.0955	3.95062	NOG
Breech presentation (HP:0001623)	0.222519	0.76274	4.02414	6.04725	KLHL41
Coarse hair (HP:0002208)	0.215795	0.763221	2.29951	3.52613	NAGLU;IKBKG
Syringomyelia (HP:0003396)	0.182371	0.763385	5.03018	8.55991	DDR2
Abnormality of oral frenula (HP:0000190)	0.297009	0.763553	2.87439	3.48949	CD96
Nasolacrimal duct obstruction (HP:0000579)	0.279082	0.763827	3.0955	3.95062	TCOF1
Abdominal distention (HP:0003270)	0.197524	0.763902	2.43888	3.9556	G6PC;KRT18
Synostosis involving the elbow (HP:0003938)	0.202697	0.763981	4.47127	7.13633	NOG
Abnormally folded helix (HP:0008544)	0.170525	0.764141	2.68276	4.74547	CHD7;COMT
Coronal craniosynostosis (HP:0004440)	0.222519	0.764212	4.02414	6.04725	EFNB1
Xanthomatosis (HP:0000991)	0.297009	0.764658	2.87439	3.48949	G6PC
Smooth philtrum (HP:0000319)	0.215795	0.764741	2.29951	3.52613	TRAPPC9;PTPRF
Hamartoma of the eye (HP:0010568)	0.279082	0.765004	3.0955	3.95062	AKT1
Hydrocephalus (HP:0000238)	0.198698	0.765117	1.47482	2.38326	PORCN;COX7B;DOK7;LIG4;HCCS;CEP290;MIPOL1
Multiple enchondromatosis (HP:0005701)	0.182371	0.765185	5.03018	8.55991	TCOF1
Hypoparathyroidism (HP:0000829)	0.197524	0.765566	2.43888	3.9556	LIG4;COMT
Hyperinsulinemic hypoglycemia (HP:0000825)	0.202697	0.765603	4.47127	7.13633	SLC16A1
Facial shape deformation (HP:0011334)	0.222519	0.76569	4.02414	6.04725	PAX2
Abnormal ciliary motility (HP:0012262)	0.297009	0.765766	2.87439	3.48949	LRRC6
Carpal synostosis (HP:0009702)	0.170525	0.766071	2.68276	4.74547	NOG;PITX1
Aplasia/Hypoplasia of the sternum (HP:0006714)	0.279082	0.766185	3.0955	3.95062	NOG
Periorbital edema (HP:0100539)	0.215795	0.766267	2.29951	3.52613	FOXG1;HLA-DPB1
Underdeveloped supraorbital ridges (HP:0009891)	0.298996	0.766447	1.82916	2.20839	LIG4;ZFPM2
Blindness (HP:0000618)	0.299541	0.766739	1.56785	1.89005	RD3;CAPN5;CEP290
Abnormality of the middle phalanx of the 5th finger (HP:0004219)	0.297009	0.766878	2.87439	3.48949	NOG
Submucous cleft hard palate (HP:0000176)	0.182371	0.766994	5.03018	8.55991	BCOR
Congenital cataract (HP:0000519)	0.289757	0.767081	1.8717	2.31849	CTDP1;BCOR
Fatigue (HP:0012378)	0.222519	0.767174	4.02414	6.04725	JAK2
Abnormality of the pulmonary veins (HP:0011718)	0.202697	0.767232	4.47127	7.13633	MESP2
Abnormality of the wing of the ilium (HP:0011867)	0.197524	0.767238	2.43888	3.9556	TRAPPC2;DDR2
Benign neoplasm of the central nervous system (HP:0100835)	0.215795	0.7678	2.29951	3.52613	PDGFB;AKT1
Disproportionate short-trunk short stature (HP:0003521)	0.297009	0.767992	2.87439	3.48949	TRAPPC2
Synostosis involving bones of the feet (HP:0009140)	0.170525	0.76801	2.68276	4.74547	NOG;MIPOL1
Multiple lipomas (HP:0001012)	0.289757	0.768224	1.8717	2.31849	AKT1;MEN1
Shoulder girdle muscle weakness (HP:0003547)	0.222519	0.768664	4.02414	6.04725	DNAJB6
Asymmetry of the thorax (HP:0001555)	0.182371	0.768812	5.03018	8.55991	AKT1
Short philtrum (HP:0000322)	0.212628	0.76883	1.88632	2.92042	ZDHHC9;NOG;TRAPPC9
Right ventricular cardiomyopathy (HP:0011663)	0.202697	0.768867	4.47127	7.13633	DSP
Hematuria (HP:0000790)	0.219134	0.768914	1.8573	2.81951	CLCN5;HLA-DPB1;IL17F
Protruding tongue (HP:0010808)	0.297009	0.76911	2.87439	3.48949	NRXN1
Intestinal polyposis (HP:0200008)	0.215795	0.769339	2.29951	3.52613	GDNF;AKT1
Emotional lability (HP:0000712)	0.289757	0.76937	1.8717	2.31849	NDUFS8;PRKACA
Recurrent gram-negative bacterial infections (HP:0005420)	0.222519	0.770159	4.02414	6.04725	C8B
Ureteral stenosis (HP:0000071)	0.297009	0.770231	2.87439	3.48949	HLA-DPB1
Narrow forehead (HP:0000341)	0.219134	0.770433	1.8573	2.81951	CD96;LIG4;CEP290
Double outlet right ventricle (HP:0001719)	0.202697	0.77051	4.47127	7.13633	CHD7
Abnormality of the anterior horn cell (HP:0006802)	0.182371	0.770638	5.03018	8.55991	UBA1
Abnormal cortical bone morphology (HP:0003103)	0.215795	0.770884	2.29951	3.52613	CLCN5;AKT1
Abnormal finger flexion creases (HP:0006143)	0.297009	0.771356	2.87439	3.48949	NOG
Cerebral cortical atrophy (HP:0002120)	0.220271	0.771381	1.48128	2.24103	GRN;CTDP1;ARX;ERCC2;IKBKG;GABRD
Narrow mouth (HP:0000160)	0.200768	0.771418	1.73081	2.779	TCOF1;CHD7;DOK7;GABRD
Abnormality of the nasal septum (HP:0000419)	0.222519	0.771661	4.02414	6.04725	NOG
Holoprosencephaly (HP:0001360)	0.219134	0.771959	1.8573	2.81951	CHD7;COMT;CEP290
Muscle hypertrophy of the lower extremities (HP:0008968)	0.202697	0.77216	4.47127	7.13633	AR
Hypoplasia of dental enamel (HP:0006297)	0.215795	0.772435	2.29951	3.52613	PORCN;PLEC
Absent/shortened dynein arms (HP:0200106)	0.182371	0.772473	5.03018	8.55991	LRRC6
Abnormal respiratory epithelium morphology (HP:0012253)	0.297009	0.772483	2.87439	3.48949	LRRC6
Lactic acidosis (HP:0003128)	0.292366	0.772836	1.46333	1.79952	G6PC;NDUFS8;IBA57;CYC1
Aplasia cutis congenita (HP:0001057)	0.222519	0.773168	4.02414	6.04725	COX7B
Somatic mutation (HP:0001428)	0.219134	0.773491	1.8573	2.81951	SLC35A2;RARA;JAK2
Irregular vertebral endplates (HP:0003301)	0.297009	0.773614	2.87439	3.48949	TRAPPC2
Large eyes (HP:0001090)	0.202697	0.773817	4.47127	7.13633	ARX
Short thumb (HP:0009778)	0.215795	0.773992	2.29951	3.52613	CHD7;NOG
Anomalous pulmonary venous return (HP:0010772)	0.182371	0.774316	5.03018	8.55991	MESP2
Overriding aorta (HP:0002623)	0.222519	0.774681	4.02414	6.04725	HCCS
Relative macrocephaly (HP:0004482)	0.297009	0.774749	2.87439	3.48949	CUL4B
Abnormality of the line of Schwalbe (HP:0008048)	0.179459	0.774895	2.59622	4.45982	COX7B;HCCS
Annular pancreas (HP:0001734)	0.202697	0.775481	4.47127	7.13633	GABRD
Neuroepithelial neoplasm (HP:0030063)	0.215795	0.775556	2.29951	3.52613	GDNF;GABRD
Abnormality of magnesium homeostasis (HP:0004921)	0.297009	0.775886	2.87439	3.48949	EGF
Degeneration of anterior horn cells (HP:0002398)	0.182371	0.776169	5.03018	8.55991	UBA1
Overlapping toe (HP:0001845)	0.222519	0.7762	4.02414	6.04725	ARX
EEG with generalized epileptiform discharges (HP:0011198)	0.179459	0.776781	2.59622	4.45982	SLC35A2;ARX
Abnormal hemoglobin (HP:0011902)	0.297009	0.777027	2.87439	3.48949	RPL5
Synostosis involving bones of the hand (HP:0004278)	0.215795	0.777126	2.29951	3.52613	NOG;PITX1
Abnormality of the renal collecting system (HP:0004742)	0.202697	0.777153	4.47127	7.13633	TNXB
Bell-shaped thorax (HP:0001591)	0.222519	0.777725	4.02414	6.04725	DDR2
Duplicated collecting system (HP:0000081)	0.182371	0.77803	5.03018	8.55991	TNXB
Abnormal respiratory motile cilium morphology (HP:0005938)	0.297009	0.778172	2.87439	3.48949	LRRC6
Fibroma (HP:0010614)	0.179459	0.778675	2.59622	4.45982	AKT1;MEN1
Thickened nuchal skin fold (HP:0000474)	0.215795	0.778702	2.29951	3.52613	EFNB1;UBA1
Intellectual disability, severe (HP:0010864)	0.180804	0.778816	2.04618	3.49965	FOXG1;NRXN1;ARX
Supernumerary bones of the axial skeleton (HP:0009144)	0.297009	0.77932	2.87439	3.48949	IKBKG
Stenosis of the external auditory canal (HP:0000402)	0.182371	0.7799	5.03018	8.55991	PORCN
Polycythemia (HP:0001901)	0.297009	0.780471	2.87439	3.48949	JAK2
Hyperpituitarism (HP:0010514)	0.179459	0.780579	2.59622	4.45982	AR;MEN1
Milia (HP:0001056)	0.297009	0.781625	2.87439	3.48949	PLEC
Concave nail (HP:0001598)	0.182371	0.78178	5.03018	8.55991	EDA
Abnormality of the renal medulla (HP:0100957)	0.179459	0.782492	2.59622	4.45982	IFT140;CEP290
Absent hand (HP:0004050)	0.297009	0.782783	2.87439	3.48949	IKBKG
Osteoporosis (HP:0000939)	0.306355	0.783054	1.54775	1.831	G6PC;PRKACA;DUSP6
Calf muscle hypertrophy (HP:0008981)	0.182371	0.783668	5.03018	8.55991	AR
Febrile seizures (HP:0002373)	0.297009	0.783945	2.87439	3.48949	GABRG2
Ectopic anus (HP:0004397)	0.179459	0.784415	2.59622	4.45982	PORCN;HCCS
Hypothyroidism (HP:0000821)	0.179032	0.784477	1.67673	2.88429	CHD7;LIG4;TRH;COMT;GABRD
Complement deficiency (HP:0004431)	0.31449	0.785784	2.68276	3.10343	C8B
Short hallux (HP:0010109)	0.31449	0.786889	2.68276	3.10343	NOG
Abnormality of the phalanges of the 5th finger (HP:0004213)	0.31449	0.787998	2.68276	3.10343	NOG
Narrow nasal bridge (HP:0000446)	0.31449	0.789109	2.68276	3.10343	PORCN
Aplasia/Hypoplasia of the phalanges of the thumb (HP:0009658)	0.31449	0.790224	2.68276	3.10343	NOG
Bone marrow hypocellularity (HP:0005528)	0.31741	0.790858	1.74963	2.0078	RAB27A;LIG4
Tented upper lip vermilion (HP:0010804)	0.31449	0.791341	2.68276	3.10343	FOXG1
Vasculitis (HP:0002633)	0.31741	0.791967	1.74963	2.0078	HLA-B;HLA-DPB1
Dysphagia (HP:0002015)	0.331689	0.792047	1.37578	1.51825	AR;DNAJB6;ARX;CHD7
Glossoptosis (HP:0000162)	0.31449	0.792462	2.68276	3.10343	TCOF1
Ventricular tachycardia (HP:0004756)	0.331538	0.79275	2.51509	2.77669	DSP
Anal stenosis (HP:0002025)	0.31449	0.793586	2.68276	3.10343	CHD7
Heterochromia iridis (HP:0001100)	0.331538	0.793817	2.51509	2.77669	AKT1
Abnormality of the salivary glands (HP:0010286)	0.31449	0.794714	2.68276	3.10343	TCOF1
IgA deficiency (HP:0002720)	0.331538	0.794887	2.51509	2.77669	IKBKG
Symphalangism affecting the phalanges of the hand (HP:0009773)	0.31449	0.795844	2.68276	3.10343	NOG
Increased purine levels (HP:0004368)	0.331538	0.79596	2.51509	2.77669	G6PC
True hermaphroditism (HP:0010459)	0.31449	0.796978	2.68276	3.10343	CEP290
Absence seizures (HP:0002121)	0.331538	0.797035	2.51509	2.77669	GABRG2
Proteinuria (HP:0000093)	0.32041	0.797215	1.3997	1.59308	CLCN5;G6PC;HLA-DPB1;PAX2
Protuberant abdomen (HP:0001538)	0.331538	0.798114	2.51509	2.77669	G6PC
Abnormality of the umbilical cord (HP:0010881)	0.31449	0.798115	2.68276	3.10343	DOK7
Atrophy/Degeneration involving motor neurons (HP:0007373)	0.331538	0.799195	2.51509	2.77669	UBA1
Hip dysplasia (HP:0001385)	0.31449	0.799255	2.68276	3.10343	CCDC8
Ketoacidosis (HP:0001993)	0.331538	0.80028	2.51509	2.77669	CYC1
Micronodular cirrhosis (HP:0001413)	0.31449	0.800398	2.68276	3.10343	KRT18
Respiratory insufficiency due to muscle weakness (HP:0002747)	0.335709	0.800571	1.67673	1.83017	DOK7;UBA1
Facial cleft (HP:0002006)	0.348163	0.801269	2.36714	2.49754	TCOF1
Abnormality of the lacrimal duct (HP:0011481)	0.331538	0.801367	2.51509	2.77669	TCOF1
Mildly elevated creatine phosphokinase (HP:0008180)	0.31449	0.801545	2.68276	3.10343	DOK7
Generalized hypopigmentation of hair (HP:0011358)	0.348163	0.802307	2.36714	2.49754	RAB27A
Enlarged kidneys (HP:0000105)	0.331538	0.802457	2.51509	2.77669	G6PC
Ureteral obstruction (HP:0006000)	0.31449	0.802695	2.68276	3.10343	HLA-DPB1
Short humerus (HP:0005792)	0.348163	0.803348	2.36714	2.49754	NOG
Tinnitus (HP:0000360)	0.331538	0.803551	2.51509	2.77669	JAK2
Erythroderma (HP:0001019)	0.348163	0.804391	2.36714	2.49754	ERCC2
Aplasia/Hypoplasia of the hallux (HP:0008362)	0.331538	0.804647	2.51509	2.77669	NOG
Abnormal spermatogenesis (HP:0008669)	0.348163	0.805437	2.36714	2.49754	AR
Eosinophilia (HP:0001880)	0.331538	0.805746	2.51509	2.77669	IKBKG
Abnormality of midbrain morphology (HP:0002418)	0.348163	0.806486	2.36714	2.49754	CEP290
Megaloblastic anemia (HP:0001889)	0.331538	0.806848	2.51509	2.77669	SLC19A2
Molar tooth sign on MRI (HP:0002419)	0.348163	0.807537	2.36714	2.49754	CEP290
Palpitations (HP:0001962)	0.331538	0.807954	2.51509	2.77669	KCNH2
Abnormality of glycosaminoglycan metabolism (HP:0004371)	0.348163	0.808592	2.36714	2.49754	NAGLU
Mucopolysacchariduria (HP:0008155)	0.331538	0.809062	2.51509	2.77669	NAGLU
Trigonocephaly (HP:0000243)	0.348163	0.809649	2.36714	2.49754	CD96
Dysostosis multiplex (HP:0000943)	0.331538	0.810173	2.51509	2.77669	NAGLU
Myelomeningocele (HP:0002475)	0.348163	0.810708	2.36714	2.49754	PORCN
Abnormality of carpal bone ossification (HP:0006257)	0.331538	0.811288	2.51509	2.77669	DDR2
Webbed neck (HP:0000465)	0.326576	0.811423	1.7124	1.91634	CHD7;BCOR
Abnormality of mucopolysaccharide metabolism (HP:0011020)	0.348163	0.811771	2.36714	2.49754	NAGLU
Visceral angiomatosis (HP:0100761)	0.331538	0.812405	2.51509	2.77669	AKT1
Absent speech (HP:0001344)	0.348163	0.812836	2.36714	2.49754	CUL4B
Hypohidrosis (HP:0000966)	0.35386	0.813329	1.60966	1.6722	EDA;ARX
Barrel-shaped chest (HP:0001552)	0.331538	0.813526	2.51509	2.77669	TRAPPC2
Abnormality of polysaccharide metabolism (HP:0011012)	0.348163	0.813904	2.36714	2.49754	NAGLU
Bone cyst (HP:0012062)	0.364374	0.81435	2.23564	2.25704	AKT1
Hyperuricemia (HP:0002149)	0.331538	0.814649	2.51509	2.77669	G6PC
Rhabdomyolysis (HP:0003201)	0.348163	0.814975	2.36714	2.49754	CTDP1
Germ cell neoplasia (HP:0100728)	0.364374	0.815374	2.23564	2.25704	AKT1
Urinary glycosaminoglycan excretion (HP:0003541)	0.331538	0.815776	2.51509	2.77669	NAGLU
Menorrhagia (HP:0000132)	0.348163	0.816049	2.36714	2.49754	F5
Hypoventilation (HP:0002791)	0.364374	0.816401	2.23564	2.25704	GDNF
Seborrheic dermatitis (HP:0001051)	0.331538	0.816906	2.51509	2.77669	COMT
Abnormal platelet function (HP:0011869)	0.348163	0.817126	2.36714	2.49754	DTNBP1
Hyperparathyroidism (HP:0000843)	0.364374	0.81743	2.23564	2.25704	MEN1
Dysphonia (HP:0001618)	0.331538	0.818039	2.51509	2.77669	EDA
Atelectasis (HP:0100750)	0.348163	0.818205	2.36714	2.49754	COMT
Congenital ichthyosiform erythroderma (HP:0007431)	0.364374	0.818462	2.23564	2.25704	ERCC2
Chronic diarrhea (HP:0002028)	0.331538	0.819175	2.51509	2.77669	SLC10A2
Muscle stiffness (HP:0003552)	0.348163	0.819287	2.36714	2.49754	SLC16A1
Prolonged QT interval (HP:0001657)	0.364374	0.819497	2.23564	2.25704	KCNH2
Neoplasm of the adrenal gland (HP:0100631)	0.331538	0.820315	2.51509	2.77669	MEN1
Personality changes (HP:0000751)	0.348163	0.820372	2.36714	2.49754	GRN
Rough bone trabeculation (HP:0100670)	0.364374	0.820534	2.23564	2.25704	PORCN
Single transverse palmar crease (HP:0000954)	0.367685	0.820718	1.38764	1.38837	CD96;NOG;UBA1
Truncus arteriosus (HP:0001660)	0.331538	0.821457	2.51509	2.77669	COMT
Hypercholesterolemia (HP:0003124)	0.348163	0.821461	2.36714	2.49754	PHKA2
Poor eye contact (HP:0000817)	0.364374	0.821574	2.23564	2.25704	FOXG1
Malignant hyperthermia (HP:0002047)	0.348163	0.822551	2.36714	2.49754	GCDH
Pancreatic fibrosis (HP:0100732)	0.331538	0.822603	2.51509	2.77669	CEP290
Abnormality of renal resorption (HP:0011038)	0.364374	0.822617	2.23564	2.25704	CEP290
Hemangiomatosis (HP:0007461)	0.348163	0.823645	2.36714	2.49754	AKT1
Aplasia/hypoplasia of the humerus (HP:0006507)	0.364374	0.823662	2.23564	2.25704	NOG
Hypoplastic iliac wings (HP:0002866)	0.364374	0.82471	2.23564	2.25704	TRAPPC2
Palpebral edema (HP:0100540)	0.348163	0.824742	2.36714	2.49754	FOXG1
Hepatocellular necrosis (HP:0001404)	0.364374	0.825761	2.23564	2.25704	NDUFS8
Impaired platelet aggregation (HP:0003540)	0.348163	0.825842	2.36714	2.49754	DTNBP1
Abnormality of the vertebral endplates (HP:0005106)	0.364374	0.826814	2.23564	2.25704	TRAPPC2
Inappropriate behavior (HP:0000719)	0.348163	0.826944	2.36714	2.49754	GRN
Abnormality of the nasolacrimal system (HP:0000614)	0.364374	0.82787	2.23564	2.25704	TCOF1
Opisthotonus (HP:0002179)	0.348163	0.82805	2.36714	2.49754	GCDH
Pancreatic cysts (HP:0001737)	0.364374	0.828929	2.23564	2.25704	CEP290
Glomerulopathy (HP:0100820)	0.371833	0.828936	1.54775	1.5312	HLA-B;HLA-DPB1
Gastrointestinal atresia (HP:0002589)	0.348163	0.829158	2.36714	2.49754	CHD7
Genu recurvatum (HP:0002816)	0.364374	0.82999	2.23564	2.25704	CTDP1
Easy fatigability (HP:0003388)	0.364374	0.831054	2.23564	2.25704	DOK7
Thin upper lip vermilion (HP:0000219)	0.36287	0.831889	1.5781	1.59973	NOG;ARX
Renal tubular acidosis (HP:0001947)	0.364374	0.832121	2.23564	2.25704	UQCC2
Abnormality of chromosome segregation (HP:0002916)	0.380184	0.83294	2.11797	2.04829	SEMA5A
Pulmonary hypoplasia (HP:0002089)	0.36287	0.832963	1.5781	1.59973	DOK7;PAX2
Muscular hypotonia of the trunk (HP:0008936)	0.380744	0.833142	1.51855	1.46635	ARX;TARS2
Abnormality of the calf musculature (HP:0001430)	0.364374	0.833191	2.23564	2.25704	AR
Granulocytopenia (HP:0001913)	0.380184	0.833967	2.11797	2.04829	IKBKG
Decreased muscle mass (HP:0003199)	0.364374	0.834263	2.23564	2.25704	G6PC
Preauricular pit (HP:0004467)	0.380184	0.834997	2.11797	2.04829	ZFPM2
Periauricular skin pits (HP:0100277)	0.380184	0.836029	2.11797	2.04829	ZFPM2
Abnormal respiratory motile cilium physiology (HP:0012261)	0.380184	0.837064	2.11797	2.04829	LRRC6
Short clavicles (HP:0000894)	0.380184	0.838101	2.11797	2.04829	PORCN
Broad-based gait (HP:0002136)	0.380184	0.839141	2.11797	2.04829	NRXN1
Rhinitis (HP:0012384)	0.380184	0.840183	2.11797	2.04829	LRRC6
Metaphyseal irregularity (HP:0003025)	0.380184	0.841228	2.11797	2.04829	CLCN5
Congenital glaucoma (HP:0001087)	0.380184	0.842276	2.11797	2.04829	AKT1
Advanced eruption of teeth (HP:0006288)	0.380184	0.843326	2.11797	2.04829	DSP
Exostoses (HP:0100777)	0.380184	0.844379	2.11797	2.04829	AKT1
Recurrent sinusitis (HP:0011108)	0.380184	0.845434	2.11797	2.04829	LRRC6
Tibial bowing (HP:0002982)	0.395601	0.845882	2.01207	1.86589	CLCN5
Progressive hearing impairment (HP:0001730)	0.380184	0.846492	2.11797	2.04829	SERPINB6
Mediastinal lymphadenopathy (HP:0100721)	0.395601	0.8469	2.01207	1.86589	PORCN
Leiomyosarcoma (HP:0100243)	0.395601	0.847921	2.01207	1.86589	AKT1
Tachypnea (HP:0002789)	0.395601	0.848944	2.01207	1.86589	CEP290
Abnormal hand bone ossification (HP:0010660)	0.395601	0.849969	2.01207	1.86589	DDR2
Aplasia/Hypoplasia of the abdominal wall musculature (HP:0010318)	0.398403	0.850851	1.46333	1.34669	CD96;TNXB
Basal ganglia calcification (HP:0002135)	0.395601	0.850997	2.01207	1.86589	PDGFB
Pes cavus (HP:0001761)	0.399436	0.851015	1.2478	1.1451	CTDP1;CHD7;DUSP6;CUL4B
Short palm (HP:0004279)	0.389602	0.851477	1.49042	1.40492	SEMA5A;LIG4
Uterine leiomyosarcoma (HP:0002891)	0.395601	0.852027	2.01207	1.86589	AKT1
Coarse facial features (HP:0000280)	0.399436	0.852035	1.2478	1.1451	SLC35A2;NAGLU;ARX;FBXO31
Hyperphosphaturia (HP:0003109)	0.395601	0.85306	2.01207	1.86589	CLCN5
Disproportionate tall stature (HP:0001519)	0.395601	0.854095	2.01207	1.86589	ZDHHC9
Hepatocellular carcinoma (HP:0001402)	0.395601	0.855133	2.01207	1.86589	G6PC
Increased number of teeth (HP:0011069)	0.395601	0.856173	2.01207	1.86589	BCOR
Tubulointerstitial abnormality (HP:0001969)	0.395601	0.857216	2.01207	1.86589	CLCN5
Inflammation of the large intestine (HP:0002037)	0.395601	0.858261	2.01207	1.86589	GPIHBP1
Cystic liver disease (HP:0006706)	0.395601	0.859309	2.01207	1.86589	CEP290
Hypotrichosis (HP:0001006)	0.410635	0.859436	1.91626	1.70557	EDA
Congestive heart failure (HP:0001635)	0.393814	0.859626	1.25755	1.17188	DSP;EYA4;IKBKG;SLC19A2
Abnormal ossification of hand bones (HP:0005921)	0.395601	0.86036	2.01207	1.86589	DDR2
Clitoromegaly (HP:0000057)	0.410635	0.860448	1.91626	1.70557	CD96
Restlessness (HP:0000711)	0.395601	0.861413	2.01207	1.86589	GRN
Syncope (HP:0001279)	0.410635	0.861463	1.91626	1.70557	KCNH2
Gingival bleeding (HP:0000225)	0.395601	0.862468	2.01207	1.86589	JAK2
Limb-girdle muscle weakness (HP:0003325)	0.410635	0.86248	1.91626	1.70557	DNAJB6
Hydronephrosis (HP:0000126)	0.407144	0.863301	1.43719	1.29145	PORCN;CHD7
Cystic hygroma (HP:0000476)	0.410635	0.863499	1.91626	1.70557	DOK7
Arachnodactyly (HP:0001166)	0.407144	0.864331	1.43719	1.29145	ZDHHC9;DSE
Ovoid vertebral bodies (HP:0003300)	0.410635	0.864521	1.91626	1.70557	NAGLU
Optic disc pallor (HP:0000543)	0.407144	0.865364	1.43719	1.29145	COX7B;NR2F1
Dialeptic seizures (HP:0011146)	0.410635	0.865545	1.91626	1.70557	GABRG2
Ascites (HP:0001541)	0.407144	0.866399	1.43719	1.29145	JAK2;F5
Poor speech (HP:0002465)	0.410635	0.866572	1.91626	1.70557	UQCC2
Delayed gross motor development (HP:0002194)	0.410635	0.867601	1.91626	1.70557	DSE
Prolonged bleeding time (HP:0003010)	0.410635	0.868633	1.91626	1.70557	F5
Cutaneous finger syndactyly (HP:0010554)	0.410635	0.869667	1.91626	1.70557	NOG
Rickets (HP:0002748)	0.425296	0.876712	1.82916	1.56387	CLCN5
Anosmia (HP:0000458)	0.425296	0.877729	1.82916	1.56387	CHD7
Torticollis (HP:0000473)	0.425296	0.878748	1.82916	1.56387	TGM6
Progressive microcephaly (HP:0000253)	0.425296	0.87977	1.82916	1.56387	FOXG1
Breast carcinoma (HP:0003002)	0.425296	0.880794	1.82916	1.56387	AKT1
Intention tremor (HP:0002080)	0.425296	0.881821	1.82916	1.56387	TGM6
Transitional cell carcinoma of the bladder (HP:0006740)	0.425296	0.88285	1.82916	1.56387	AKT1
Short palpebral fissure (HP:0012745)	0.425296	0.883881	1.82916	1.56387	DOK7
Abnormality of T cell physiology (HP:0011840)	0.425296	0.884915	1.82916	1.56387	RAB27A
Generalized amyotrophy (HP:0003700)	0.425296	0.885951	1.82916	1.56387	DOK7
Hepatic necrosis (HP:0002605)	0.425296	0.88699	1.82916	1.56387	NDUFS8
Premature graying of hair (HP:0002216)	0.439594	0.88767	1.74963	1.43803	RAB27A
Cavernous hemangioma (HP:0001048)	0.425296	0.888031	1.82916	1.56387	AKT1
Hypergonadotropic hypogonadism (HP:0000815)	0.439594	0.888678	1.74963	1.43803	CTDP1
Gingivitis (HP:0000230)	0.425296	0.889074	1.82916	1.56387	TNXB
Acute myeloid leukemia (HP:0004808)	0.439594	0.889689	1.74963	1.43803	JAK2
Incomplete penetrance (HP:0003829)	0.432987	0.890501	1.36412	1.14183	PDGFB;PITX1
Impaired social interactions (HP:0000735)	0.439594	0.890703	1.74963	1.43803	FOXG1
Polycystic kidney dysplasia (HP:0000113)	0.432987	0.891532	1.36412	1.14183	COMT;CEP290
Camptodactyly of toe (HP:0001836)	0.439594	0.891718	1.74963	1.43803	BCOR
Hypoplasia of the ulna (HP:0003022)	0.439594	0.892736	1.74963	1.43803	CHD7
Microcornea (HP:0000482)	0.434609	0.892805	1.24458	1.03712	CTDP1;BCOR;CEP290
Focal seizures (HP:0007359)	0.439594	0.893756	1.74963	1.43803	GABRG2
Abnormal social behavior (HP:0012433)	0.439594	0.894779	1.74963	1.43803	FOXG1
Joint stiffness (HP:0001387)	0.439594	0.895804	1.74963	1.43803	NAGLU
Bowel incontinence (HP:0002607)	0.439594	0.896831	1.74963	1.43803	COMT
Generalized hypopigmentation (HP:0007513)	0.439594	0.897861	1.74963	1.43803	DTNBP1
Coxa vara (HP:0002812)	0.439594	0.898893	1.74963	1.43803	TRAPPC2
Gastrointestinal dysmotility (HP:0002579)	0.439594	0.899927	1.74963	1.43803	TNXB
Neonatal onset (HP:0003623)	0.439594	0.900964	1.74963	1.43803	HSD3B7
Glycosuria (HP:0003076)	0.453536	0.901497	1.67673	1.32576	CLCN5
Hereditary nonpolyposis colorectal carcinoma (HP:0006716)	0.439594	0.902003	1.74963	1.43803	AKT1
Neck muscle weakness (HP:0000467)	0.453536	0.902505	1.67673	1.32576	TGM6
Abnormal large intestine physiology (HP:0012700)	0.453536	0.903516	1.67673	1.32576	COMT
Hyperthyroidism (HP:0000836)	0.453536	0.904529	1.67673	1.32576	COMT
Abnormality of urine glucose concentration (HP:0011016)	0.453536	0.905544	1.67673	1.32576	CLCN5
Bladder carcinoma (HP:0002862)	0.453536	0.906562	1.67673	1.32576	AKT1
Aplasia/Hypoplasia of the tongue (HP:0010295)	0.453536	0.907581	1.67673	1.32576	CEP290
Cutaneous syndactyly (HP:0012725)	0.453536	0.908603	1.67673	1.32576	NOG
Neuronal loss in central nervous system (HP:0002529)	0.453536	0.909628	1.67673	1.32576	GRN
Choanal atresia (HP:0000453)	0.458214	0.909781	1.29811	1.01307	TCOF1;CHD7
Femoral bowing (HP:0002980)	0.453536	0.910654	1.67673	1.32576	CLCN5
Abnormal urine phosphate concentration (HP:0012599)	0.453536	0.911683	1.67673	1.32576	CLCN5
Abnormality of purine metabolism (HP:0004352)	0.453536	0.912715	1.67673	1.32576	G6PC
Stillbirth (HP:0003826)	0.453536	0.913748	1.67673	1.32576	DOK7
Bladder neoplasm (HP:0009725)	0.453536	0.914784	1.67673	1.32576	AKT1
Abnormalities of placenta or umbilical cord (HP:0001194)	0.467132	0.921316	1.60966	1.22518	DOK7
Flared metaphyses (HP:0003015)	0.467132	0.922339	1.60966	1.22518	DDR2
Knee flexion contracture (HP:0006380)	0.467132	0.923363	1.60966	1.22518	DDR2
Abnormality of chromosome stability (HP:0003220)	0.467132	0.92439	1.60966	1.22518	LIG4
Broad thumb (HP:0011304)	0.467132	0.92542	1.60966	1.22518	NOG
Acanthosis nigricans (HP:0000956)	0.467132	0.926452	1.60966	1.22518	CUL4B
Congenital onset (HP:0003577)	0.471365	0.928635	1.13356	0.852578	IBA57;STT3B;PAX2;PLEC
Brachycephaly (HP:0000248)	0.474667	0.934107	1.25755	0.937049	EFNB1;DSE
Patellar aplasia (HP:0006443)	0.48039	0.942242	1.54775	1.13474	MIPOL1
Mucosal telangiectasiae (HP:0100579)	0.48039	0.943282	1.54775	1.13474	AKT1
Recurrent pneumonia (HP:0006532)	0.48039	0.944324	1.54775	1.13474	DDR2
Macrotia (HP:0000400)	0.486199	0.952586	1.14976	0.829131	CHD7;UBA1;BRWD3
Severe global developmental delay (HP:0011344)	0.493319	0.954967	1.49042	1.05313	ARX
Skin pits (HP:0100276)	0.493319	0.956007	1.49042	1.05313	ZFPM2
Chondrocalcinosis (HP:0000934)	0.493319	0.95705	1.49042	1.05313	ANKH
Abnormality of the motor neurons (HP:0002450)	0.493319	0.958094	1.49042	1.05313	UBA1
Astigmatism (HP:0000483)	0.490814	0.95846	1.21944	0.867863	BBS10;CEP290
Hammertoe (HP:0001765)	0.493319	0.959141	1.49042	1.05313	BCOR
Nephropathy (HP:0000112)	0.490814	0.959513	1.21944	0.867863	IFT140;CEP290
Abnormal neuron morphology (HP:0012757)	0.493319	0.960191	1.49042	1.05313	UBA1
Tracheoesophageal fistula (HP:0002575)	0.490814	0.960569	1.21944	0.867863	TCOF1;CHD7
Craniofacial dystonia (HP:0012179)	0.493319	0.961243	1.49042	1.05313	TGM6
Macular degeneration (HP:0000608)	0.493319	0.962297	1.49042	1.05313	PAX2
Oligohydramnios (HP:0001562)	0.498769	0.96342	1.20124	0.835596	CEP290;PAX2
Postnatal microcephaly (HP:0005484)	0.505927	0.963645	1.43719	0.979251	TRAPPC9
Postnatal growth retardation (HP:0008897)	0.506644	0.963979	1.18357	0.804765	CHD7;PSPH
Cafe-au-lait spot (HP:0000957)	0.498769	0.964467	1.20124	0.835596	AKT1;MEN1
Lissencephaly (HP:0001339)	0.505927	0.964677	1.43719	0.979251	ARX
Abnormality of Sharpey fibers (HP:0100685)	0.505927	0.965713	1.43719	0.979251	ANKH
Congenital hip dislocation (HP:0001374)	0.505927	0.96675	1.43719	0.979251	PORCN
Heterogeneous (HP:0001425)	0.508779	0.967006	1.08031	0.730009	DSP;EDA;NDUFS8;AKT1
Gastrointestinal carcinoma (HP:0002672)	0.505927	0.967789	1.43719	0.979251	AKT1
Malignant gastrointestinal tract tumors (HP:0006749)	0.505927	0.968831	1.43719	0.979251	AKT1
Patellar dislocation (HP:0002999)	0.505927	0.969875	1.43719	0.979251	COMT
Joint swelling (HP:0001386)	0.505927	0.970921	1.43719	0.979251	ANKH
Multifactorial inheritance (HP:0001426)	0.505927	0.97197	1.43719	0.979251	GJB3
Pulmonary fibrosis (HP:0002206)	0.518222	0.972486	1.38764	0.912165	HLA-DPB1
Abnormality of skull ossification (HP:0002703)	0.505927	0.973021	1.43719	0.979251	NAGLU
Developmental regression (HP:0002376)	0.519251	0.97339	1.066	0.698622	NTNG1;GCDH;FOXG1;HLA-B
Joint contractures involving the joints of the feet (HP:0100492)	0.518222	0.973513	1.38764	0.912165	BCOR
Aplasia/Hypoplasia of the ulna (HP:0006495)	0.505927	0.974074	1.43719	0.979251	CHD7
High forehead (HP:0000348)	0.504959	0.974319	1.11782	0.76378	COX7B;ZDHHC9;ARX
Vertebral fusion (HP:0002948)	0.518222	0.974542	1.38764	0.912165	NOG
Generalized hyperpigmentation (HP:0007440)	0.505927	0.975129	1.43719	0.979251	AKT1
Hypercalcemia (HP:0003072)	0.518222	0.975573	1.38764	0.912165	MEN1
Flexion contracture of toe (HP:0005830)	0.518222	0.976607	1.38764	0.912165	BCOR
Hypergammaglobulinemia (HP:0010702)	0.518222	0.977642	1.38764	0.912165	IKBKG
Memory impairment (HP:0002354)	0.522151	0.977797	1.14976	0.747109	GRN;HLA-B
Wormian bones (HP:0002645)	0.518222	0.97868	1.38764	0.912165	TNXB
Bifid uvula (HP:0000193)	0.518222	0.97972	1.38764	0.912165	BCOR
Generalized tonic-clonic seizures (HP:0002069)	0.518222	0.980762	1.38764	0.912165	GABRG2
Recurrent fungal infections (HP:0002841)	0.518222	0.981807	1.38764	0.912165	IL17F
Progressive visual loss (HP:0000529)	0.518222	0.982854	1.38764	0.912165	RS1
Hamartoma (HP:0010566)	0.518222	0.983903	1.38764	0.912165	AKT1
Recurrent skin infections (HP:0001581)	0.530211	0.985628	1.34138	0.851079	IL17F
Wide anterior fontanel (HP:0000260)	0.530211	0.986659	1.34138	0.851079	ARX
Plagiocephaly (HP:0001357)	0.530211	0.987692	1.34138	0.851079	EFNB1
Ulnar deviation of finger (HP:0009465)	0.530211	0.988728	1.34138	0.851079	CD96
Decreased motor nerve conduction velocity (HP:0003431)	0.530211	0.989765	1.34138	0.851079	CTDP1
Hypertriglyceridemia (HP:0002155)	0.530211	0.990805	1.34138	0.851079	PHKA2
Osteopenia (HP:0000938)	0.529781	0.991042	1.13356	0.720142	PRKACA;DUSP6
Small intestinal stenosis (HP:0012848)	0.541903	0.991817	1.29811	0.795311	PORCN
Duodenal stenosis (HP:0100867)	0.541903	0.992838	1.29811	0.795311	PORCN
Cellular immunodeficiency (HP:0005374)	0.541903	0.993862	1.29811	0.795311	CHD7
Prenatal maternal abnormality (HP:0002686)	0.541903	0.994887	1.29811	0.795311	F5
Renal tubular dysfunction (HP:0000124)	0.541903	0.995915	1.29811	0.795311	UQCC2
Hypermetropia (HP:0000540)	0.544791	0.996077	1.10251	0.66961	NOG;GABRD
Hepatitis (HP:0012115)	0.541903	0.996945	1.29811	0.795311	HSD3B7
External ear malformation (HP:0008572)	0.537328	0.997815	1.11782	0.694329	CHD7;BCOR
Melanoma (HP:0002861)	0.541903	0.997977	1.29811	0.795311	AKT1
Abnormal EKG (HP:0003115)	0.541903	0.999011	1.29811	0.795311	KCNH2
Hypophosphatemia (HP:0002148)	0.541903	1	1.29811	0.795311	CLCN5
Laryngomalacia (HP:0001601)	0.541903	1	1.29811	0.795311	CHD7
Aplasia/Hypoplasia of the middle phalanges of the hand (HP:0009843)	0.541903	1	1.29811	0.795311	NOG
Hypoplastic ilia (HP:0000946)	0.541903	1	1.29811	0.795311	TRAPPC2
Abnormality of dicarboxylic acid metabolism (HP:0010995)	0.541903	1	1.29811	0.795311	GCDH
Dicarboxylic aciduria (HP:0003215)	0.541903	1	1.29811	0.795311	GCDH
Broad phalanges of the hand (HP:0009768)	0.553305	1	1.25755	0.744274	NOG
Hallux valgus (HP:0001822)	0.553305	1	1.25755	0.744274	AKT1
Short metatarsal (HP:0010743)	0.553305	1	1.25755	0.744274	PORCN
Renal cell carcinoma (HP:0005584)	0.553305	1	1.25755	0.744274	AKT1
Abnormality of primary teeth (HP:0006481)	0.564423	1	1.21944	0.69746	BCOR
Hypoplastic toenails (HP:0001800)	0.564423	1	1.21944	0.69746	LIG4
Stroke (HP:0001297)	0.564423	1	1.21944	0.69746	SLC19A2
Premature birth (HP:0001622)	0.566673	1	1.05899	0.601476	DOK7;PLEC
Sloping forehead (HP:0000340)	0.566673	1	1.05899	0.601476	LIG4;CEP290
Carious teeth (HP:0000670)	0.570519	1	1.01449	0.569341	AKT1;COMT;PLEC
Dementia (HP:0000726)	0.573796	1	1.04523	0.580607	GRN;PDGFB
Lymphopenia (HP:0001888)	0.575265	1	1.18357	0.654427	CHD7
Cutis marmorata (HP:0000965)	0.575265	1	1.18357	0.654427	LIG4
Broad finger (HP:0001500)	0.575265	1	1.18357	0.654427	NOG
Hyperammonemia (HP:0001987)	0.575265	1	1.18357	0.654427	CYC1
Deviation of the hallux (HP:0010051)	0.575265	1	1.18357	0.654427	AKT1
Neoplasm of the lung (HP:0100526)	0.575265	1	1.18357	0.654427	AKT1
Difficulty walking (HP:0002355)	0.575265	1	1.18357	0.654427	TGM6
Dysarthria (HP:0001260)	0.583544	1	0.976734	0.526104	AR;NDUFS8;ARX;PDGFB;TGM6
Abnormality of nucleobase metabolism (HP:0010932)	0.585837	1	1.14976	0.61479	G6PC
Corneal erosion (HP:0200020)	0.585837	1	1.14976	0.61479	HLA-B
Palmoplantar keratoderma (HP:0000982)	0.587444	1	0.989544	0.526412	DSP;GJB3;AKT1
Obsessive-compulsive behavior (HP:0000722)	0.596147	1	1.11782	0.578211	CHD7
Hyperbilirubinemia (HP:0002904)	0.596147	1	1.11782	0.578211	HSD3B7
Abnormality of the shoulder girdle musculature (HP:0001435)	0.596147	1	1.11782	0.578211	DNAJB6
Aplasia/Hypoplasia of metatarsal bones (HP:0001964)	0.596147	1	1.11782	0.578211	PORCN
Abnormality of T cells (HP:0002843)	0.596147	1	1.11782	0.578211	RAB27A
Abnormality of the middle phalanges of the hand (HP:0009833)	0.596147	1	1.11782	0.578211	NOG
Forearm undergrowth (HP:0009821)	0.596147	1	1.11782	0.578211	CHD7
Recurrent urinary tract infections (HP:0000010)	0.601433	1	0.993616	0.505194	TNXB;IL17F
Hypotelorism (HP:0000601)	0.606201	1	1.08761	0.544395	TRAPPC9
Infertility (HP:0000789)	0.606201	1	1.08761	0.544395	AR
Aseptic necrosis (HP:0010885)	0.606201	1	1.08761	0.544395	HLA-B
Nephrocalcinosis (HP:0000121)	0.606201	1	1.08761	0.544395	CLCN5
Anxiety (HP:0000739)	0.606201	1	1.08761	0.544395	PDGFB
Neoplasm of the respiratory system (HP:0100606)	0.606201	1	1.08761	0.544395	AKT1
Uterine neoplasm (HP:0010784)	0.616005	1	1.05899	0.513079	AKT1
Congenital hepatic fibrosis (HP:0002612)	0.616005	1	1.05899	0.513079	CEP290
Abnormality of the basal ganglia (HP:0002134)	0.616005	1	1.05899	0.513079	PDGFB
Recurrent lower respiratory tract infections (HP:0002783)	0.616005	1	1.05899	0.513079	DDR2
Cardiomegaly (HP:0001640)	0.616005	1	1.05899	0.513079	NAGLU
Abnormality of cells of the lymphoid lineage (HP:0012140)	0.625565	1	1.03183	0.484032	CHD7
Aneurysm (HP:0002617)	0.625565	1	1.03183	0.484032	HLA-B
Neoplasm of the liver (HP:0002896)	0.625565	1	1.03183	0.484032	G6PC
CNS demyelination (HP:0007305)	0.625565	1	1.03183	0.484032	NDUFS8
Melanocytic nevus (HP:0000995)	0.625565	1	1.03183	0.484032	AKT1
Macroglossia (HP:0000158)	0.634888	1	1.00604	0.457049	CUL4B
Hypercalciuria (HP:0002150)	0.634888	1	1.00604	0.457049	CLCN5
Arteriovenous malformation (HP:0100026)	0.634888	1	1.00604	0.457049	AKT1
Anorexia (HP:0002039)	0.643979	1	0.981499	0.431946	HLA-B
Spastic tetraplegia (HP:0002510)	0.643979	1	0.981499	0.431946	ARX
Juvenile onset (HP:0003621)	0.6465	1	0.914578	0.398923	NAGLU;DOK7
Prominent occiput (HP:0000269)	0.652845	1	0.95813	0.408562	MESP2
Goiter (HP:0000853)	0.652845	1	0.95813	0.408562	AKT1
Cerebellar atrophy (HP:0001272)	0.655693	1	0.894254	0.377431	GRN;TGM6;STT3B
Recurrent otitis media (HP:0000403)	0.66149	1	0.935848	0.386749	LRRC6
Pallor (HP:0000980)	0.66149	1	0.935848	0.386749	RPL5
Psychosis (HP:0000709)	0.67814	1	0.894254	0.347329	PDGFB
Mitochondrial inheritance (HP:0001427)	0.67814	1	0.894254	0.347329	NDUFS8
Neoplasm of the pancreas (HP:0002894)	0.67814	1	0.894254	0.347329	MEN1
Radioulnar synostosis (HP:0002974)	0.686156	1	0.874814	0.329498	BCOR
Myelodysplasia (HP:0002863)	0.686156	1	0.874814	0.329498	JAK2
Polymicrogyria (HP:0002126)	0.686156	1	0.874814	0.329498	IBA57
Ovarian neoplasm (HP:0100615)	0.686156	1	0.874814	0.329498	AKT1
Increased CSF lactate (HP:0002490)	0.693973	1	0.856201	0.312789	NDUFS8
Oculomotor apraxia (HP:0000657)	0.693973	1	0.856201	0.312789	CEP290
Hypoplasia of the maxilla (HP:0000327)	0.693973	1	0.856201	0.312789	EDA
Variable expressivity (HP:0003828)	0.69797	1	0.838364	0.301458	SLC10A2;KLHL41;GABRG2
Thick lower lip vermilion (HP:0000179)	0.698397	1	0.829721	0.297843	RPL5;CUL4B
Mandibular prognathia (HP:0000303)	0.698397	1	0.829721	0.297843	ANKH;FOXG1
Low posterior hairline (HP:0002162)	0.709029	1	0.821254	0.282395	EFNB1
Round face (HP:0000311)	0.709029	1	0.821254	0.282395	SEMA5A
Photophobia (HP:0000613)	0.711157	1	0.821254	0.279934	ERCC2;HLA-B;XPA
Dehydration (HP:0001944)	0.756136	1	0.718597	0.200872	PLEC
Rigidity (HP:0002063)	0.756136	1	0.718597	0.200872	GCDH
Gait ataxia (HP:0002066)	0.756136	1	0.718597	0.200872	CUL4B
Full cheeks (HP:0000293)	0.762213	1	0.70599	0.191697	CEP290
Respiratory failure (HP:0002878)	0.768139	1	0.693818	0.183019	NDUFS8
Type II diabetes mellitus (HP:0005978)	0.770748	1	0.718597	0.187118	AR;LIG4
Pyloric stenosis (HP:0002021)	0.785047	1	0.659696	0.159654	GABRD
Midface retrusion (HP:0011800)	0.790404	1	0.649056	0.152665	CCDC8
Prominent forehead (HP:0011220)	0.795629	1	0.638753	0.146033	BRWD3
Dilated cardiomyopathy (HP:0001644)	0.805692	1	0.619099	0.133759	EYA4
Babinski sign (HP:0003487)	0.806506	1	0.665148	0.143036	CTDP1;TGM6
Cerebellar hypoplasia (HP:0001321)	0.81526	1	0.600619	0.122676	DOK7
Genu valgum (HP:0002857)	0.849054	1	0.536553	0.0877973	BCOR
Pectus carinatum (HP:0000768)	0.852819	1	0.529493	0.0842993	ZDHHC9
Lethargy (HP:0001254)	0.870284	1	0.496808	0.0690241	KRT18
Progressive disorder (HP:0003676)	0.878735	1	0.555054	0.0717528	NDUFS8;PDGFB
Vomiting (HP:0002013)	0.934459	1	0.372606	0.0252582	F12
