# Supplementary material for: Aflatoxin Exposure during Early Life Is Associated with Differential DNA Methylation in Two-Year-Old Gambian Children
Source: Int J Mol Sci. 2021 Aug 20;22(16):8967. doi: 10.3390/ijms22168967 (PMC8396526; doi:10.3390/ijms22168967)
Supplement: Supplementary file 1 [file ijms-22-08967-s001.zip › Ghantous et al supplementary files/Ghantous et al_Supplementary file S7.xlsx]

## Sheet: DMRresContvsLow
Supplementary file S7. List of significant DMRs (FDR < 0.05) from the Recurrent vs Low AF adjusted model.
seqnames	source	feature	start	end	score	strand	frame	group	no.cpgs	minfdr	Stouffer	maxbetafc	meanbetafc	nearestGene	overlapping.promoters	probes
chr6	dmrcate	dmr	33047944	33049505	1.8207e-16	*	.	270	28	1.8207e-16	0.618815	0.114081	0.065164	HLA-DPB1	HLA-DPB1-002, HLA-DPA1-004, HLA-DPA1-001, HLA-DPB1-008, RPL32P1-001, HLA-DPA1-002, HLA-DPB1-006, HLA-DPA1-005, HLA-DPB1-009, HLA-DPB1-005, HLA-DPB1-007	cg17362900,cg09059466,cg19053046,cg09234582,cg25045942,cg13349035,cg02692313,cg10850215,cg03229061,cg17588455,cg26645432,cg06437840,cg14870156,cg19990651,cg01132696,cg14801692,cg03636880,cg13581859,cg25511667,cg20223237,cg12893780,cg15829535,cg00570906,cg02197634,cg25491704,cg05798641,cg08796706,cg19404567,cg14428733
chr16	dmrcate	dmr	3114948	3115809	4.72708e-09	*	.	139	9	4.72708e-09	0.453706	-0.0292806	-0.0184902	IL32	IL32-010, IL32-001, IL32-201, IL32-004, IL32-018, IL32-024, IL32-009, IL32-019, IL32-015, IL32-008, IL32-022, IL32-027, IL32-020, IL32-012, IL32-007, IL32-013, IL32-016, IL32-003, IL32-006, IL32-005, IL32-014, IL32-002, IL32-017, IL32-023, IL32-029, IL32-011, IL32-026, IL32-028, IL32-025, IL32-033, IL32-032, IL32-031, IL32-030	cg08967456,cg16730716,cg01594685,cg00239353,cg26724967,cg23813257,cg18350391,cg08978665,cg00471190
chr11	dmrcate	dmr	66310467	66311422	8.39737e-08	*	.	1	4	8.39737e-08	0.0711186	-0.0698609	-0.050103	ZDHHC24	NA	cg24423806,cg05516272,cg07977202,cg07165756
chr16	dmrcate	dmr	53406901	53407808	1.11313e-07	*	.	71	9	1.11313e-07	0.360873	-0.175489	-0.0796317	LOC643802	RP11-44F14.1-002, RP11-44F14.1-001, RP11-44F14.2-001	cg02382016,cg08615070,cg09744766,cg27158636,cg08681685,cg10144400,cg04506728,cg04653913,cg02380802
chr2	dmrcate	dmr	3641709	3642967	2.02409e-07	*	.	196	12	2.02409e-07	0.518919	-0.103438	-0.0451837	COLEC11	COLEC11-001, COLEC11-002, COLEC11-201, COLEC11-011, COLEC11-010, COLEC11-004, COLEC11-003	cg00725994,cg07921235,cg03579365,cg18105675,cg10945539,cg19867917,cg09974661,cg00835279,cg17872886,cg16430428,cg26615126,cg24755996
chr4	dmrcate	dmr	176348926	176349760	1.01512e-06	*	.	153	4	1.01512e-06	0.47287	-0.117986	-0.0345313	GPM6A	NA	cg15622155,cg11685843,cg01631368,cg21428908
chr10	dmrcate	dmr	74034644	74034667	1.75222e-05	*	.	2	3	1.75222e-05	0.121076	0.0347942	0.0263868	DDIT4	DDIT4-001, DDIT4-003, DDIT4-002, RP11-442H21.2-001	cg01839993,cg10592592,cg20897136
chr6	dmrcate	dmr	291687	293331	1.77035e-05	*	.	235	11	1.77035e-05	0.559344	0.0404291	0.0199839	DUSP22	DUSP22-001, DUSP22-002, DUSP22-005, DUSP22-012, DUSP22-011, DUSP22-004, DUSP22-003, DUSP22-008, DUSP22-017, DUSP22-006, DUSP22-007	cg07332563,cg21548813,cg03395511,cg15383120,cg18110333,cg05064044,cg11235426,cg01516881,cg26668828,cg01171360,cg20619695
chr15	dmrcate	dmr	100026370	100026867	1.82886e-05	*	.	3	4	1.82886e-05	0.155733	0.0737592	0.0492268	MEF2A	NA	cg17171786,cg26706896,cg10662643,cg02531067
chr3	dmrcate	dmr	112929672	112930438	3.85712e-05	*	.	244	6	3.85712e-05	0.580508	0.0803949	0.0340395	BOC	BOC-003, BOC-201, BOC-009, BOC-008, BOC-005, BOC-002, BOC-010, BOC-001, BOC-011	cg23646888,cg23091117,cg19119945,cg07676669,cg23260991,cg10954363
chr12	dmrcate	dmr	89748300	89749822	7.23166e-05	*	.	430	13	7.23166e-05	0.800486	0.0618895	0.030416	DUSP6	DUSP6-001	cg06192866,cg08802841,cg15296664,cg05589489,cg12414174,cg05403689,cg13519918,cg22466678,cg01093028,cg26635451,cg03689403,cg20640246,cg11902362
chr17	dmrcate	dmr	21355906	21356653	0.000142689	*	.	225	5	0.000142689	0.550853	0.0280443	0.0117258	KCNJ12	NA	cg21644830,cg03259243,cg20273670,cg14862806,cg08727303,cg12329476,cg10441661
chr17	dmrcate	dmr	7942137	7942743	0.000184118	*	.	47	6	0.000184118	0.333355	0.134658	0.0560294	ALOX15B	ALOX15B-201, ALOX15B-001, ALOX15B-004, ALOX15B-002, ALOX15B-005	cg02216481,cg26926665,cg12343777,cg15799267,cg18308285,cg22256433
chr7	dmrcate	dmr	5257609	5258485	0.000318055	*	.	327	6	0.000318055	0.676967	0.0440011	0.0209451	WIPI2	WIPI2-011, WIPI2-012	cg06640364,cg01134459,cg22663933,cg20071624,cg05639533,cg20367388
chr19	dmrcate	dmr	18314691	18316102	0.000373047	*	.	607	11	0.000373047	0.975213	-0.0300101	-0.0100339	RAB3A	RAB3A-001, RAB3A-002, RAB3A-003, RAB3A-004, AC068499.10-003, AC068499.10-001, AC068499.10-002	cg00320243,cg02912187,cg19844325,cg19756700,cg17968077,cg26001336,cg22259630,cg03532019,cg08825190,cg25518386,cg10681125
chr2	dmrcate	dmr	3698746	3699563	0.000380918	*	.	296	7	0.000380918	0.647083	0.139372	0.0733074	ALLC	NA	cg01926804,cg20539637,cg13452994,cg16123090,cg20720597,cg14882966,cg17046650
chr6	dmrcate	dmr	33256783	33258129	0.000523517	*	.	709	33	0.000523517	1	0.0270932	0.00228471	WDR46	PFDN6-001, PFDN6-201, PFDN6-004, WDR46-001, PFDN6-005, PFDN6-002, WDR46-008, PFDN6-007, WDR46-004, WDR46-005, WDR46-009, WDR46-010, WDR46-003, PFDN6-003	cg17714225,cg21754746,cg11337865,cg20037999,cg16435820,cg07340473,cg01487013,cg19243965,cg13082120,cg11368791,cg00578240,cg23805884,cg21782712,cg23120848,cg01371207,cg07173783,cg07179617,cg13990428,cg13576739,cg26288748,cg22889246,cg03109443,cg07063325,cg05125781,cg12745400,cg18707500,cg10081998,cg13138329,cg25569234,cg27231712,cg06494670,cg20478120,cg17827614
chr20	dmrcate	dmr	46414355	46414999	0.000535868	*	.	478	7	0.000535868	0.853954	-0.0325849	-0.0108535	SULF2	SULF2-001, SULF2-201, SULF2-002, SULF2-008, SULF2-015, SULF2-005	cg03965816,cg21798815,cg15435830,cg11979959,cg22084611,cg18124201,cg19754861
chr6	dmrcate	dmr	32939317	32940549	0.000548657	*	.	714	42	0.000548657	1	-0.0250615	-0.00220114	BRD2	BRD2-002, BRD2-005, BRD2-201, BRD2-IT1-001, BRD2-202, BRD2-006, BRD2-203, BRD2-004, BRD2-003, BRD2-019, XXbac-BPG181M17.6-001, BRD2-020, BRD2-018, BRD2-023	cg17013193,cg10061292,cg22026332,cg07211678,cg14219044,cg26226566,cg21174644,cg11400946,cg11348335,cg10955421,cg19713209,cg27352066,cg05600758,cg07794698,cg22131799,cg22492326,cg24008929,cg22696073,cg13418419,cg13465831,cg21580173,cg23303585,cg03201507,cg11700916,cg05908077,cg20051477,cg20868028,cg08228422,cg10919398,cg08275608,cg21081704,cg05276175,cg08228316,cg11945228,cg01540301,cg14661537,cg0…
chr21	dmrcate	dmr	34960242	34960952	0.000602588	*	.	311	3	0.000602588	0.66466	-0.029658	-0.0149478	DONSON	DONSON-001, DONSON-008, DONSON-004, DONSON-013, DONSON-002, DONSON-009, DONSON-006, DONSON-005, DONSON-014, DONSON-007	cg15447829,cg22407574,cg10277546
chr2	dmrcate	dmr	31806352	31806898	0.000620863	*	.	248	6	0.000620863	0.585625	-0.0713164	-0.0390088	SRD5A2	SRD5A2-201, SRD5A2-001	cg06492144,cg11765362,cg06149357,cg13527387,cg00712943,cg22549881
chr1	dmrcate	dmr	92414221	92414985	0.000620863	*	.	562	9	0.000620863	0.940893	0.0794307	0.0334538	BRDT	BRDT-008, BRDT-001, BRDT-002, BRDT-201, BRDT-202, BRDT-004, BRDT-005, BRDT-012, BRDT-003, BRDT-013, BRDT-007, BRDT-016, BRDT-017, BRDT-011, BRDT-009, BRDT-010, BRDT-015, BRDT-019, BRDT-020	cg19245011,cg01515515,cg06442199,cg03421440,cg14732540,cg13299824,cg02935097,cg00308185,cg08172037
chr10	dmrcate	dmr	102906525	102906949	0.000630345	*	.	6	3	0.000630345	0.222672	0.0307508	0.010233	TLX1	NA	cg09420637,cg26858268,cg25049341
chrX	dmrcate	dmr	44202713	44203803	0.000630345	*	.	393	7	0.000630345	0.757651	-0.0375309	-0.0200545	EFHC2	EFHC2-001	cg06831164,cg07481063,cg06467462,cg23223006,cg16619186,cg13996510,cg23252784
chr5	dmrcate	dmr	23506738	23507752	0.000630345	*	.	441	13	0.000630345	0.822807	-0.0636026	-0.0330777	PRDM9	PRDM9-001, PRDM9-003	cg04362002,cg10589310,cg25336267,cg22054885,cg19837938,cg02444433,cg22603366,cg09166973,cg07011961,cg25472530,cg22079902,cg01667892,cg05179993
chr13	dmrcate	dmr	21900392	21900854	0.000729547	*	.	65	6	0.000729547	0.350535	0.129503	0.0944048	MIPEPP3	NA	cg13903179,cg04632378,cg19500098,cg00035636,cg10411590,cg22663859
chr4	dmrcate	dmr	107237183	107238125	0.000758558	*	.	553	12	0.000758558	0.933366	0.0252522	-0.00327155	TBCK	AIMP1-002, TBCK-002, AIMP1-001, TBCK-003, TBCK-006, TBCK-201, AIMP1-201, TBCK-004, TBCK-009, TBCK-019, AIMP1-004	cg00230271,cg10347265,cg14477184,cg15750102,cg01818594,cg07367189,cg11185039,cg21877245,cg20061689,cg00622204,cg25072643,cg00045439
chrX	dmrcate	dmr	56589768	56590537	0.00083513	*	.	685	13	0.00083513	0.998731	-0.0404817	-0.0138034	UBQLN2	UBQLN2-001	cg02587153,cg10009003,cg25697726,cg09013091,cg14824933,cg23993375,cg10950413,cg09666011,cg16161440,cg02492740,cg01780361,cg04270663,cg20979765
chr19	dmrcate	dmr	50931222	50931875	0.000840692	*	.	259	7	0.000840692	0.603774	-0.0746282	-0.0446025	SPIB	NA	cg24092179,cg13403724,cg15007959,cg15690347,cg22745102,cg04508467,cg19387862
chr11	dmrcate	dmr	2465351	2466409	0.000840692	*	.	671	13	0.000840692	0.997752	-0.0262365	-0.00727928	KCNQ1	KCNQ1-001, KCNQ1-004, KCNQ1-005	cg00283576,cg04104132,cg23623667,cg19779211,cg04204548,cg12120300,cg09336947,cg05302416,cg07127259,cg26417642,cg06533200,cg05760393,cg17575811
chr15	dmrcate	dmr	93442219	93442616	0.000941746	*	.	182	3	0.000941746	0.50294	0.0325441	0.0192513	CHD2	CHD2-004, CHD2-001, CHD2-005, CHD2-002, CHD2-006, CHD2-003	cg06572974,cg25875908,cg00759508
chr1	dmrcate	dmr	895869	896763	0.000982089	*	.	514	7	0.000982089	0.890667	-0.0197644	-0.0071578	KLHL17	NOC2L-001, KLHL17-001, KLHL17-003, KLHL17-004, NOC2L-004, NOC2L-006	cg22114309,cg11132698,cg09789536,cg26866020,cg17505193,cg13802035,cg07582955
chr3	dmrcate	dmr	26663551	26664115	0.000999262	*	.	379	7	0.000999262	0.739603	-0.0358908	-0.0198461	LRRC3B	LRRC3B-001, LRRC3B-004, LRRC3B-005, AC099754.1-001	cg18404374,cg04954680,cg10768206,cg13689261,cg10332616,cg13964105,cg13787438
chr6	dmrcate	dmr	86324303	86324743	0.00102731	*	.	8	3	0.00102731	0.227065	-0.0261497	-0.0219994	SYNCRIP	RP11-321N4.5-001	cg10907727,cg26353121,cg07037045
chr2	dmrcate	dmr	176931680	176932840	0.00103317	*	.	484	6	0.00103317	0.856823	-0.0407177	-0.0175414	EVX2	NA	cg00674679,cg08552214,cg13972343,cg04528477,cg07986943,cg14526718
chr6	dmrcate	dmr	108444506	108444920	0.00104904	*	.	41	5	0.00104904	0.329001	0.037956	0.0294479	NR2E1	OSTM1-AS1-002, OSTM1-AS1-001	cg25323841,cg26298967,cg17176470,cg02532824,cg03707974
chrX	dmrcate	dmr	152938698	152939309	0.00109021	*	.	377	7	0.00109021	0.737776	-0.0356857	-0.0203553	PNCK	PNCK-006, PNCK-002, PNCK-022, PNCK-001, PNCK-201, PNCK-020, PNCK-016, PNCK-014, PNCK-015, PNCK-013, PNCK-005, PNCK-004, PNCK-017, PNCK-012, PNCK-009, PNCK-007, PNCK-021, PNCK-018, PNCK-003, PNCK-023, PNCK-011, PNCK-008, PNCK-010	cg02819256,cg00598664,cg25122000,cg26320895,cg25323012,cg00849191,cg07653728
chr17	dmrcate	dmr	74911481	74912348	0.00118984	*	.	546	7	0.00118984	0.92821	0.029005	-0.000180812	MGAT5B	NA	cg01218903,cg04215055,cg25277353,cg04609971,cg17391942,cg26748898,cg14653877
chr17	dmrcate	dmr	15820610	15821130	0.00125992	*	.	228	4	0.00125992	0.55304	0.111642	0.040914	ADORA2B	NA	cg05097861,cg07937925,cg16052975,cg11731596
chr1	dmrcate	dmr	159869223	159870326	0.00125992	*	.	253	8	0.00125992	0.59689	0.0535071	0.0264341	CFAP45	CCDC19-001, CCDC19-201, CCDC19-002, CCDC19-003, hsa-mir-4259.1-201	cg09451092,cg09753657,cg02849695,cg17239103,cg25153824,cg09476130,cg00099427,cg03685774
chr20	dmrcate	dmr	2733318	2733698	0.00130466	*	.	238	3	0.00130466	0.564375	0.018608	0.00301587	EBF4	EBF4-008, EBF4-007	cg27226920,cg08074820,cg06542865
chr6	dmrcate	dmr	42145539	42146143	0.00141661	*	.	117	5	0.00141661	0.419935	0.0425695	0.0231078	GUCA1A	NA	cg06049111,cg09613495,cg19653212,cg05730368,cg19489494
chr17	dmrcate	dmr	36612909	36613704	0.00141661	*	.	231	5	0.00141661	0.557182	-0.0457604	-0.0102223	ARHGAP23	ARHGAP23-201, ARHGAP23-002	cg12050358,cg07398541,cg00994583,cg25648121,cg04195161
chr7	dmrcate	dmr	2082850	2083868	0.001427	*	.	427	8	0.001427	0.797162	-0.0374911	-0.00462448	MAD1L1	NA	cg02304222,cg24577389,cg14010305,cg11792186,cg18483265,cg15914316,cg25352924,cg22576033
chr4	dmrcate	dmr	2765767	2766135	0.00146804	*	.	273	5	0.00146804	0.620025	-0.032987	-0.00659817	TNIP2	NA	cg14029686,cg04919784,cg04802040,cg03666053,cg08489941
chr6	dmrcate	dmr	33866749	33867588	0.00152513	*	.	397	7	0.00152513	0.762132	-0.023787	-0.00877184	LINC01016	RP3-468B3.2-001	cg18626954,cg02108340,cg15225534,cg24196784,cg09577986,cg05232857,cg23313266
chr1	dmrcate	dmr	108022767	108023482	0.00157928	*	.	363	6	0.00157928	0.722191	-0.0643237	-0.0449497	NTNG1	NA	cg09940267,cg24346905,cg20016673,cg21606490,cg12211867,cg26015416
chr7	dmrcate	dmr	1967621	1968348	0.00157928	*	.	396	6	0.00157928	0.761799	0.0412731	0.0228753	MAD1L1	NA	cg25193073,cg22870373,cg25020969,cg22621310,cg12583572,cg13700912
chr6	dmrcate	dmr	32846924	32847845	0.00157928	*	.	696	24	0.00157928	0.999655	-0.0343591	-0.0143418	LOC100294145	PPP1R2P1-002, PPP1R2P1-001	cg08072933,cg22454474,cg14427382,cg08229801,cg06542377,cg23465426,cg16928551,cg15713058,cg23942884,cg07189222,cg00063006,cg22859054,cg02269978,cg24639679,cg19628603,cg00797104,cg11060379,cg17352045,cg00892368,cg21685006,cg18942934,cg13493635,cg15076318,cg08873792,cg01607625,cg09318162,cg16454316
chr6	dmrcate	dmr	147124881	147125402	0.00160126	*	.	346	7	0.00160126	0.7024	-0.0350477	-0.022556	ADGB	ADGB-004, KATNBL1P6-001, KATNBL1P6-002	cg13876481,cg03668078,cg11637682,cg04325960,cg09639631,cg00004963,cg01845427
chr19	dmrcate	dmr	2226100	2226881	0.00161778	*	.	151	3	0.00161778	0.471386	-0.0376072	-0.0133793	DOT1L	DOT1L-007	cg12009436,cg05288857,cg22723887
chr20	dmrcate	dmr	19955436	19955868	0.00165465	*	.	36	4	0.00165465	0.32163	-0.0177581	-0.0132406	RIN2	NA	cg19327615,cg03894068,cg16606773,cg12049875
chr17	dmrcate	dmr	47286719	47288502	0.00173242	*	.	575	10	0.00173242	0.947956	-0.0301351	-0.0118189	ABI3	ABI3-001, GNGT2-001, ABI3-002, GNGT2-006, GNGT2-005, GNGT2-003, GNGT2-002, GNGT2-004	cg01833923,cg17839611,cg05716556,cg25451120,cg26334023,cg22960869,cg06874426,cg00980784,cg06952307,cg25839227
chr1	dmrcate	dmr	7021611	7022284	0.00185228	*	.	329	5	0.00185228	0.677167	0.0350709	0.0190458	CAMTA1	NA	cg04368242,cg27557829,cg25202269,cg03348461,cg09015774
chr6	dmrcate	dmr	29599836	29600994	0.00192584	*	.	686	17	0.00192584	0.998846	-0.0216772	-0.00575232	GABBR1	GABBR1-201, GABBR1-003, GABBR1-001, GABBR1-015, GABBR1-009, GABBR1-013, GABBR1-016, GABBR1-017, GABBR1-014, GABBR1-005, GABBR1-006	cg07839627,cg13013381,cg01453816,cg11209538,cg25774457,cg09749751,cg27217194,cg25804470,cg05661333,cg04057037,cg05434863,cg18293833,cg01455471,cg14128584,cg19456996,cg24847163,cg17851017
chr7	dmrcate	dmr	1587692	1588579	0.00195843	*	.	360	5	0.00195843	0.718962	0.123908	0.0428935	TMEM184A	TMEM184A-010, TMEM184A-003	cg03958363,cg18705808,cg04633141,cg23404435,cg09495282
chr1	dmrcate	dmr	50489240	50490706	0.00196159	*	.	681	16	0.00196159	0.998504	-0.0357338	-0.0101529	AGBL4	AGBL4-003, AGBL4-004, AGBL4-001	cg12127196,cg16260421,cg18540492,cg14615336,cg07913294,cg20931033,cg05759718,cg03732087,cg26682094,cg03217897,cg05387519,cg13424673,cg26249046,cg21834207,cg08716372,cg14175771
chr2	dmrcate	dmr	3683030	3683757	0.00197078	*	.	284	5	0.00197078	0.640212	-0.0390999	-0.0254455	COLEC11	NA	cg01745480,cg27472937,cg24048627,cg09256862,cg01268866
chr7	dmrcate	dmr	149172	150084	0.00199924	*	.	315	7	0.00199924	0.666102	-0.11496	-0.0489916	FAM20C	AC093627.9-001, AC093627.10-003, AC093627.10-002, AC093627.10-001, AC093627.9-004, AC093627.9-003	cg00514616,cg13098082,cg07290739,cg04577718,cg09304803,cg00476243,cg09462806
chr17	dmrcate	dmr	46687575	46688729	0.00202234	*	.	682	14	0.00202234	0.998627	-0.0214432	-0.00232539	HOXB7	HOXB7-001, HOXB7-003	cg23326728,cg02928991,cg21564235,cg06493080,cg06856188,cg17584085,cg20510845,cg24973150,cg11149743,cg09998632,cg17468987,cg09357097,cg24712277,cg22291922
chr3	dmrcate	dmr	50192260	50193232	0.00202413	*	.	554	6	0.00202413	0.934658	-0.0208254	-0.00785773	SEMA3F	SEMA3F-001, SEMA3F-004, SEMA3F-005, RP11-493K19.3-002, SEMA3F-006, RP11-493K19.3-001, SEMA3F-003	cg10992925,cg14925342,cg04614380,cg13239297,cg19515239,cg07640473
chr7	dmrcate	dmr	734765	734968	0.00205543	*	.	198	3	0.00205543	0.520702	-0.0391829	-0.0200664	PRKAR1B	NA	cg03278510,cg11229488,cg15899297
chr14	dmrcate	dmr	74253388	74254319	0.00210929	*	.	566	8	0.00210929	0.944805	-0.0165114	-0.00495365	ELMSAN1	ELMSAN1-001, RP5-1021I20.1-002, RP5-1021I20.1-001	cg23705847,cg25946216,cg18275445,cg19527121,cg08541933,cg14585852,cg13627097,cg01153342
chr16	dmrcate	dmr	66955873	66956242	0.00213622	*	.	87	5	0.00213622	0.382247	-0.0413101	-0.0287647	RRAD	RRAD-002	cg05420738,cg06410849,cg08770961,cg15482422,cg08634357
chr6	dmrcate	dmr	33871422	33874232	0.00216002	*	.	495	16	0.00216002	0.864599	0.0564727	0.0205798	LINC01016	NA	cg18702715,cg20071329,cg18597448,cg21503202,cg10666916,cg23427653,cg12949461,cg04874103,cg19884937,cg04502706,cg10072237,cg14753872,cg14626907,cg09118053,cg07940011,cg27178567
chr6	dmrcate	dmr	3752421	3753083	0.00219525	*	.	405	8	0.00219525	0.773444	-0.0505525	-0.0198509	PXDC1	PXDC1-001, RP11-420L9.2-001, PXDC1-002, PXDC1-004, RP11-420L9.5-001	cg16743811,cg11939283,cg08597764,cg14444140,cg24549507,cg24021113,cg10519840,cg04557883
chr2	dmrcate	dmr	242843821	242844876	0.00225552	*	.	204	6	0.00225552	0.525821	0.108889	0.0694572	RTP5	AC131097.4-002, AC131097.4-001	cg27404186,cg00935887,cg18896979,cg15506703,cg05875302,cg11685162
chr22	dmrcate	dmr	50173724	50174297	0.00231878	*	.	588	9	0.00231878	0.953242	-0.0218113	-0.0121076	NA	NA	cg08079387,cg22330533,cg07662964,cg19547694,cg06865642,cg17923377,cg23659250,cg20080845,cg17017161
chr12	dmrcate	dmr	64798028	64798935	0.00234114	*	.	374	5	0.00234114	0.73518	-0.024654	-0.00461349	XPOT	XPOT-001, XPOT-003	cg06401449,cg09188016,cg12373195,cg01033646,cg07408211
chr6	dmrcate	dmr	29893605	29894341	0.00234114	*	.	453	12	0.00234114	0.833612	-0.125569	-0.0704027	HLA-J	HLA-K-001, HCG4B-001	cg03876548,cg27165617,cg16302021,cg10595298,cg04227238,cg18786623,cg24751894,cg25644740,cg15070894,cg04520169,cg23237314,cg20341836,cg20464195,cg18741404,cg27146486,cg11533881,cg12589143
chr22	dmrcate	dmr	37769679	37770344	0.00234322	*	.	30	3	0.00234322	0.308565	-0.0380093	-0.0088129	ELFN2	RP1-63G5.8-001	cg12085155,cg17461443,cg17870945
chr22	dmrcate	dmr	21982391	21982787	0.00251913	*	.	10	2	0.00251913	0.242679	-0.032692	-0.0240826	YDJC	YDJC-001, YDJC-201, YDJC-002, YDJC-006, YDJC-004, YDJC-003, YDJC-005	cg19710672,cg01307115
chrX	dmrcate	dmr	16141224	16141703	0.00265138	*	.	388	4	0.00265138	0.749536	-0.0297959	-0.00402626	GRPR	GRPR-001	cg26196133,cg08196960,cg13401681,cg22169020
chr7	dmrcate	dmr	75931606	75932317	0.0026776	*	.	658	12	0.0026776	0.995049	-0.0295418	-0.00422627	HSPB1	HSPB1-001, HSPB1-003, HSPB1-002	cg16567172,cg07571951,cg00859595,cg15337700,cg22030698,cg05800928,cg21115527,cg03122505,cg27376817,cg27425193,cg07681419,cg26056348
chr8	dmrcate	dmr	11801320	11801365	0.00307765	*	.	51	2	0.00307765	0.334951	0.0292256	0.0175976	DEFB136	NA	cg22065733,cg06243675
chrX	dmrcate	dmr	41193886	41194214	0.00323091	*	.	265	2	0.00323091	0.613323	-0.0769762	-0.0395902	DDX3X	DDX3X-001, DDX3X-201, DDX3X-202, DDX3X-002, DDX3X-003, DDX3X-203	cg09523866,cg21616821
chr1	dmrcate	dmr	180203135	180204974	0.00325416	*	.	336	9	0.00325416	0.690987	0.0282758	0.00203909	LHX4	NA	cg22683038,cg26410483,cg00882235,cg00177797,cg05719164,cg11189384,cg18863156,cg23598080,cg18063017
chr7	dmrcate	dmr	30737061	30737599	0.00325416	*	.	418	3	0.00325416	0.787275	0.024483	0.00978776	CRHR2	INMT-004, INMT-003	cg23068772,cg13134297,cg22007110
chr2	dmrcate	dmr	242009513	242009588	0.00326083	*	.	4	2	0.00326083	0.157587	-0.115033	-0.0994259	SNED1	SNED1-006	cg19075225,cg17053285
chr2	dmrcate	dmr	61371880	61372316	0.00328025	*	.	539	9	0.00328025	0.921499	0.0485703	0.0149382	C2orf74	KIAA1841-011, AC016747.3-004, AC016747.3-001, AC016747.3-003, C2orf74-201, AC016747.3-002, KIAA1841-010	cg26147678,cg23405039,cg01648237,cg05037927,cg16328106,cg19790321,cg24757310,cg18158151,cg10580144
chr1	dmrcate	dmr	247614860	247615683	0.00330837	*	.	531	7	0.00330837	0.909795	-0.0253515	0.00249635	OR2B11	OR2B11-001	cg05777962,cg06761920,cg06190616,cg02650767,cg24582475,cg06852298,cg21302594
chr12	dmrcate	dmr	25539197	25540253	0.00337545	*	.	355	7	0.00337545	0.713026	-0.0308672	-0.0101656	LMNTD1	NA	cg11853986,cg25602732,cg13041160,cg01616568,cg23747342,cg22917286,cg19819049
chr12	dmrcate	dmr	133186599	133187452	0.00339958	*	.	254	6	0.00339958	0.598227	-0.0768959	-0.0381193	LRCOL1	LRCOL1-001, LRCOL1-002	cg09444108,cg22249752,cg15697225,cg27505492,cg05626790,cg09805252
chr1	dmrcate	dmr	161068715	161069167	0.00355034	*	.	152	3	0.00355034	0.4727	0.0193813	0.0156974	KLHDC9	KLHDC9-001, KLHDC9-009, KLHDC9-008, KLHDC9-003, KLHDC9-004, KLHDC9-007, KLHDC9-006, KLHDC9-005	cg06649737,cg02957185,cg00058923
chr1	dmrcate	dmr	220921216	220922217	0.0035661	*	.	702	13	0.0035661	0.999869	-0.0369813	-0.00352339	2002-03-01	MARC2-002, MARC2-001, MARC2-003	cg08119231,cg23054437,cg03440757,cg04392469,cg00162751,cg26218412,cg26000554,cg02367736,cg23593167,cg04226749,cg23214787,cg00513220,cg19361865,cg19030620
chr3	dmrcate	dmr	52568218	52568323	0.00358529	*	.	15	2	0.00358529	0.267538	-0.0652418	-0.0598688	NT5DC2	NT5DC2-001, NT5DC2-201, NT5DC2-016, NT5DC2-003, SMIM4-004, NT5DC2-006, NT5DC2-015, NT5DC2-008, SMIM4-005, NT5DC2-002	cg17372223,cg05564831
chr16	dmrcate	dmr	29789503	29789904	0.00373	*	.	121	2	0.00373	0.425995	0.0197944	0.0135381	ZG16	ZG16-001	cg06289826,cg04616218
chr17	dmrcate	dmr	38278395	38278849	0.00385332	*	.	391	5	0.00385332	0.755505	-0.0442646	-0.0165511	MSL1	MSL1-003, MSL1-004, MSL1-005, MSL1-009, MSL1-002, MSL1-010	cg23341567,cg02057783,cg23969309,cg23194024,cg12333112
chr2	dmrcate	dmr	74725040	74725810	0.00408724	*	.	378	6	0.00408724	0.73868	0.0236424	0.0126065	LBX2	LBX2-002, AC005041.17-001	cg03522132,cg14514032,cg21429745,cg17745211,cg03742286,cg05823218
chr8	dmrcate	dmr	37962134	37963526	0.00426205	*	.	645	18	0.00426205	0.991618	0.0264979	0.000638133	ASH2L	ASH2L-201, ASH2L-001, ASH2L-002, ASH2L-005, ASH2L-006, ASH2L-003, ASH2L-202	cg24001280,cg23361195,cg04091109,cg03189282,cg00590869,cg27255459,cg10062221,cg03705346,cg02897270,cg24318412,cg01642070,cg21453287,cg04768184,cg06699638,cg03024183,cg10296513,cg25217636,cg19515324
chr6	dmrcate	dmr	32145071	32146779	0.00427731	*	.	712	38	0.00427731	1	0.0297104	0.00882625	RNF5	AGPAT1-001, RNF5-001, AGPAT1-003, AGPAT1-004, AGPAT1-005, AGPAT1-006, AGPAT1-201, RNF5-201, AGPAT1-007, RNF5-002, AGPAT1-002	cg18894276,cg02525705,cg17188367,cg01719529,cg06529658,cg03199124,cg26340737,cg15124201,cg01052103,cg03237964,cg01074928,cg22673001,cg24534346,cg03718284,cg08450897,cg09301199,cg20008357,cg02260340,cg13763617,cg14771938,cg01466825,cg15982308,cg18191873,cg08049198,cg23464264,cg25733934,cg18928683,cg11043450,cg09043226,cg24425483,cg11995506,cg06570818,cg07482220,cg27370696,cg02973270,cg10023837,cg1…
chr20	dmrcate	dmr	30224895	30226046	0.00431043	*	.	617	10	0.00431043	0.980722	-0.0316117	-0.0149193	COX4I2	COX4I2-001, COX4I2-002	cg24193797,cg11595048,cg27413508,cg12033622,cg26070540,cg17116120,cg21543589,cg08918020,cg11704513,cg09027725
chr2	dmrcate	dmr	18765443	18766294	0.0043739	*	.	261	6	0.0043739	0.603964	-0.0746979	-0.0445881	NT5C1B	RNU6-1215P-201, NT5C1B-006	cg02103191,cg15750303,cg20702390,cg04391048,cg26580609,cg13259707
chr11	dmrcate	dmr	2321770	2323896	0.0046318	*	.	704	35	0.0046318	0.999979	0.0718134	0.0221147	C11orf21	TSPAN32-001, TSPAN32-004, TSPAN32-014, TSPAN32-005, C11orf21-001, TSPAN32-007, TSPAN32-002, TSPAN32-003, C11orf21-004, TSPAN32-006, C11orf21-002, TSPAN32-012, TSPAN32-019, TSPAN32-011, TSPAN32-008, TSPAN32-010, C11orf21-005, TSPAN32-009	cg05608541,cg13731761,cg26598899,cg14510967,cg23929682,cg13186130,cg07489413,cg11525052,cg25961099,cg01211906,cg09114153,cg01612681,cg13592872,cg21027517,cg05509777,cg10782575,cg00502099,cg03494648,cg15924868,cg02537342,cg00041575,cg05403469,cg19766471,cg22210337,cg08273740,cg21201830,cg15579389,cg09358071,cg05572370,cg20206377,cg04026926,cg19505827,cg03983837,cg14020320,cg17627559
chr11	dmrcate	dmr	64002295	64002754	0.00469833	*	.	262	4	0.00469833	0.605359	0.0186543	-0.00377848	VEGFB	VEGFB-001, VEGFB-003, RP11-783K16.14-002, RP11-783K16.14-001, DNAJC4-009, VEGFB-005	cg18908524,cg05492845,cg21684681,cg18872604
chr9	dmrcate	dmr	101556171	101556628	0.0048175	*	.	11	2	0.0048175	0.246273	0.026518	0.0205662	ANKS6	NA	cg14281264,cg01104554
chr3	dmrcate	dmr	175338357	175338932	0.0048175	*	.	320	5	0.0048175	0.671674	-0.0254472	-0.0117585	NAALADL2	NA	cg22464200,cg06296773,cg22156300,cg09717471,cg01035072
chr11	dmrcate	dmr	859532	860157	0.0048175	*	.	467	6	0.0048175	0.842724	-0.0665723	-0.0137729	TSPAN4	RP11-1391J7.1-001	cg14277925,cg24134897,cg18028767,cg05608543,cg13071185,cg23534766
chr15	dmrcate	dmr	76603657	76604113	0.00482852	*	.	516	8	0.00482852	0.895845	-0.0530426	-0.0139193	ETFA	ETFA-015, ETFA-002, ETFA-001, ETFA-003, ETFA-011, ETFA-014, ETFA-004, ETFA-005, ETFA-019, ETFA-006, ETFA-007, ETFA-013	cg21250577,cg02352107,cg23029100,cg15383900,cg13626505,cg09514589,cg22467129,cg26408565
chr12	dmrcate	dmr	6165683	6166173	0.00493491	*	.	242	4	0.00493491	0.579836	0.0554705	0.0347434	VWF	NA	cg23551979,cg26819609,cg04053108,cg20837463
chrX	dmrcate	dmr	100545995	100546519	0.00493491	*	.	278	6	0.00493491	0.632681	0.0481778	0.0259634	TAF7L	TAF7L-002, TAF7L-201, TAF7L-003, Y_RNA.645-201	cg00695046,cg19386336,cg01538344,cg08704539,cg16723800,cg01786967
chr3	dmrcate	dmr	184053927	184054149	0.00494321	*	.	274	3	0.00494321	0.623089	0.0317664	0.00501888	FAM131A	FAM131A-001, FAM131A-005, FAM131A-003, FAM131A-007, FAM131A-009, FAM131A-006, FAM131A-004	cg19003646,cg27205938,cg07354903
chr5	dmrcate	dmr	59995354	59995837	0.00502953	*	.	465	4	0.00502953	0.841931	-0.0276162	-0.00688368	DEPDC1B	DEPDC1B-001, DEPDC1B-002, DEPDC1B-003, DEPDC1B-005, DEPDC1B-201	cg07145255,cg17504997,cg11474532,cg01466967
chr11	dmrcate	dmr	65778967	65779847	0.00522731	*	.	621	11	0.00522731	0.982659	-0.0248006	-0.00781372	CST6	CST6-001	cg02349785,cg15887846,cg09482611,cg14347177,cg07270851,cg10560147,cg24238564,cg04327181,cg05057976,cg22524514,cg02208848
chr4	dmrcate	dmr	40197912	40198776	0.00527806	*	.	308	6	0.00527806	0.657379	0.0237987	0.00782329	RHOH	RHOH-001, RHOH-013, RHOH-008, RHOH-012, RHOH-007, RHOH-011, RHOH-009, RHOH-010	cg26163153,cg20171453,cg05658107,cg26296101,cg00804392,cg11903057
chr16	dmrcate	dmr	83985744	83986382	0.00539671	*	.	7	2	0.00539671	0.224452	0.0416305	0.0314627	OSGIN1	OSGIN1-002, OSGIN1-005, OSGIN1-006	cg01855613,cg06190046
chr17	dmrcate	dmr	38296011	38297048	0.00548532	*	.	625	13	0.00548532	0.984908	-0.0327574	-0.00899897	CASC3	CASC3-001, CASC3-004, CASC3-009, CASC3-006, CASC3-007	cg15446939,cg23101091,cg26061772,cg19418818,cg01538021,cg25653011,cg13823403,cg00412273,cg05221369,cg00443673,cg06307169,cg17730530,cg07944724
chr12	dmrcate	dmr	88535763	88536575	0.00552932	*	.	694	13	0.00552932	0.999563	-0.0292047	-0.00373794	CEP290	TMTC3-001, CEP290-201, TMTC3-002, CEP290-004, TMTC3-004, CEP290-006, TMTC3-003, CEP290-007, CEP290-001	cg03433236,cg02817354,cg01152455,cg06189855,cg21641552,cg07520161,cg18649228,cg25398580,cg15067401,cg07990939,cg21626372,cg20328917,cg12709030
chr19	dmrcate	dmr	33792681	33793987	0.00557632	*	.	326	8	0.00557632	0.676823	-0.0212592	-0.00139191	CEBPA-DT	CEBPA-AS1-201, AC008738.1-201, CEBPA-001, CTD-2540B15.7-001, CTD-2540B15.11-001, CEBPA-AS1-001, CTD-2540B15.9-001	cg02144298,cg21574404,cg21696089,cg21547190,cg19556438,cg15709087,cg14565798,cg07422345
chr7	dmrcate	dmr	140772457	140772932	0.00570503	*	.	269	3	0.00570503	0.617278	-0.0229629	-0.0134053	TMEM178B	TMEM178B-002, TMEM178B-001	cg25920483,cg05517542,cg08901917
chr2	dmrcate	dmr	236812587	236812946	0.00575082	*	.	34	3	0.00575082	0.314618	0.0569896	0.032624	AGAP1	NA	cg22237707,cg00340052,cg14015561
chr17	dmrcate	dmr	4891081	4891775	0.00593048	*	.	239	5	0.00593048	0.573971	0.0328886	0.0010543	INCA1	CAMTA2-001, CAMTA2-201, CAMTA2-002, AC004771.1-201, CAMTA2-004, CAMTA2-003, CAMTA2-007, CAMTA2-005, RP5-1050D4.5-001, CAMTA2-010, CAMTA2-006, RP5-1050D4.4-001	cg00715241,cg25349574,cg14928057,cg11644815,cg15100135
chr8	dmrcate	dmr	144403126	144403454	0.00594927	*	.	432	6	0.00594927	0.802142	-0.07284	-0.0155639	TOP1MT	NA	cg09174681,cg05207347,cg12164202,cg00139947,cg02086839,cg13394182
chr10	dmrcate	dmr	134599783	134600998	0.00594927	*	.	708	30	0.00594927	1	-0.0394429	-0.0103194	NKX6-2	NKX6-2-001, RP11-288G11.3-001	cg16949120,cg11163901,cg01384488,cg27583690,cg00626110,cg10171448,cg00701692,cg09260089,cg03905847,cg17259183,cg06769546,cg17988460,cg19355087,cg10171347,cg10182697,cg11342452,cg02306630,cg06648277,cg08382774,cg07055616,cg00699945,cg24659054,cg15304699,cg01303723,cg17996619,cg00018024,cg08444220,cg19701540,cg07251711,cg25485875
chr19	dmrcate	dmr	35819775	35820181	0.00598274	*	.	243	6	0.00598274	0.580312	0.0293773	0.0177951	CD22	CD22-002, CD22-201, CD22-202, CD22-006, CD22-001, CD22-003, CD22-007, CD22-024, CD22-031, CD22-017, CD22-011, U62631.5-001, CD22-009, CD22-013, CD22-018, CD22-016, CD22-021, CD22-025, CD22-023, CD22-019, CD22-010, CD22-020, CD22-033, CD22-022, CD22-034, CD22-014, CD22-005, CD22-012	cg15001615,cg15743985,cg24750752,cg25360761,cg19977428,cg03574571
chr6	dmrcate	dmr	31238751	31239767	0.00598274	*	.	646	15	0.00598274	0.99188	-0.0912688	-0.0314695	HLA-C	HLA-C-001, HLA-C-006, HLA-C-002, HLA-C-007, HLA-C-011, HLA-C-010, HLA-C-012, HLA-C-005, HLA-C-008	cg26392102,cg17096289,cg14931776,cg15634083,cg12291348,cg01230067,cg15397231,cg12965927,cg18919024,cg26128383,cg16181043,cg18020334,cg18747378,cg09970392,cg24877963,cg03216697,cg10409680,cg17974398,cg14972843,cg05619024,cg13155295,cg01006124
chr6	dmrcate	dmr	26123915	26124875	0.00607086	*	.	654	9	0.00607086	0.994301	-0.0308974	-0.00869605	HIST1H2BC	HIST1H2AC-001, HIST1H2BC-003, HIST1H2AC-201, HIST1H2BC-002, HIST1H2AC-002	cg07365404,cg10185311,cg19084075,cg05804587,cg16218610,cg01099526,cg25307277,cg17711541,cg19213665
chr11	dmrcate	dmr	15094364	15095542	0.00633216	*	.	470	8	0.00633216	0.84775	-0.0404814	-0.0216877	CALCB	CALCB-002, CALCB-003	cg06938878,cg01616682,cg26608883,cg02907374,cg08896945,cg19768241,cg23558842,cg19199711
chr12	dmrcate	dmr	54409657	54410727	0.00636597	*	.	705	19	0.00636597	0.999991	-0.0354578	-0.000538168	HOXC6	HOXC4-001, HOXC6-002, RP11-834C11.14-001	cg13726459,cg12905836,cg22198132,cg14108840,cg26162108,cg02491017,cg01153660,cg23047434,cg24896860,cg04794183,cg05296643,cg21487207,cg17026220,cg01683044,cg26035702,cg20381985,cg09481972,cg15718289,cg00243574
chr10	dmrcate	dmr	26855907	26856454	0.00649369	*	.	473	5	0.00649369	0.848247	-0.022702	-0.0101302	APBB1IP	NA	cg22842855,cg23774717,cg16492341,cg10331073,cg19797516
chr1	dmrcate	dmr	845810	846637	0.00655797	*	.	167	5	0.00655797	0.487586	0.0319524	0.0231724	LINC02593	RP11-54O7.1-001	cg04364728,cg05151709,cg08546707,cg06154531,cg01782097
chr6	dmrcate	dmr	41513733	41514670	0.00655797	*	.	595	9	0.00655797	0.961509	-0.0363807	-0.0104885	FOXP4	FOXP4-003, FOXP4-201, FOXP4-001, FOXP4-006, RP11-328M4.2-004, RP11-328M4.2-002, RP11-328M4.2-005, RP11-328M4.2-003, RP11-328M4.2-001	cg08727957,cg19565710,cg00387170,cg05140895,cg11436430,cg02446366,cg01244432,cg15051332,cg19131205
chr6	dmrcate	dmr	30654410	30655346	0.00679376	*	.	697	21	0.00679376	0.99967	-0.0214035	-0.00330987	PPP1R18	PPP1R18-001, PPP1R18-002, PPP1R18-004, PPP1R18-003	cg10692290,cg24024042,cg21561537,cg24624349,cg17438419,cg08817422,cg08052856,cg18296078,cg17228286,cg26027205,cg06303288,cg08290993,cg23836509,cg08920807,cg19054184,cg13426098,cg08477599,cg23181870,cg19504658,cg22412072,cg25025773
chrX	dmrcate	dmr	153775262	153776358	0.00688245	*	.	680	18	0.00688245	0.998461	-0.0292361	-0.00192647	IKBKG	IKBKG-011, IKBKG-005, IKBKG-006, IKBKG-004, G6PD-010, IKBKG-016, G6PD-001, G6PD-006, IKBKG-009, IKBKG-013, G6PD-005, G6PD-002, G6PD-007, IKBKG-012, IKBKG-017, IKBKG-014, G6PD-003, G6PD-004	cg02869694,cg08417382,cg06554760,cg08422514,cg26799772,cg07215528,cg01058588,cg24156746,cg20450662,cg08560117,cg14397289,cg20077602,cg00813156,cg13550079,cg18780751,cg13014982,cg08873063,cg02742139
chr11	dmrcate	dmr	1769152	1769645	0.00691195	*	.	446	9	0.00691195	0.826796	-0.0409389	-0.0239743	MOB2	IFITM10-003, IFITM10-005	cg03934392,cg23598212,cg08269485,cg03846408,cg08966208,cg02916272,cg20272155,cg03300078,cg16934127
chr12	dmrcate	dmr	132293329	132294117	0.00695817	*	.	366	6	0.00695817	0.726442	-0.0534328	-0.0348658	SFSWAP	NA	cg00078996,cg04063615,cg05650719,cg04876069,cg26750617,cg05976179
chr14	dmrcate	dmr	78265516	78265689	0.00699824	*	.	63	3	0.00699824	0.348522	0.0218766	0.0143602	ADCK1	ADCK1-001, ADCK1-002, ADCK1-004, ADCK1-006, ADCK1-007	cg11731031,cg16040900,cg07103329
chr9	dmrcate	dmr	31253485	31253952	0.00706855	*	.	5	2	0.00706855	0.193267	-0.0186863	-0.0149007	LINC01242	SLC25A6P2-001	cg00318737,cg01162425
chr12	dmrcate	dmr	52115238	52116112	0.00706855	*	.	206	5	0.00706855	0.52745	-0.0911618	-0.0434559	SCN8A	NA	cg05760722,cg19156231,cg24946795,cg21974358,cg15422644
chr12	dmrcate	dmr	56109593	56110396	0.00707903	*	.	612	9	0.00707903	0.978212	0.0313746	0.00157734	BLOC1S1	BLOC1S1-201, BLOC1S1-006, BLOC1S1-007, BLOC1S1-001, BLOC1S1-002, RP11-644F5.10-003, RP11-644F5.10-001, BLOC1S1-008, RP11-644F5.10-002, BLOC1S1-005, ITGA7-007, ITGA7-010, ITGA7-006	cg12683929,cg13558328,cg04402803,cg08987892,cg12191764,cg06532346,cg08346269,cg20688987,cg01658908
chr7	dmrcate	dmr	150498205	150499276	0.00709962	*	.	350	5	0.00709962	0.708619	-0.0631327	-0.0348194	TMEM176A	TMEM176A-001, TMEM176B-004, TMEM176B-201, TMEM176B-001, TMEM176B-003, TMEM176A-006, TMEM176A-003, TMEM176A-007, TMEM176A-012, TMEM176A-009, TMEM176A-010, TMEM176A-005, TMEM176A-008, TMEM176A-004, TMEM176B-005, TMEM176A-002	cg08359956,cg03964111,cg05726600,cg10409299,cg13459303
chr5	dmrcate	dmr	180230767	180231194	0.00721996	*	.	626	9	0.00721996	0.984929	0.0669087	0.00423223	MGAT1	MGAT1-007, MGAT1-004, MGAT1-027, MGAT1-028, MGAT1-025, MGAT1-026, MGAT1-024, MGAT1-023	cg11316131,cg07137934,cg01835695,cg21898046,cg01149192,cg04212021,cg00514575,cg11850468,cg20399011
chr6	dmrcate	dmr	32362318	32363325	0.00721996	*	.	699	19	0.00721996	0.999829	0.101957	0.0109154	BTNL2	NA	cg01954567,cg11334097,cg16487292,cg24865122,cg06557067,cg06259800,cg04970287,cg16045677,cg04797846,cg03036047,cg02136066,cg12344564,cg24478695,cg10135747,cg09190656,cg20891116,cg08726004,cg02591634,cg15585183
chr6	dmrcate	dmr	31674553	31674897	0.00728099	*	.	282	3	0.00728099	0.639133	0.01903	0.0093499	ABHD16A	LY6G6F-001, MEGT1-001, LY6G6F-201	cg21813187,cg15620499,cg03807391
chr12	dmrcate	dmr	106976006	106976811	0.00728099	*	.	540	7	0.00728099	0.92262	-0.0255423	-0.00450877	RFX4	RFX4-002, RFX4-008, RFX4-009	cg23919118,cg09638668,cg17814958,cg03960951,cg01920232,cg01190692,cg08285141
chr17	dmrcate	dmr	1630948	1631572	0.00752062	*	.	116	3	0.00752062	0.416318	-0.0258263	-0.0107492	WDR81	WDR81-006, WDR81-014	cg07085177,cg06099465,cg24803729
chr3	dmrcate	dmr	183959000	183959746	0.00756624	*	.	443	10	0.00756624	0.825141	-0.030553	-0.0198115	VWA5B2	MIR1224-201, ALG3-012, VWA5B2-005	cg17009978,cg12821315,cg03981074,cg09618015,cg01026256,cg21545762,cg09616647,cg04490945,cg16625004,cg08411860
chr7	dmrcate	dmr	156336589	156337209	0.00762863	*	.	572	6	0.00762863	0.946506	0.0415843	0.00197775	LINC00244	NA	cg07084376,cg03383886,cg08789101,cg04058237,cg21839504,cg18195333
chr17	dmrcate	dmr	61553938	61554929	0.00762863	*	.	609	10	0.00762863	0.976242	0.0225957	1.00089e-05	ACE	ACE-001, ACE-202, ACE-204, ACE-005, ACE-012, ACE-011, ACE-003, ACE-010, ACE-004	cg09920557,cg25054907,cg02131967,cg02440279,cg02040921,cg19354750,cg05952120,cg24877195,cg23524341,cg06751221
chr11	dmrcate	dmr	2906667	2907337	0.00762863	*	.	691	19	0.00762863	0.999227	-0.0179793	-0.00418452	CDKN1C	CDKN1C-201, CDKN1C-002, CDKN1C-001, CDKN1C-006, CDKN1C-003, CDKN1C-004	cg20919799,cg23548479,cg05989775,cg08331513,cg12013041,cg14598198,cg01730944,cg17738133,cg20492951,cg27002185,cg26718354,cg06662685,cg04402633,cg26932552,cg17434043,cg25215340,cg23239078,cg08206623,cg06191719
chr6	dmrcate	dmr	42883504	42883762	0.00764038	*	.	146	4	0.00764038	0.466283	0.0234064	0.0165249	PTCRA	PTCRA-001, PTCRA-201, PTCRA-202	cg11898695,cg02122920,cg01928820,cg01702009
chr7	dmrcate	dmr	9765993	9766677	0.00764038	*	.	207	3	0.00764038	0.528207	0.0458764	0.0214598	PER4	AC060834.2-201, AC060834.2-001	cg04422985,cg11567970,cg13465292
chr22	dmrcate	dmr	43411185	43411598	0.00764038	*	.	275	4	0.00764038	0.623883	-0.021718	-0.00460357	PACSIN2	PACSIN2-001, PACSIN2-201, PACSIN2-010, PACSIN2-007	cg02074719,cg01557667,cg26509402,cg04706904
chr2	dmrcate	dmr	3775720	3776067	0.00764038	*	.	285	2	0.00764038	0.640762	-0.0354498	-0.0144676	ALLC	NA	cg09059822,cg04368076
chr12	dmrcate	dmr	104682602	104683308	0.00764038	*	.	313	3	0.00764038	0.665533	0.0403899	0.0134456	TXNRD1	TXNRD1-201, TXNRD1-202, TXNRD1-203, TXNRD1-204, TXNRD1-006, TXNRD1-018, TXNRD1-017, TXNRD1-005, TXNRD1-002, TXNRD1-014, TXNRD1-007, TXNRD1-020, TXNRD1-004, TXNRD1-021, TXNRD1-015, TXNRD1-013, TXNRD1-016, TXNRD1-207, TXNRD1-208	cg12166806,cg19516235,cg04787675
chr8	dmrcate	dmr	2752736	2752782	0.00764038	*	.	469	3	0.00764038	0.845457	-0.0279592	-0.0108487	CSMD1	NA	cg14350958,cg09092987,cg04640809
chr3	dmrcate	dmr	30936070	30936531	0.00764038	*	.	606	9	0.00764038	0.974921	-0.0473979	-0.0265038	GADL1	GADL1-001, GADL1-002	cg18005693,cg26545143,cg20498746,cg03629794,cg04556868,cg16856874,cg26350347,cg24350628,cg02741548
chr18	dmrcate	dmr	61143580	61144339	0.00764038	*	.	672	11	0.00764038	0.997904	-0.0242863	-0.00576966	SERPINB5	SERPINB5-001, SERPINB5-003, SERPINB5-002	cg20947866,cg25841373,cg20490031,cg03285468,cg19022006,cg11862144,cg26753302,cg21807034,cg20837735,cg08411049,cg15422147
chr8	dmrcate	dmr	144650595	144651172	0.00764653	*	.	95	3	0.00764653	0.390003	-0.0315055	0.00169288	MROH6	MROH6-005, MROH6-010, MROH6-007, MROH6-008, MROH6-011, MROH6-006, MROH6-009, MROH6-003, MROH6-004	cg04022537,cg05191879,cg22095650
chr16	dmrcate	dmr	89007466	89008134	0.00767774	*	.	279	4	0.00767774	0.635184	-0.0192095	-0.0124302	CBFA2T3	CBFA2T3-002, RP11-830F9.6-001, CBFA2T3-011, RP11-830F9.7-001, CBFA2T3-010, CBFA2T3-006	cg01951637,cg27434245,cg27489939,cg02003041
chr3	dmrcate	dmr	197401451	197402207	0.00767774	*	.	466	8	0.00767774	0.842195	0.030908	0.0149261	RUBCN	MIR922-201	cg10579986,cg06336230,cg17304531,cg19463199,cg12023911,cg27013765,cg09559242,cg19975560
chr22	dmrcate	dmr	38851884	38852154	0.00770082	*	.	211	4	0.00770082	0.532193	-0.0182698	-0.00717743	KCNJ4	KCNJ4-001	cg22935149,cg21507866,cg26220298,cg13151102
chr19	dmrcate	dmr	51197056	51197463	0.00770554	*	.	17	2	0.00770554	0.27093	-0.0260592	-0.00102754	SHANK1	NA	cg27351813,cg17525428
chr6	dmrcate	dmr	33385056	33385929	0.00773078	*	.	713	31	0.00773078	1	-0.0288637	-0.00448757	CUTA	SYNGAP1-201, CUTA-007, CUTA-010, CUTA-001, CUTA-013, CUTA-003, CUTA-009, CUTA-011, SYNGAP1-002, CUTA-004, CUTA-002, CUTA-008, CUTA-012, CUTA-006, CUTA-005, CUTA-014	cg23565821,cg25785639,cg23073451,cg11628859,cg00087728,cg03768479,cg11624225,cg20249230,cg02833140,cg00256060,cg21553389,cg18184153,cg26708759,cg13018448,cg20265830,cg03511311,cg09977865,cg22751435,cg17380281,cg09195321,cg13962943,cg13693004,cg12685810,cg10864356,cg21583690,cg15091068,cg00039177,cg10969229,cg02044803,cg00426056,cg23888902
chr18	dmrcate	dmr	47825004	47825363	0.00773621	*	.	174	5	0.00773621	0.493944	-0.0288622	-0.0209062	CXXC1	NA	cg14822719,cg21429408,cg05872236,cg00095165,cg06566034
chr16	dmrcate	dmr	1078689	1079316	0.00773621	*	.	190	5	0.00773621	0.510196	-0.0642813	-0.0432178	SSTR5-AS1	NA	cg09274344,cg09791621,cg08631502,cg08895633,cg02555772
chr6	dmrcate	dmr	32016473	32017048	0.00775801	*	.	578	9	0.00775801	0.948901	-0.0225967	0.000802327	TNXB	NA	cg10500474,cg00721819,cg15398152,cg18319635,cg08026412,cg11554421,cg12843528,cg16195239,cg22474130
chr19	dmrcate	dmr	19739060	19740381	0.00781039	*	.	635	10	0.00781039	0.988508	-0.0282064	-0.00541142	LPAR2	LPAR2-002, LPAR2-003, LPAR2-001, LPAR2-004, LPAR2-006, LPAR2-005, LPAR2-007, LPAR2-008, LPAR2-009	cg18458431,cg16692998,cg17419241,cg02362385,cg04395369,cg19306047,cg10376598,cg13556491,cg10521852,cg04608746
chrX	dmrcate	dmr	103494829	103495623	0.00783394	*	.	38	3	0.00783394	0.326164	0.0299504	0.0244789	ESX1	NA	cg24400478,cg25525572,cg00574800
chr3	dmrcate	dmr	50304930	50305083	0.00785359	*	.	460	4	0.00785359	0.836116	0.0492271	0.0286975	SEMA3B	SEMA3B-201, SEMA3B-202, SEMA3B-001, SEMA3B-010, SEMA3B-AS1-001, SEMA3B-009, SEMA3B-011, SEMA3B-002	cg12999941,cg11039694,cg06192381,cg16216311
chr20	dmrcate	dmr	4804581	4804718	0.00794683	*	.	39	3	0.00794683	0.327343	0.0183898	0.0138492	RASSF2	RASSF2-001	cg19614321,cg05081497,cg12935937
chr15	dmrcate	dmr	76136129	76136437	0.00794683	*	.	88	3	0.00794683	0.382429	-0.0184265	-0.00515041	UBE2Q2	UBE2Q2-001, UBE2Q2-201, UBE2Q2-008, UBE2Q2-003, UBE2Q2-005, UBE2Q2-002	cg01029238,cg15899410,cg06620762
chr19	dmrcate	dmr	3671903	3672411	0.00794683	*	.	332	4	0.00794683	0.683706	0.0401969	0.012947	PIP5K1C	AC004637.1-001	cg09547756,cg01070272,cg15483758,cg08301518
chr2	dmrcate	dmr	109746691	109747264	0.00794683	*	.	376	7	0.00794683	0.737673	0.0445419	0.0308558	SH3RF3	SH3RF3-201, SH3RF3-002, SH3RF3-AS1-001	cg02713669,cg25308803,cg03846641,cg07548255,cg04286823,cg01495363,cg08390901
chr5	dmrcate	dmr	176900447	176900842	0.00794683	*	.	520	6	0.00794683	0.897451	-0.0195582	-0.0108545	DBN1	DBN1-002, DBN1-001, DBN1-004, DBN1-003, DBN1-009, DBN1-010, DBN1-011, DBN1-008	cg09174421,cg07388801,cg23983884,cg14546708,cg07630858,cg17436861
chr1	dmrcate	dmr	93297504	93297822	0.00810275	*	.	293	4	0.00810275	0.645746	-0.0310613	-0.00924032	RPL5	RPL5-006, RPL5-001, RPL5-004, RPL5-003	cg07054788,cg04720380,cg14795708,cg11189434
chr12	dmrcate	dmr	54320564	54320830	0.00817872	*	.	23	2	0.00817872	0.293915	0.0434222	0.03873	HOXC13-AS	NA	cg21783047,cg12374095
chrX	dmrcate	dmr	99898590	99899378	0.00817872	*	.	337	7	0.00817872	0.69142	0.0358173	0.0131406	SRPX2	SRPX2-001, SRPX2-002	cg10062550,cg19481953,cg18727700,cg02779592,cg05911774,cg19547549,cg24666876
chr12	dmrcate	dmr	120638514	120639236	0.00817872	*	.	684	12	0.00817872	0.998676	0.0253741	0.000924042	RPLP0	RPLP0-201, RPLP0-003, RPLP0-001, PXN-AS1-002, PXN-AS1-004, PXN-AS1-005, PXN-AS1-001, PXN-AS1-003, RPLP0-022, RPLP0-008, RPLP0-025, RPLP0-026, RPLP0-014, RPLP0-019, RPLP0-027, RPLP0-012, RPLP0-011, RPLP0-016, RPLP0-013, RPLP0-010, RPLP0-020, RPLP0-015, RPLP0-009, RPLP0-002, RPLP0-024, RPLP0-017, RPLP0-018, RPLP0-021, RPLP0-004, RPLP0-023	cg18812118,cg07067085,cg24820303,cg14138116,cg06852319,cg23808521,cg14756052,cg13952988,cg18633736,cg16720127,cg05173789,cg11575047
chr4	dmrcate	dmr	135865398	135865523	0.00818365	*	.	78	3	0.00818365	0.370443	-0.0245893	-0.0162503	PABPC4L	RP11-192C21.3-001	cg14026747,cg10009908,cg21514356
chr11	dmrcate	dmr	64052260	64053134	0.00819832	*	.	492	5	0.00819832	0.862281	0.0233186	0.00186567	GPR137	BAD-001, GPR137-003, GPR137-005, BAD-003, BAD-002, GPR137-006, GPR137-001, GPR137-010, GPR137-004, GPR137-013, GPR137-012, GPR137-009, GPR137-201, GPR137-014, GPR137-017, GPR137-019, GPR137-011, BAD-007, BAD-008, GPR137-018	cg14116162,cg00925229,cg00829944,cg02228329,cg23796481
chr19	dmrcate	dmr	58898072	58898769	0.00821088	*	.	687	10	0.00821088	0.998853	0.0373264	0.000434379	RPS5	RPS5-201, MIR4754-201, RPS5-002, RPS5-004, RPS5-005, RPS5-006, RPS5-007, RPS5-008, RPS5-001	cg01623256,cg10402626,cg03718488,cg05333564,cg03559043,cg21948605,cg23002097,cg19223106,cg08216447,cg06830426
chrX	dmrcate	dmr	39871965	39872204	0.00851608	*	.	26	2	0.00851608	0.299204	-0.0354599	-0.030217	BCOR	NA	cg11100136,cg02770794
chr17	dmrcate	dmr	10276260	10276428	0.00859378	*	.	353	2	0.00859378	0.711054	0.0343103	0.0166865	MYH13	MYH13-001, MYH13-003	cg21376148,cg23240355
chr22	dmrcate	dmr	44319257	44320173	0.00859738	*	.	480	7	0.00859738	0.854839	0.0301915	-0.00288527	PNPLA3	PNPLA3-001, PNPLA3-005, PNPLA3-002, PNPLA3-003	cg23653187,cg22563691,cg15000232,cg04692420,cg14179908,cg13184872,cg22071805
chr6	dmrcate	dmr	35996059	35996485	0.0090295	*	.	349	3	0.0090295	0.707919	0.0368262	0.00793517	MAPK14	MAPK14-002, MAPK14-001, MAPK14-004, MAPK14-003, MAPK14-007, MAPK14-008, MAPK14-006, MAPK14-005	cg24991452,cg09065504,cg18632135
chr18	dmrcate	dmr	29304111	29304482	0.00903708	*	.	28	3	0.00903708	0.303457	-0.0665937	-0.0480393	SLC25A52	LRRC37A7P-002, RP11-549B18.3-001, LRRC37A7P-001	cg07064495,cg23239545,cg07702236
chr10	dmrcate	dmr	81892161	81892639	0.00905531	*	.	592	4	0.00905531	0.95617	0.0329209	0.00773927	PLAC9	PLAC9-001, PLAC9-003, PLAC9-002	cg08435131,cg06516328,cg12006425,cg04428701
chr16	dmrcate	dmr	1831468	1831722	0.00929689	*	.	500	2	0.00929689	0.874107	0.0297458	0.0149674	SPSB3	NUBP2-001, SPSB3-007, NUBP2-201, NUBP2-007, SPSB3-008, SPSB3-012, SPSB3-002, SPSB3-010, NUBP2-010, SPSB3-006, NUBP2-016, SPSB3-009, NUBP2-009, NUBP2-008, NUBP2-006, SPSB3-001, NUBP2-005, NUBP2-003, SPSB3-004, NUBP2-014, SPSB3-011, NUBP2-002, SPSB3-005, NUBP2-015	cg02898499,cg24062767
chr10	dmrcate	dmr	15355978	15356129	0.00933304	*	.	44	2	0.00933304	0.330812	0.0236711	0.0200071	FAM171A1	NA	cg02217247,cg26852723
chrX	dmrcate	dmr	3732937	3733239	0.00939878	*	.	33	2	0.00939878	0.313594	-0.0326368	-0.0307008	LOC389906	NA	cg02180853,cg04174838
chr6	dmrcate	dmr	168417574	168417743	0.00939878	*	.	310	4	0.00939878	0.664638	0.0243336	0.0154932	KIF25	KIF25-002, KIF25-001	cg18009322,cg15371806,cg04680494,cg02073839
chr13	dmrcate	dmr	53422381	53423262	0.00939878	*	.	650	13	0.00939878	0.993267	0.0212633	0.00384079	PCDH8	PCDH8-002, PCDH8-001	cg20366906,cg14171414,cg27360326,cg19712603,cg22763718,cg17535595,cg03315215,cg03850426,cg16027761,cg24560494,cg01382137,cg19456622,cg12545687
chr1	dmrcate	dmr	114696350	114698322	0.00940956	*	.	641	17	0.00940956	0.99064	0.0297809	0.00924943	SYT6	SYT6-201, SYT6-202, SYT6-001, SYT6-006, SYT6-008, SYT6-007, SYT6-005, SYT6-002, SYT6-003, SYT6-004	cg19304150,cg09177131,cg05368341,cg21920775,cg01567634,cg03514545,cg22646710,cg08883066,cg15976388,cg19901801,cg19874857,cg12804010,cg12097117,cg06620092,cg00764109,cg26426632,cg12728020
chr14	dmrcate	dmr	104734272	104734475	0.00943169	*	.	69	3	0.00943169	0.358722	-0.0556968	-0.0378101	KIF26A	NA	cg11828983,cg19868364,cg20956390
chr15	dmrcate	dmr	73976229	73976560	0.00966961	*	.	583	5	0.00966961	0.952768	0.0296044	0.000891137	CD276	CD276-201, CD276-002, CD276-007, CD276-014, CD276-021, CD276-006, CD276-016, CD276-003, CD276-015, CD276-017, CD276-020, CD276-018, CD276-019	cg12524179,cg24688248,cg13497475,cg20856453,cg04094107
chr11	dmrcate	dmr	67275985	67276453	0.00969449	*	.	582	10	0.00969449	0.952566	-0.0307196	-0.00783309	CDK2AP2	CDK2AP2-001, CDK2AP2-003, CDK2AP2-005, CDK2AP2-002, CDK2AP2-004	cg15039399,cg05676593,cg24357714,cg20512419,cg18224153,cg04669077,cg14593317,cg05000348,cg11846816,cg15241520
chr20	dmrcate	dmr	20693064	20693706	0.00975568	*	.	614	9	0.00975568	0.979193	-0.0386368	-0.0100452	RALGAPA2	RALGAPA2-008	cg10723075,cg09281539,cg16871527,cg19808285,cg16420636,cg13698996,cg06525062,cg05644321,cg07191560
chr19	dmrcate	dmr	17829972	17830645	0.00975835	*	.	631	10	0.00975835	0.986523	-0.0140069	-0.0061917	MAP1S	MAP1S-001, MAP1S-003, MAP1S-013, MAP1S-002, MAP1S-010, MAP1S-012, MAP1S-004, MAP1S-015, MAP1S-014, MAP1S-011, MAP1S-009, MAP1S-006, MAP1S-016, MAP1S-017, MAP1S-018, MAP1S-005, MAP1S-007, MAP1S-008	cg03192619,cg04352139,cg26335048,cg10627262,cg04279026,cg14328230,cg05509203,cg03140678,cg08113998,cg22824647
chr12	dmrcate	dmr	14518391	14518974	0.00975835	*	.	643	9	0.00975835	0.991314	0.0334927	0.000919861	ATF7IP	ATF7IP-201, RPL30P11-002, ATF7IP-011, ATF7IP-009, ATF7IP-001, ATF7IP-003, ATF7IP-021, ATF7IP-026, ATF7IP-010, ATF7IP-004, ATF7IP-020	cg21275967,cg17439009,cg26637901,cg11409060,cg19789919,cg04643437,cg00236831,cg12948116,cg12526346
chr6	dmrcate	dmr	31864071	31864706	0.00976422	*	.	450	7	0.00976422	0.829954	0.0299185	0.00381441	EHMT2	EHMT2-009, EHMT2-007, EHMT2-001, EHMT2-008, EHMT2-002, C2-017, EHMT2-003, C2-004	cg03146965,cg21190306,cg14955103,cg21356750,cg00232453,cg02778334,cg07723114
chr6	dmrcate	dmr	31963892	31964315	0.00976557	*	.	384	5	0.00976557	0.743287	-0.0347751	-0.0201859	C4B_2	C4A-008, C4A-017, C4A-015, C4A-014, C4A-006	cg09704382,cg03195116,cg13197078,cg21808937,cg00402737,cg02301031,cg02308296
chr14	dmrcate	dmr	102482233	102483309	0.0098031	*	.	544	11	0.0098031	0.924548	0.0198828	-0.000452084	DYNC1H1	NA	cg12928081,cg15471786,cg07945906,cg13381629,cg00994541,cg15403660,cg15973528,cg04310833,cg27013455,cg15441556,cg14465355
chr1	dmrcate	dmr	11751616	11752342	0.0098031	*	.	604	7	0.0098031	0.972268	-0.0185888	-0.00728616	DRAXIN	MAD2L2-001, DRAXIN-001, MAD2L2-005, MAD2L2-003, MAD2L2-004	cg08269037,cg24117376,cg08275633,cg02334370,cg06630737,cg02397176,cg02864688
chr14	dmrcate	dmr	23292092	23292518	0.00988462	*	.	477	4	0.00988462	0.853214	0.0491394	0.0241535	SLC7A7	AL135998.1-201, SLC7A7-012, SLC7A7-013, SLC7A7-014, SLC7A7-015	cg20828120,cg25125441,cg18764513,cg20301993
chr16	dmrcate	dmr	3507460	3508257	0.00991859	*	.	420	9	0.00991859	0.788859	0.0444889	0.014113	NAA60	NAA60-003, NAA60-006, NAA60-004, NAA60-031, NAA60-034, NAA60-033, NAA60-025, NAA60-028, NAA60-024, NAA60-009, NAA60-027, NAA60-023, NAA60-030, LA16c-306E5.3-001, NAA60-007, NAA60-026, NAA60-005, NAA60-029, NAA60-202, NAA60-203	cg00484396,cg21433313,cg22508957,cg05754148,cg09873201,cg07537798,cg00036440,cg01494303,cg02446681
chr3	dmrcate	dmr	49823584	49824475	0.00995656	*	.	701	16	0.00995656	0.999848	-0.0283112	-0.00359612	IP6K1	IP6K1-001, IP6K1-201, IP6K1-003, IP6K1-002, IP6K1-007, IP6K1-006	cg17228335,cg08563994,cg05127553,cg07619542,cg13219625,cg15622040,cg14699228,cg08003357,cg01302669,cg23536921,cg13297298,cg08584430,cg14667004,cg14986395,cg16932324,cg13033938
chr20	dmrcate	dmr	48099146	48099890	0.00999414	*	.	527	9	0.00999414	0.902666	0.0224108	-0.00355261	KCNB1	KCNB1-001	cg26709285,cg10951120,cg11131532,cg12392473,cg01663603,cg12307787,cg01445809,cg00976453,cg24507762
chr16	dmrcate	dmr	27499592	27499771	0.0100211	*	.	257	2	0.0100211	0.599733	-0.0349834	-0.0194402	GTF3C1	GTF3C1-014, GTF3C1-011	cg27543431,cg05835262
chr1	dmrcate	dmr	167690438	167690788	0.0100879	*	.	101	3	0.0100879	0.396434	0.0252632	0.0219158	MPZL1	MPZL1-001, MPZL1-006, MPZL1-005, MPZL1-008, MPZL1-004, MPZL1-011, MPZL1-007	cg04846203,cg01565130,cg00953327
chr6	dmrcate	dmr	101329169	101329504	0.0101656	*	.	561	6	0.0101656	0.940673	-0.020434	-0.00246014	ASCC3	ASCC3-003, ASCC3-006, ASCC3-002, ASCC3-001, ASCC3-005, ASCC3-004, RP3-467N11.1-001	cg09795085,cg26009773,cg00472445,cg12253828,cg10869069,cg03664139
chr17	dmrcate	dmr	43046859	43047405	0.0101833	*	.	521	4	0.0101833	0.897644	0.0222966	0.0116069	C1QL1	C1QL1-001	cg20184238,cg16772514,cg27436940,cg10685612
chr6	dmrcate	dmr	31106181	31106522	0.0101866	*	.	223	5	0.0101866	0.549496	0.0189081	0.0137062	PSORS1C2	PSORS1C2-001, POLR2LP-001, PSORS1C1-005, PSORS1C1-006	cg25380351,cg24032445,cg06309241,cg23497190,cg09120966
chr22	dmrcate	dmr	50585197	50585427	0.0102752	*	.	399	8	0.0102752	0.762806	0.0368677	0.0186802	MOV10L1	MOV10L1-005	cg00592593,cg19213744,cg17050616,cg14414122,cg09315630,cg06898214,cg10444970,cg05546784
chr6	dmrcate	dmr	2415281	2415850	0.0103486	*	.	401	5	0.0103486	0.763937	0.0340757	0.0103935	GMDS-DT	NA	cg04145998,cg23151924,cg03038850,cg22626524,cg17023971
chr16	dmrcate	dmr	85253980	85254209	0.0104846	*	.	255	3	0.0104846	0.598676	-0.0442594	-0.0275388	LINC00311	NA	cg07310671,cg05691543,cg03662545
chr7	dmrcate	dmr	139477831	139478495	0.0104846	*	.	568	9	0.0104846	0.945442	-0.0272971	-0.00956456	TBXAS1	TBXAS1-201, TBXAS1-001, HIPK2-001, TBXAS1-002, HIPK2-002, TBXAS1-011, TBXAS1-016, TBXAS1-018, TBXAS1-017, TBXAS1-010, TBXAS1-009	cg06550951,cg12521813,cg02740969,cg03047724,cg09658576,cg27138194,cg21433668,cg01014432,cg00445997
chr13	dmrcate	dmr	53425635	53426032	0.0104988	*	.	380	5	0.0104988	0.739654	-0.0270403	-0.0114874	PCDH8	NA	cg00525503,cg09823679,cg15946212,cg22000050,cg01097696
chr19	dmrcate	dmr	50031017	50031560	0.0105371	*	.	305	5	0.0105371	0.654765	-0.0205776	-0.0124969	RCN3	RCN3-001, RCN3-002, RCN3-003, RCN3-005	cg21941030,cg19403104,cg19808978,cg04378886,cg04558175
chr19	dmrcate	dmr	54495183	54495525	0.0105371	*	.	559	6	0.0105371	0.940152	-0.0461486	-0.0171453	CACNG6	CACNG6-001, CACNG6-002, CACNG6-201	cg04080057,cg21154793,cg00369333,cg20150306,cg04711474,cg25764931
chr16	dmrcate	dmr	56965376	56965804	0.0106616	*	.	600	6	0.0106616	0.970968	0.0188949	-0.00322392	HERPUD1	HERPUD1-002, HERPUD1-004, HERPUD1-003, HERPUD1-001, HERPUD1-009, HERPUD1-013, HERPUD1-020, HERPUD1-010, HERPUD1-012, HERPUD1-005, HERPUD1-006	cg17808849,cg09067465,cg05713971,cg01407900,cg21682826,cg04347867
chr19	dmrcate	dmr	21105303	21106120	0.0107079	*	.	652	9	0.0107079	0.993575	-0.0328684	-0.0104042	ZNF85	ZNF85-007, ZNF85-001, ZNF85-003, ZNF85-010, ZNF85-008, ZNF85-005, ZNF85-002, ZNF85-014, ZNF85-006	cg02745321,cg26827041,cg25464210,cg15690721,cg19381810,cg21448033,cg05310990,cg23216292,cg22665276
chr13	dmrcate	dmr	111838430	111838481	0.0107544	*	.	25	2	0.0107544	0.298998	0.0290723	0.0288778	ARHGEF7	ARHGEF7-004, ARHGEF7-016	cg05487001,cg02386957
chr19	dmrcate	dmr	35418216	35418345	0.0107544	*	.	127	2	0.0107544	0.434791	-0.0295496	-0.0192957	ZNF30	ZNF30-001, ZNF30-201, ZNF30-202, ZNF30-003, ZNF30-004, ZNF30-002, CTC-523E23.8-001	cg23684682,cg27654529
chr6	dmrcate	dmr	2999695	3000430	0.0111221	*	.	656	12	0.0111221	0.994523	0.0258416	-0.00336933	NQO2	NQO2-002, NQO2-006, NQO2-003, NQO2-005, NQO2-001, NQO2-004, RP1-90J20.8-002, RP1-90J20.8-001	cg11037719,cg02743091,cg08068635,cg20807872,cg08855656,cg13286323,cg13535098,cg13139020,cg16294007,cg09741240,cg04307987,cg12044889
chr17	dmrcate	dmr	19247837	19248565	0.0112193	*	.	564	9	0.0112193	0.941675	-0.0190571	-0.00209161	B9D1	MIR1180-201	cg05896714,cg03374561,cg19157647,cg04864152,cg20272287,cg07733567,cg24553547,cg24547137,cg02796621
chr19	dmrcate	dmr	1402419	1402626	0.011223	*	.	256	2	0.011223	0.599222	0.022186	0.0140858	GAMT	GAMT-001, GAMT-002	cg06931418,cg05989054
chr17	dmrcate	dmr	64960668	64961442	0.011223	*	.	364	5	0.011223	0.723215	-0.0144085	-0.00726148	CACNG4	CACNG4-001	cg19163194,cg09840840,cg09892203,cg10355837,cg02229775
chr20	dmrcate	dmr	62178498	62179233	0.0112416	*	.	483	5	0.0112416	0.856458	-0.0285294	-0.0182539	SRMS	SRMS-001	cg24818238,cg03330516,cg00206407,cg17793372,cg22442730
chr13	dmrcate	dmr	114194084	114194501	0.0112742	*	.	300	4	0.0112742	0.648183	-0.0302447	-0.00874554	TMCO3	NA	cg19326100,cg23112464,cg22912818,cg27416283
chr17	dmrcate	dmr	6947032	6947464	0.0112806	*	.	651	10	0.0112806	0.993378	0.0297213	0.00315366	SLC16A11	SLC16A11-001, SLC16A11-201, SLC16A11-002, SLC16A11-003	cg05940703,cg15639045,cg03892045,cg03712541,cg13181928,cg07011163,cg08352268,cg18530716,cg16374411,cg14950751
chr10	dmrcate	dmr	99093461	99094219	0.0114392	*	.	212	3	0.0114392	0.533244	-0.0187526	-0.0122169	FRAT2	FRAT2-001, RP11-452K12.4-001	cg07301537,cg27212359,cg11407514
chr3	dmrcate	dmr	52489323	52489874	0.0114392	*	.	481	7	0.0114392	0.855847	0.0235805	0.00655587	NISCH	TNNC1-001, NISCH-201, NISCH-014, NISCH-001, NISCH-004	cg04453677,cg01910272,cg00727262,cg09597496,cg17895377,cg18715716,cg21593670
chr10	dmrcate	dmr	682125	682871	0.0114392	*	.	508	8	0.0114392	0.886721	0.0434423	0.0141497	DIP2C	NA	cg17677758,cg10937807,cg01020035,cg10071852,cg09063434,cg24284571,cg25020678,cg07571638
chr1	dmrcate	dmr	46049026	46049707	0.0114392	*	.	556	7	0.0114392	0.937502	-0.0241275	-0.00492465	NASP	NASP-001, NASP-005, NASP-004, NASP-201, NASP-006, NASP-007, NASP-002, NASP-008, NASP-009, NASP-015, NASP-017, NASP-018, NASP-012, NASP-016, NASP-023, NASP-014, NASP-013, NASP-022, NASP-202	cg26366459,cg25599763,cg12477012,cg01524359,cg24352281,cg16305186,cg09047233
chr14	dmrcate	dmr	24684977	24685985	0.0114392	*	.	655	10	0.0114392	0.994348	-0.0286707	-0.00529738	CHMP4A	MDP1-004, CHMP4A-001, MDP1-005, MDP1-010, MDP1-008, AL136419.6-002, MDP1-012, MDP1-003, MDP1-009, MDP1-007, MDP1-011, CHMP4A-002, MDP1-013, NEDD8-008, AL136419.6-001	cg09316713,cg13819586,cg16769376,cg24685926,cg13977158,cg23497857,cg14956593,cg20033070,cg15364509,cg05356754
chr11	dmrcate	dmr	22850866	22850970	0.011499	*	.	162	4	0.011499	0.484434	-0.0184258	-0.0143575	SVIP	SVIP-001, RP11-17A1.3-003, SVIP-005, RP11-17A1.3-002, RP11-17A1.3-001, SVIP-002, SVIP-004, SVIP-003	cg01948390,cg24212855,cg03988778,cg01616474
chr1	dmrcate	dmr	27902555	27902739	0.0115359	*	.	135	3	0.0115359	0.443273	0.0465809	0.0264783	AHDC1	NA	cg27424995,cg27543538,cg15072832
chr1	dmrcate	dmr	2250136	2250860	0.0115389	*	.	319	6	0.0115389	0.67144	0.0269478	0.0153956	MORN1	NA	cg13214309,cg03324138,cg02237208,cg20989215,cg00567930,cg27222162
chr10	dmrcate	dmr	21785561	21786419	0.0115389	*	.	692	16	0.0115389	0.999399	-0.020799	-0.00333656	MIR1915HG	CASC10-001, MIR1915-201	cg21348752,cg27244585,cg03611732,cg25726414,cg05088677,cg06760536,cg12362662,cg05387457,cg04686790,cg11165626,cg14609520,cg26945813,cg26213561,cg04153571,cg00282704,cg24823751
chr17	dmrcate	dmr	59476334	59477564	0.0116049	*	.	679	16	0.0116049	0.998453	-0.0236397	-0.000702972	TBX2	TBX2-001, TBX2-002, TBX2-003, RP11-332H18.5-001, RP11-332H18.4-004, RP11-332H18.4-002, RP11-332H18.4-003	cg01765249,cg05162750,cg26932779,cg10492801,cg22163056,cg01141580,cg02829706,cg21977256,cg10930156,cg20046608,cg15735984,cg22449107,cg04304770,cg13274713,cg19949441,cg09365557
chr8	dmrcate	dmr	143373411	143374469	0.0118005	*	.	394	5	0.0118005	0.758423	-0.0327576	-0.00685919	TSNARE1	NA	cg14781356,cg14832432,cg21073511,cg19503351,cg20505375
chr19	dmrcate	dmr	8676388	8676862	0.011846	*	.	12	2	0.011846	0.246973	0.024476	0.0218825	ADAMTS10	ADAMTS10-004, ADAMTS10-010, ADAMTS10-012, ADAMTS10-002, ADAMTS10-001	cg14252502,cg25354248
chr19	dmrcate	dmr	3360463	3360732	0.011846	*	.	24	2	0.011846	0.298834	-0.0272192	-0.0192348	NFIC	NFIC-201, NFIC-003, NFIC-011, NFIC-001	cg27477148,cg07165811
chr1	dmrcate	dmr	203146223	203146346	0.011846	*	.	109	2	0.011846	0.409783	-0.0275953	-0.00980612	MYBPH	MYBPH-001	cg25023257,cg24742912
chr5	dmrcate	dmr	153857468	153858102	0.011846	*	.	640	7	0.011846	0.990559	0.034926	0.0122763	HAND1	HAND1-001	cg07922443,cg19721889,cg15937174,cg16532600,cg25587535,cg03431972,cg00405677
chr14	dmrcate	dmr	99736143	99736978	0.0118792	*	.	493	6	0.0118792	0.862647	0.0349628	0.00610867	BCL11B	BCL11B-002, BCL11B-001, BCL11B-003	cg12961080,cg04884481,cg16488974,cg13451153,cg00859112,cg11065634
chr2	dmrcate	dmr	50201382	50201511	0.0118965	*	.	343	5	0.0118965	0.698336	-0.0723282	-0.0475886	NRXN1	NRXN1-016, NRXN1-011	cg13027142,cg18396357,cg20062057,cg20536469,cg22322562
chr11	dmrcate	dmr	70049105	70049600	0.0119264	*	.	548	9	0.0119264	0.929779	-0.0296955	-0.00754134	FADD	FADD-001	cg27022615,cg16308174,cg20821095,cg08244222,cg00259882,cg10567034,cg07790826,cg22621736,cg02794589
chr1	dmrcate	dmr	1108860	1109832	0.011958	*	.	454	9	0.011958	0.834724	0.0862225	0.0433703	TTLL10	TTLL10-201, TTLL10-002, TTLL10-005	cg10056813,cg14709479,cg01961752,cg14786652,cg21288685,cg25544075,cg10143960,cg01511231,cg03278726
chr6	dmrcate	dmr	43027766	43028296	0.0120661	*	.	419	3	0.0120661	0.787431	-0.0262859	-0.00404721	KLC4	MRPL2-007, KLC4-006, KLC4-001, MRPL2-001, KLC4-002, KLC4-201, KLC4-004, KLC4-005, KLC4-010, MRPL2-002, MRPL2-005, KLC4-014, KLC4-013, KLC4-009, KLC4-007, KLC4-012, MRPL2-009, KLC4-008, KLC4-011, MRPL2-003, MRPL2-006, MRPL2-004	cg15032444,cg07099407,cg16297435
chr22	dmrcate	dmr	25160033	25160896	0.0121012	*	.	458	7	0.0121012	0.836058	-0.053123	-0.0270445	TOP1P2	NA	cg23638640,cg19529709,cg03043822,cg20571420,cg13627197,cg22897224,cg22753462
chr11	dmrcate	dmr	61976174	61976482	0.0121867	*	.	309	3	0.0121867	0.659848	-0.0362906	-0.0064132	SCGB2A1	SCGB2A1-001	cg16986846,cg06334737,cg23206745
chr14	dmrcate	dmr	103411330	103411899	0.0123102	*	.	276	5	0.0123102	0.626779	0.021305	0.00954461	CDC42BPB	CDC42BPB-004, CDC42BPB-007	cg27028800,cg25059541,cg15988734,cg10239600,cg09985481
chr5	dmrcate	dmr	43556361	43556691	0.0125183	*	.	301	2	0.0125183	0.648572	0.0273707	0.012168	PAIP1	PAIP1-001, PAIP1-002, PAIP1-003, PAIP1-009, PAIP1-005, PAIP1-008, PAIP1-006, PAIP1-004, PAIP1-010	cg06012493,cg11957242
chr14	dmrcate	dmr	31926483	31926862	0.012571	*	.	464	5	0.012571	0.840745	-0.028858	-0.00981845	HEATR5A	DTD2-001, DTD2-201, RP11-176H8.1-002, RP11-176H8.1-003, RP11-176H8.1-001, DTD2-002	cg20513833,cg15247031,cg27019801,cg25099807,cg00832517,cg15998421
chr11	dmrcate	dmr	6291951	6292615	0.0126265	*	.	351	5	0.0126265	0.710144	-0.0773063	-0.0498194	CCKBR	CCKBR-006	cg26313599,cg04585209,cg18706028,cg26700447,cg09656511
chr1	dmrcate	dmr	156357839	156358612	0.0126265	*	.	541	11	0.0126265	0.923433	0.0349863	0.0105001	RHBG	RP11-139I14.2-001	cg22353551,cg17966560,cg21297493,cg10434261,cg21966075,cg24361162,cg09989644,cg12062819,cg23842796,cg20433275,cg15575683
chr4	dmrcate	dmr	153857909	153858209	0.0126831	*	.	160	3	0.0126831	0.483301	-0.0251767	-0.00974067	FHDC1	FHDC1-001	cg04413130,cg11785858,cg07666984
chr6	dmrcate	dmr	33291519	33292029	0.012696	*	.	700	12	0.012696	0.999843	0.0320019	0.002315	DAXX	DAXX-002, DAXX-001, DAXX-201, DAXX-007, DAXX-011, DAXX-009, DAXX-010, DAXX-004, DAXX-003	cg17504991,cg16922466,cg12025215,cg04271391,cg20763184,cg04973788,cg04488476,cg18486541,cg03382121,cg08375286,cg17079757,cg12727605
chr12	dmrcate	dmr	4417093	4417170	0.0127229	*	.	46	3	0.0127229	0.331607	-0.069099	-0.0478362	CCND2	NA	cg03494429,cg02914652,cg10662179
chr14	dmrcate	dmr	106937869	106938621	0.0127229	*	.	557	10	0.0127229	0.938929	-0.028722	-0.0146078	LINC00221	LINC00221-002, LINC00221-001, LINC00221-003	cg20900869,cg16023283,cg03003467,cg14404807,cg00447018,cg24730564,cg26117778,cg16390778,cg16491185,cg11913137,cg16251255
chr11	dmrcate	dmr	119598257	119598725	0.0127736	*	.	357	3	0.0127736	0.714685	0.0334136	0.0176448	NECTIN1	PVRL1-002, PVRL1-003, PVRL1-001, CTD-2523D13.2-001	cg14971286,cg05103957,cg02729068
chr8	dmrcate	dmr	145581686	145582003	0.0127845	*	.	523	3	0.0127845	0.89868	-0.0309615	-0.0140767	FBXL6	SLC52A2-001, FBXL6-002, SLC52A2-003, FBXL6-001, FBXL6-004, FBXL6-009, SLC52A2-011, FBXL6-007, SLC52A2-012, SLC52A2-008, SLC52A2-013, FBXL6-005, SLC52A2-009, FBXL6-010, SLC52A2-002, FBXL6-003, FBXL6-006, SLC52A2-004, SLC52A2-007, SLC52A2-005, SLC52A2-201	cg26403198,cg18342032,cg07402800
chr5	dmrcate	dmr	72511412	72512191	0.0127851	*	.	383	5	0.0127851	0.742889	-0.0289829	-0.00492739	TMEM174	RP11-60A8.1-003, RP11-60A8.1-001, RP11-60A8.1-005	cg25016544,cg12913097,cg21197266,cg26590003,cg17368581
chr16	dmrcate	dmr	1533807	1533943	0.0127852	*	.	233	3	0.0127852	0.558059	0.036925	0.00634691	PTX4	NA	cg05525297,cg10079027,cg03591111
chr12	dmrcate	dmr	125412499	125413164	0.0127852	*	.	451	6	0.0127852	0.830347	-0.0602776	-0.0326531	MIR5188	NA	cg02155927,cg11642882,cg03902450,cg00769775,cg10855395,cg26450860
chr12	dmrcate	dmr	123214864	123215684	0.0127852	*	.	688	12	0.0127852	0.998939	-0.0349508	-0.0124318	HCAR1	HCAR1-201, HCAR1-202, HCAR1-001	cg17346246,cg00357958,cg22534509,cg05290737,cg22972858,cg20566840,cg01306688,cg19975916,cg19328828,cg23505823,cg13702536,cg26643476
chr8	dmrcate	dmr	33330294	33330308	0.0129438	*	.	18	2	0.0129438	0.271051	-0.0338607	-0.0224823	FUT10	FUT10-001, FUT10-201, FUT10-006, FUT10-013, FUT10-009, FUT10-002	cg15150274,cg13720344
chr19	dmrcate	dmr	1102627	1102675	0.0131411	*	.	144	2	0.0131411	0.462943	-0.0223194	-0.0169118	GPX4	GPX4-002, GPX4-004, GPX4-003, GPX4-011, GPX4-006	cg18506744,cg10732871
chr4	dmrcate	dmr	174421114	174421558	0.0131592	*	.	199	4	0.0131592	0.522701	-0.0388733	-0.0304702	HAND2	NA	cg21401642,cg08814800,cg17139666,cg02307239
chr12	dmrcate	dmr	122519674	122519951	0.0133084	*	.	72	2	0.0133084	0.362829	-0.032192	-0.0232218	MLXIP	NA	cg13671582,cg04453352
chr16	dmrcate	dmr	87739985	87740893	0.0133084	*	.	339	5	0.0133084	0.692159	-0.0348759	-0.0117116	KLHDC4	FLJ00104-201, KLHDC4-025	cg16433012,cg16664496,cg03938353,cg00487155,cg08179808
chr2	dmrcate	dmr	239228826	239229395	0.0134046	*	.	639	7	0.0134046	0.990206	-0.0188245	-0.0093757	TRAF3IP1	TRAF3IP1-001, TRAF3IP1-002, TRAF3IP1-201, TRAF3IP1-003	cg04376092,cg12039184,cg14159971,cg13907363,cg09018852,cg25184754,cg00800569
chr21	dmrcate	dmr	17911066	17911959	0.0134967	*	.	506	4	0.0134967	0.885837	-0.0219565	-0.00997606	MIR99A	MIRLET7C-201, MIR99A-201, LINC00478-003, LINC00478-018	cg25353401,cg21750426,cg19173502,cg13120955
chr5	dmrcate	dmr	180649609	180650950	0.0134967	*	.	601	13	0.0134967	0.971096	0.0205248	0.000828182	TRIM41	TRIM41-002, TRIM41-001, TRIM41-005, TRIM41-003, TRIM41-006, TRIM41-009, TRIM41-007, MIR4638-201	cg07404400,cg16632433,cg21850069,cg07381403,cg01759413,cg10641368,cg05922392,cg04231467,cg22116234,cg25627055,cg24177093,cg27285278,cg18363761
chr19	dmrcate	dmr	41429786	41430189	0.0135402	*	.	125	3	0.0135402	0.432301	0.0270749	0.012063	CYP2B7P	CYP2B7P-001, CYP2B7P-002, CYP2B7P-006, CYP2B7P-003	cg01409498,cg10575842,cg03343515
chr14	dmrcate	dmr	93689993	93690358	0.0136406	*	.	415	4	0.0136406	0.78354	0.0217503	0.0150428	UBR7	RP11-85G20.1-001	cg22857324,cg04556515,cg22829309,cg10029789
chr12	dmrcate	dmr	123633142	123633728	0.013709	*	.	264	3	0.013709	0.612926	0.0334479	0.0184889	PITPNM2	PITPNM2-007	cg10773745,cg21414595,cg24619895
chr1	dmrcate	dmr	179923514	179923973	0.013709	*	.	577	8	0.013709	0.948812	-0.0212582	-0.00692791	CEP350	CEP350-001, CEP350-012, RP11-533E19.5-001	cg17286491,cg23808061,cg10700275,cg09126043,cg01936090,cg11502736,cg21944557,cg24453836
chr22	dmrcate	dmr	46762841	46763229	0.0137232	*	.	60	3	0.0137232	0.347319	0.0792891	0.0716201	CELSR1	CELSR1-003	cg00784671,cg18190219,cg09461388
chr1	dmrcate	dmr	12289220	12289777	0.0137579	*	.	385	4	0.0137579	0.745434	0.034429	0.00787225	VPS13D	VPS13D-003, VPS13D-001	cg22676023,cg03208707,cg21869913,cg11401218
chr8	dmrcate	dmr	22436246	22436458	0.013851	*	.	558	4	0.013851	0.939062	0.0346376	0.00706413	PDLIM2	PDLIM2-004, PDLIM2-001, PDLIM2-201, PDLIM2-202, PDLIM2-002, PDLIM2-005, PDLIM2-003, PDLIM2-014, PDLIM2-012, PDLIM2-013, PDLIM2-011, PDLIM2-009, PDLIM2-008	cg05698069,cg15323252,cg27649089,cg22973076
chr12	dmrcate	dmr	32112103	32112813	0.0138856	*	.	673	12	0.0138856	0.998031	-0.0288183	-0.00361233	RESF1	KIAA1551-001, KIAA1551-007, KIAA1551-006, KIAA1551-008, KIAA1551-005, KIAA1551-004	cg07369363,cg26865201,cg17281556,cg13417256,cg17560472,cg21032741,cg20731015,cg08449838,cg10616672,cg08766850,cg05872643,cg22727109
chr10	dmrcate	dmr	1416546	1416920	0.0139448	*	.	442	6	0.0139448	0.823277	-0.0762667	-0.025239	ADARB2	NA	cg04271617,cg16296438,cg05483559,cg09867002,cg06889571,cg02408697
chr6	dmrcate	dmr	161836595	161837387	0.0141018	*	.	456	5	0.0141018	0.835459	0.0342335	0.0187296	PRKN	NA	cg08346632,cg14101117,cg04822548,cg26374826,cg18005000
chr19	dmrcate	dmr	47290532	47291295	0.0141018	*	.	633	7	0.0141018	0.987024	0.0244001	0.000916847	SLC1A5	SLC1A5-005, SLC1A5-001	cg11341711,cg26535435,cg13515894,cg24100705,cg01332181,cg01409659,cg05687543
chr17	dmrcate	dmr	73512319	73512855	0.0141071	*	.	543	8	0.0141071	0.924478	-0.0265161	-0.00749084	TSEN54	CASKIN2-001, TSEN54-001, TSEN54-005, TSEN54-008, TSEN54-010, CASKIN2-008, CASKIN2-002, TSEN54-007, TSEN54-006, TSEN54-009, TSEN54-011	cg01803810,cg07897831,cg23932769,cg20442550,cg14349867,cg15862680,cg14955495,cg25506900
chr1	dmrcate	dmr	66999588	66999929	0.014148	*	.	354	5	0.014148	0.712105	0.0336862	0.0236086	SGIP1	SGIP1-002, SGIP1-201, SGIP1-202, SGIP1-001, SGIP1-003, SGIP1-006, SGIP1-007, SGIP1-005, SGIP1-008	cg27558095,cg00089915,cg02994349,cg25203031,cg19406367
chr1	dmrcate	dmr	165667450	165668181	0.0142015	*	.	624	12	0.0142015	0.983478	0.0324888	-0.000606717	LOC440700	ALDH9A1-001, RP11-466F5.6-002, ALDH9A1-004, ALDH9A1-005, ALDH9A1-201	cg19778201,cg04354317,cg23051879,cg17937102,cg04316593,cg26907429,cg16680018,cg07564188,cg02459951,cg03984859,cg08343943,cg11373746
chr15	dmrcate	dmr	91565312	91565883	0.0142099	*	.	356	6	0.0142099	0.71326	-0.0237479	-0.00977554	VPS33B	VPS33B-001, AC068831.10-002, AC068831.10-005, VPS33B-201, VPS33B-003, VPS33B-002, AC068831.10-001, VPS33B-006, AC068831.10-004, VPS33B-004	cg05574437,cg22017387,cg07776087,cg21220719,cg08919649,cg09302729
chr11	dmrcate	dmr	72350553	72350651	0.0142552	*	.	13	2	0.0142552	0.248014	-0.0183577	-0.014902	PDE2A	NA	cg20749932,cg19341656
chr13	dmrcate	dmr	112883974	112884102	0.014393	*	.	102	3	0.014393	0.397205	-0.0367841	-0.0277975	SPACA7	NA	cg22687511,cg10298859,cg11229612
chr11	dmrcate	dmr	57529255	57529614	0.014397	*	.	221	5	0.014397	0.545019	0.0230914	0.0177537	CTNND1	CTNND1-011, CTNND1-201, CTNND1-008, CTNND1-007, CTNND1-202, CTNND1-006, CTNND1-027, CTNND1-005, CTNND1-017, CTNND1-033, CTNND1-023, CTNND1-025, CTNND1-021, CTNND1-030, CTNND1-018, CTNND1-019, CTNND1-015, CTNND1-003, CTNND1-022, CTNND1-010, CTNND1-026, CTNND1-016, CTNND1-020, CTNND1-028, CTNND1-009, CTNND1-014, CTNND1-012, CTNND1-024, CTNND1-013, CTNND1-029	cg21272996,cg18213545,cg10831212,cg19210276,cg09878888
chr8	dmrcate	dmr	1971220	1971644	0.0144196	*	.	96	3	0.0144196	0.393474	0.0453458	0.0317212	KBTBD11	NA	cg08625822,cg10759972,cg26272651
chr1	dmrcate	dmr	38455263	38455987	0.0144824	*	.	678	12	0.0144824	0.998411	-0.020283	-0.00529825	SF3A3	SF3A3-001, RNU6-510P-201, SF3A3-201, SF3A3-007, SF3A3-002, SF3A3-005, SF3A3-008	cg10205266,cg10336537,cg18333824,cg09805682,cg04339290,cg16555761,cg25682936,cg26398791,cg12481786,cg21401737,cg05004431,cg11664456
chr8	dmrcate	dmr	134584246	134584692	0.0144929	*	.	503	4	0.0144929	0.876869	0.0215021	-0.000546245	ST3GAL1	ST3GAL1-201, ST3GAL1-005, ST3GAL1-002, ST3GAL1-006, ST3GAL1-001, ST3GAL1-004, ST3GAL1-003, ST3GAL1-013, RP11-629O1.2-001	cg02637438,cg09818502,cg17462109,cg08235875
chr6	dmrcate	dmr	31602739	31603535	0.0144929	*	.	570	10	0.0144929	0.946043	-0.0200876	-0.00176654	PRRC2A	PRRC2A-006, PRRC2A-011, PRRC2A-008, PRRC2A-012, PRRC2A-007, PRRC2A-014, PRRC2A-009, PRRC2A-010	cg25343331,cg12484352,cg16793622,cg25661358,cg15497818,cg25823710,cg10369594,cg16278747,cg14308867,cg14730119
chr2	dmrcate	dmr	73403411	73403921	0.0145171	*	.	79	3	0.0145171	0.371853	0.0282109	0.0149252	NOTO	NA	cg09493249,cg20347496,cg06267200
chr6	dmrcate	dmr	167189213	167189543	0.0146138	*	.	90	3	0.0146138	0.383649	0.0602987	0.0474737	RPS6KA2	NA	cg05791862,cg03329755,cg15592062
chr12	dmrcate	dmr	119836173	119836215	0.0146786	*	.	14	2	0.0146786	0.256159	0.0208666	0.0183794	CCDC60	NA	cg19213167,cg12404465
chr12	dmrcate	dmr	133343405	133343428	0.0146786	*	.	22	2	0.0146786	0.289571	0.0587625	0.0506686	GOLGA3	NA	cg14602393,cg25939853
chr22	dmrcate	dmr	50310904	50311056	0.0146786	*	.	110	2	0.0146786	0.410865	0.0513275	0.0193174	ALG12	CRELD2-001, ALG12-001, CRELD2-005, CRELD2-002, CRELD2-003, CRELD2-008, CRELD2-006, CRELD2-004	cg15316289,cg25882056
chr13	dmrcate	dmr	113585713	113585948	0.0147248	*	.	80	3	0.0147248	0.374549	-0.112283	-0.0944161	MCF2L-AS1	NA	cg02054232,cg23192614,cg16637458
chr8	dmrcate	dmr	22457446	22457658	0.0147507	*	.	318	3	0.0147507	0.671232	-0.0224429	-0.0122486	C8orf58	C8orf58-001, C8orf58-002, C8orf58-003, C8orf58-004, C8orf58-006	cg02227867,cg00599393,cg19455335
chr10	dmrcate	dmr	126431886	126432368	0.0148882	*	.	83	2	0.0148882	0.37756	-0.0164587	-0.0153939	FAM53B	FAM53B-003, FAM53B-001, FAM53B-004	cg04238871,cg02163937
chr6	dmrcate	dmr	31129600	31130474	0.0149637	*	.	706	18	0.0149637	0.999996	-0.027761	-0.00189396	TCF19	TCF19-003, TCF19-004	cg22692488,cg05080926,cg15498513,cg11769290,cg16420063,cg02288747,cg05008570,cg10647991,cg07950252,cg23998635,cg06652085,cg11982471,cg07094194,cg16880210,cg26586118,cg03303475,cg20217307,cg23819653
chr11	dmrcate	dmr	18230491	18231021	0.014979	*	.	664	10	0.014979	0.996495	-0.0722847	-0.0161816	LOC494141	RP11-113D6.10-002, RP11-113D6.10-001, RP11-113D6.10-003	cg26558664,cg10940997,cg02526277,cg09511963,cg12302402,cg05756029,cg13520342,cg15887459,cg05640342,cg01012559
chr10	dmrcate	dmr	50818652	50818911	0.0149818	*	.	410	3	0.0149818	0.779696	0.0271957	0.0176479	SLC18A3	CHAT-007, SLC18A3-001	cg16494192,cg24109980,cg14008883
chr3	dmrcate	dmr	52487733	52488229	0.0149818	*	.	416	5	0.0149818	0.784834	-0.0257218	-0.0163023	TNNC1	TNNC1-001, NISCH-201, NISCH-014, TNNC1-004, NISCH-001, NISCH-004, TNNC1-002	cg26738080,cg08485937,cg24166628,cg27024515,cg16850945
chr7	dmrcate	dmr	127255483	127255970	0.0149831	*	.	291	4	0.0149831	0.644268	-0.0228076	-0.0143928	PAX4	PAX4-201, PAX4-001, PAX4-004, PAX4-002, PAX4-005, PAX4-003	cg16514843,cg20672477,cg20082779,cg18170071
chr17	dmrcate	dmr	40810559	40811158	0.0150435	*	.	573	5	0.0150435	0.94708	0.0258943	0.00156907	TUBG2	TUBG2-001, TUBG2-002, TUBG2-003	cg10180165,cg00603673,cg27541691,cg16825319,cg10260220
chr1	dmrcate	dmr	154154898	154155363	0.0151433	*	.	194	3	0.0151433	0.513249	-0.024644	-0.0157245	TPM3	TPM3-022, TPM3-010, TPM3-006, TPM3-009, TPM3-005, TPM3-003, TPM3-019, TPM3-026, TPM3-004, TPM3-008, TPM3-021, TPM3-016, TPM3-020	cg10890570,cg05392792,cg07705912
chr2	dmrcate	dmr	27273008	27273474	0.0151588	*	.	530	5	0.0151588	0.90666	0.0163722	-0.000298146	AGBL5	AGBL5-005, AGBL5-004, AGBL5-007, AGBL5-AS1-001, AGBL5-008, AGBL5-006, AGBL5-002, AGBL5-001, AGBL5-003	cg22908266,cg14462928,cg03267400,cg27636536,cg22003772
chr16	dmrcate	dmr	23160430	23160960	0.0151847	*	.	347	4	0.0151847	0.702446	-0.0149707	-0.00952828	USP31	USP31-001	cg04783338,cg18672446,cg03379367,cg04922034
chr17	dmrcate	dmr	80561982	80562120	0.0151959	*	.	31	2	0.0151959	0.312235	0.0490073	0.0392844	FOXK2	FOXK2-013, RP13-638C3.4-001	cg23628350,cg25009498
chr13	dmrcate	dmr	111164367	111164966	0.0152394	*	.	545	4	0.0152394	0.924956	0.032412	0.0117383	COL4A2	NA	cg10991689,cg23119039,cg15525859,cg11747695
chr16	dmrcate	dmr	450562	451040	0.0152853	*	.	287	5	0.0152853	0.642388	-0.0793326	-0.0550857	NME4	DECR2-001, DECR2-201, DECR2-008, DECR2-006, DECR2-003, DECR2-009, DECR2-010	cg27315249,cg00481259,cg06180606,cg02963119,cg07973095
chr11	dmrcate	dmr	32452038	32452839	0.0153574	*	.	444	8	0.0153574	0.825803	0.0422374	0.0263414	WT1	WT1-002, WT1-006, WT1-003	cg12781568,cg01693350,cg15446391,cg19211915,cg09234616,cg13641903,cg22533573,cg15315385
chr12	dmrcate	dmr	2800055	2800500	0.0153574	*	.	542	8	0.0153574	0.92375	0.0270556	0.00575547	CACNA1C	CACNA1C-AS1-001, CACNA1C-AS1-002, CACNA1C-AS1-003	cg18816701,cg14395444,cg19685491,cg13647052,cg02794451,cg15442907,cg05166022,cg15279308
chr5	dmrcate	dmr	176936563	176936892	0.0153846	*	.	362	4	0.0153846	0.720313	0.0234646	0.0162991	DOK3	DOK3-002, DOK3-001, DOK3-005, DOK3-006, DOK3-003, DOK3-004, DOK3-012, DOK3-010, DOK3-007, DOK3-011, DOK3-008, DOK3-009, DOK3-013	cg02357714,cg22108563,cg04131494,cg11463271
chr5	dmrcate	dmr	142782791	142782827	0.0154221	*	.	85	2	0.0154221	0.381484	-0.0280722	-0.0191496	NR3C1	NR3C1-001, NR3C1-002, NR3C1-006, NR3C1-003, NR3C1-202, NR3C1-013, NR3C1-008, NR3C1-007, NR3C1-005, NR3C1-004	cg20753294,cg18146873
chr19	dmrcate	dmr	58570419	58570995	0.0154407	*	.	579	8	0.0154407	0.951986	0.0398494	0.0228396	ZNF135	ZNF135-003, ZNF135-008, ZNF135-004, ZNF135-201, ZNF135-005, ZNF135-001, ZNF135-006	cg08701621,cg06454760,cg02473540,cg09907936,cg16638540,cg18430128,cg22748799,cg22457238
chr17	dmrcate	dmr	73873529	73873924	0.0156795	*	.	272	4	0.0156795	0.619938	-0.0999517	-0.041097	TRIM47	TRIM47-001, RP11-552F3.9-001, TRIM47-004, TRIM47-002, TRIM47-003, TRIM47-006, TRIM47-005	cg09253696,cg04442638,cg24166112,cg00259966
chr19	dmrcate	dmr	40005557	40006451	0.015713	*	.	693	13	0.015713	0.999461	0.0289389	-0.00111086	SELENOV	SELV-001, SELV-201, SELV-003, SELV-002	cg10092241,cg18097850,cg08620606,cg18586919,cg19671026,cg08355316,cg10173182,cg22961275,cg11396791,cg04736260,cg12562967,cg12225910,cg00452257
chr11	dmrcate	dmr	113930430	113931305	0.0158193	*	.	502	6	0.0158193	0.875247	0.0193749	-0.00550264	ZBTB16	ZBTB16-001, ZBTB16-003, ZBTB16-005, ZBTB16-002, ZBTB16-004	cg09719477,cg11210881,cg16384885,cg04628008,cg26976390,cg09890653
chr12	dmrcate	dmr	133417190	133417885	0.0158459	*	.	637	8	0.0158459	0.988781	-0.0537296	-0.00353952	CHFR	NA	cg06138257,cg02507604,cg14168939,cg15469966,cg01499426,ch.12.2933188F,cg23030397,cg18066197
chr1	dmrcate	dmr	23494459	23494472	0.0158495	*	.	155	3	0.0158495	0.474106	-0.0170581	-0.0158245	LUZP1	LUZP1-001, LUZP1-202, LUZP1-003	cg13499468,cg17753666,cg13930080
chrX	dmrcate	dmr	63005938	63006350	0.0159158	*	.	55	2	0.0159158	0.342102	0.0336548	0.0110694	MIR1468	ARHGEF9-002, MIR1468-201, ARHGEF9-203	cg00868980,cg10794473
chr13	dmrcate	dmr	99096365	99096847	0.016041	*	.	547	6	0.016041	0.929395	-0.0301423	-0.00371245	FARP1	FARP1-019	cg20990359,cg25122125,cg20434012,cg03673225,cg22022001,cg11733266
chr12	dmrcate	dmr	7847919	7848348	0.0160864	*	.	123	3	0.0160864	0.430548	0.0282118	0.0241901	GDF3	GDF3-001	cg12163407,cg15992730,cg03781098
chr1	dmrcate	dmr	244952269	244952394	0.0161007	*	.	471	3	0.0161007	0.847973	-0.0507112	-0.0225786	COX20	NA	cg04345751,cg24462001,cg03596681
chr6	dmrcate	dmr	108442528	108442906	0.0161302	*	.	19	2	0.0161302	0.27603	0.0527718	0.0451788	NR2E1	OSTM1-AS1-002, OSTM1-AS1-001	cg15190445,cg25782375
chr1	dmrcate	dmr	1475644	1475742	0.0162474	*	.	538	4	0.0162474	0.920282	-0.0154822	-0.0029975	TMEM240	TMEM240-001, TMEM240-201	cg22497741,cg16306898,cg16601494,cg15487867
chr9	dmrcate	dmr	125796809	125797284	0.0162772	*	.	173	3	0.0162772	0.492665	0.0206098	0.0144063	GPR21	GPR21-001, RABGAP1-201, RABGAP1-010, RABGAP1-011, RABGAP1-009	cg04655481,cg14584535,cg04784315
chr17	dmrcate	dmr	3791902	3792074	0.0163978	*	.	169	3	0.0163978	0.489709	0.0602612	0.030333	CAMKK1	CAMKK1-001	cg03179291,cg19713980,cg25834768
chr10	dmrcate	dmr	14051636	14052028	0.0164425	*	.	303	6	0.0164425	0.652282	0.0565763	0.0296941	FRMD4A	FRMD4A-004	cg26984593,cg08734931,cg02284273,cg03179435,cg19998150,cg21371809
chr18	dmrcate	dmr	77410094	77410184	0.0165035	*	.	421	3	0.0165035	0.791759	-0.0223473	-0.0104581	CTDP1	NA	cg01267373,cg24496800,cg18933620
chr7	dmrcate	dmr	207605	208005	0.0165035	*	.	462	5	0.0165035	0.838723	-0.0405072	-0.0196469	FAM20C	NA	cg06793484,cg06719973,cg10744714,cg19028079,cg16658579
chr1	dmrcate	dmr	2986362	2986566	0.0165178	*	.	330	4	0.0165178	0.67782	-0.0150724	-0.010374	PRDM16	PRDM16-001, PRDM16-003, PRDM16-201, PRDM16-202, PRDM16-203, LINC00982-002, PRDM16-007, PRDM16-008, PRDM16-010	cg08537652,cg15390554,cg13744917,cg12267948
chr7	dmrcate	dmr	140395616	140396019	0.0165388	*	.	479	2	0.0165388	0.85457	-0.0211463	-0.0113463	ADCK2	NDUFB2-201, NDUFB2-001, NDUFB2-008, NDUFB2-004, NDUFB2-006, NDUFB2-007, NDUFB2-AS1-001, NDUFB2-005, NDUFB2-011, NDUFB2-009, NDUFB2-002, NDUFB2-003, NDUFB2-010	cg19061632,cg22431309
chr18	dmrcate	dmr	74535634	74536113	0.0166444	*	.	417	6	0.0166444	0.786593	0.0287255	0.0208081	ZNF236	ZNF236-001, ZNF236-002, ZNF236-003, RP11-162A12.2-001	cg22442168,cg20234007,cg12162759,cg26045043,cg14626483,cg06319120
chr14	dmrcate	dmr	104195181	104195375	0.0166465	*	.	632	3	0.0166465	0.98673	0.0248109	0.00726138	ZFYVE21	ZFYVE21-004, ZFYVE21-010, ZFYVE21-011, ZFYVE21-012	cg13154413,cg04984818,cg09924366
chr22	dmrcate	dmr	29709282	29709320	0.0167025	*	.	32	2	0.0167025	0.312766	0.0382907	0.0343314	RASL10A	RASL10A-003	cg15383276,cg12552771
chr10	dmrcate	dmr	120924721	120925632	0.0167776	*	.	660	12	0.0167776	0.995496	0.02026	0.0014799	SFXN4	SFXN4-201, SFXN4-001, SFXN4-004, SFXN4-005, SFXN4-002, SFXN4-003, SFXN4-006	cg03745912,cg26649219,cg20254282,cg04466870,cg19587168,cg00039793,cg18395988,cg23788592,cg02699461,cg20605045,cg09733103,cg23274030
chr22	dmrcate	dmr	24979569	24979964	0.0169571	*	.	580	7	0.0169571	0.952488	-0.0175537	-0.00944826	GGT1	GGT1-005	cg21881327,cg09598276,cg02774160,cg20638429,cg07350057,cg05543864,cg22764925
chr3	dmrcate	dmr	197225531	197226514	0.0171206	*	.	292	5	0.0171206	0.644422	-0.0431475	-0.0199929	BDH1	NA	cg02650779,cg05138918,cg04872717,cg16579337,cg10728473
chr3	dmrcate	dmr	123603306	123603618	0.0171922	*	.	537	6	0.0171922	0.91592	-0.0193215	-0.00478946	MYLK	MYLK-003, MYLK-202, MYLK-203, MYLK-001, MYLK-002	cg16531585,cg04583043,cg07802917,cg00890840,cg11359984,cg03731616
chr19	dmrcate	dmr	51523252	51523933	0.0173702	*	.	512	6	0.0173702	0.889598	-0.0227595	0.00203251	KLK10	KLK10-001, KLK10-002, KLK10-201, KLK10-004, KLK10-003	cg03118626,cg06130787,cg03762081,cg24790676,cg27385959,cg11247304
chr12	dmrcate	dmr	106980192	106980546	0.0178525	*	.	246	3	0.0178525	0.585059	0.0224417	0.000226296	RFX4	RFX4-004	cg07006889,cg08859190,cg22491461
chr10	dmrcate	dmr	134411295	134411480	0.0179195	*	.	236	4	0.0179195	0.563135	0.0532341	0.0175591	INPP5A	NA	cg27555617,cg20712860,cg24589908,cg12501287
chr9	dmrcate	dmr	139922545	139922595	0.0179474	*	.	20	2	0.0179474	0.280053	-0.020468	-0.00287353	C9orf139	ABCA2-201, C9orf139-001, ABCA2-002, ABCA2-202, ABCA2-015, ABCA2-012, ABCA2-013, ABCA2-001, ABCA2-018, ABCA2-016, ABCA2-003, ABCA2-017	cg13561157,cg10620530
chr3	dmrcate	dmr	101497475	101497982	0.0181583	*	.	472	8	0.0181583	0.848048	-0.021175	-0.0102986	NXPE3	NXPE3-002, NXPE3-004, NXPE3-006, NXPE3-001, NXPE3-007	cg00101715,cg08070022,cg19245758,cg07622404,cg06073471,cg03509671,cg11223367,cg21908638
chr5	dmrcate	dmr	119801431	119801643	0.0182578	*	.	9	2	0.0182578	0.237065	0.035539	0.00849	PRR16	PRR16-001, PRR16-002, PRR16-004	cg26464221,cg23149687
chr6	dmrcate	dmr	114180173	114180353	0.018311	*	.	27	2	0.018311	0.302205	-0.0122581	-0.0118781	MARCKS	MARCKS-001	cg24011531,cg18789337
chr17	dmrcate	dmr	30592406	30593034	0.0184172	*	.	627	8	0.0184172	0.984963	-0.0159253	-0.00754676	RHBDL3	RHBDL3-001, RHBDL3-002, RHBDL3-005, RHBDL3-004, RHBDL3-003	cg11604426,cg26875248,cg04493025,cg06316315,cg04794832,cg16954280,cg18459257,cg18976370
chr10	dmrcate	dmr	121296010	121296042	0.0184294	*	.	70	2	0.0184294	0.360588	-0.0387081	-0.0142969	RGS10	RGS10-201	cg11749490,cg20345915
chr16	dmrcate	dmr	18573511	18573514	0.0189579	*	.	21	2	0.0189579	0.280992	-0.0234783	-0.0203172	NOMO2	NOMO2-001, NOMO2-002, NOMO2-201, NOMO2-004, NOMO2-003	cg07462328,cg08820590
chr19	dmrcate	dmr	45251551	45252329	0.0189655	*	.	560	8	0.0189655	0.940272	-0.0235621	-0.00599886	BCL3	BCL3-001, BCL3-003, BCL3-002	cg12833720,cg22499719,cg13642545,cg06455032,cg14203252,cg01141252,cg16632661,cg15877196
chr6	dmrcate	dmr	32821039	32821814	0.0189839	*	.	707	24	0.0189839	0.999999	0.0188035	-0.00194347	TAP1	TAP1-001, PSMB9-001, TAP1-201, PSMB9-202, PSMB9-002	cg16501436,cg19776032,cg01897517,cg01547742,cg09374375,cg27652200,cg11012835,cg23922920,cg27572016,cg05246277,cg25110511,cg26686999,cg17199468,cg18903583,cg20194454,cg23806084,cg06852255,cg03299066,cg00704844,cg16494397,cg07504780,cg02439889,cg14272068,cg14530528
chrX	dmrcate	dmr	40006699	40007065	0.0190297	*	.	134	2	0.0190297	0.44171	-0.0221527	-0.0208976	BCOR	BCOR-005	cg04101819,cg21010298
chr6	dmrcate	dmr	100050918	100051635	0.0190297	*	.	647	5	0.0190297	0.992305	-0.0218595	-0.00596795	PRDM13	NA	cg24644551,cg06558014,cg18708460,cg03460137,cg02732202
chr1	dmrcate	dmr	6556248	6556848	0.0190844	*	.	73	2	0.0190844	0.365349	-0.0167772	-3.813e-05	PLEKHG5	PLEKHG5-004, PLEKHG5-002, PLEKHG5-205, PLEKHG5-206	cg01429933,cg21453303
chr1	dmrcate	dmr	215256254	215256745	0.0193723	*	.	534	6	0.0193723	0.911247	-0.0199227	-0.004988	KCNK2	KCNK2-002, KCNK2-001, KCNK2-003, KCNK2-009, KCNK2-010, KCNK2-011	cg09441363,cg18794839,cg17130063,cg10592245,cg11398511,cg04976337
chr7	dmrcate	dmr	2442793	2443303	0.0194896	*	.	461	6	0.0194896	0.8383	-0.0408498	-0.0114652	CHST12	CHST12-002, CHST12-003	cg10798766,cg25153887,cg10286128,cg10145585,cg20435150,cg20761498
chr1	dmrcate	dmr	40388223	40388395	0.0194984	*	.	91	3	0.0194984	0.386311	0.0529318	0.0383175	MYCL	NA	cg02630477,cg04218880,cg15196156
chr2	dmrcate	dmr	37193358	37193690	0.0194984	*	.	107	3	0.0194984	0.404839	-0.0273352	-0.0214324	STRN	STRN-001, STRN-201	cg21685750,cg20964398,cg07191189
chr17	dmrcate	dmr	72353261	72353536	0.0194984	*	.	522	4	0.0194984	0.897795	-0.0521223	-0.0138748	BTBD17	NA	cg25019648,cg04982308,cg09267483,cg12467933
chr19	dmrcate	dmr	8455165	8455835	0.0195583	*	.	663	7	0.0195583	0.996313	-0.0145974	-0.00586905	RAB11B	RAB11B-001, MIR4999-201, RAB11B-AS1-001, RAB11B-002, RAB11B-AS1-002, RAB11B-003, RAB11B-004, RAB11B-005	cg23540748,cg10373780,cg01528762,cg03259415,cg06643102,cg08667721,cg14749334
chr3	dmrcate	dmr	45188139	45188208	0.0195676	*	.	140	3	0.0195676	0.455809	0.0304473	0.0176719	CDCP1	CDCP1-001, CDCP1-002	cg13722619,cg15107641,cg15779716
chr11	dmrcate	dmr	113185561	113185879	0.0195969	*	.	371	3	0.0195969	0.733756	0.0576623	0.0263714	TTC12	TTC12-201, TTC12-005, TTC12-012, TTC12-011, TTC12-006, TTC12-002, TTC12-014, TTC12-010, TTC12-004, TTC12-021, TTC12-016, RP11-839D17.3-002, TTC12-017, TTC12-001, TTC12-003, TTC12-015, RP11-839D17.3-001	cg13356117,cg05127217,cg16302655
chr17	dmrcate	dmr	908690	910391	0.0196227	*	.	161	6	0.0196227	0.483797	-0.0290499	-0.0135281	ABR	NA	cg05707655,cg01841306,cg09639964,cg10024094,cg06932713,cg10230533
chr1	dmrcate	dmr	181074635	181074948	0.0196227	*	.	200	4	0.0196227	0.523105	-0.017362	-0.0130077	IER5	NA	cg12074154,cg11383374,cg01697986,cg24385733
chr8	dmrcate	dmr	104153148	104153173	0.0196552	*	.	16	2	0.0196552	0.269869	-0.0229587	-0.0212271	BAALC	BAALC-003, BAALC-009, BAALC-001, BAALC-010, C8orf56-001, BAALC-002, C8orf56-002	cg06399148,cg10918202
chr19	dmrcate	dmr	3162842	3163114	0.0196688	*	.	165	3	0.0196688	0.486321	-0.0359121	-0.0227572	GNA15	NA	cg21086326,cg03346706,cg02337388
chr1	dmrcate	dmr	32572534	32572611	0.019688	*	.	180	2	0.019688	0.499973	0.0274178	0.0104661	KPNA6	KPNA6-001, KPNA6-002, KPNA6-201	cg02920421,cg20633875
chr6	dmrcate	dmr	31554199	31554263	0.019747	*	.	29	2	0.019747	0.304023	0.0196722	0.0185634	LST1	LST1-003, LST1-005, LST1-002, LST1-006, LST1-017, LST1-015, LST1-007, LST1-022, LST1-008, LST1-012, LST1-201, LST1-202, LST1-004, LST1-203, LST1-023, LST1-019, LST1-011, LST1-018, LST1-013, LST1-001, LST1-021, LST1-025, LST1-009, LST1-024	cg16795830,cg04836028
chr2	dmrcate	dmr	240172612	240172742	0.019747	*	.	209	3	0.019747	0.530147	0.0761877	0.0364804	HDAC4	NA	cg04216051,cg20415945,cg17532753
chr7	dmrcate	dmr	4187615	4187852	0.0197887	*	.	241	3	0.0197887	0.57964	0.0319217	0.0225584	SDK1	NA	cg15840110,cg16629262,cg22677475
chr19	dmrcate	dmr	40030651	40031368	0.0198239	*	.	594	11	0.0198239	0.958896	0.0558962	0.00140779	EID2	EID2-001	cg18757129,cg12175753,cg04137116,cg24779145,cg02307130,cg16619662,cg04306971,cg05955224,cg22218409,cg00866667,cg11976736
chr20	dmrcate	dmr	42086787	42087234	0.020065	*	.	113	2	0.020065	0.415284	-0.0255868	-0.005949	SRSF6	SRSF6-001, SRSF6-002	cg25578064,cg01996292
chr15	dmrcate	dmr	78730200	78730741	0.0201956	*	.	449	8	0.0201956	0.829622	0.0194293	-0.00104249	IREB2	IREB2-001, IREB2-008, IREB2-003, IREB2-006, IREB2-002, IREB2-005, IREB2-004	cg11862246,cg19941054,cg22916109,cg22967516,cg07989511,cg13714459,cg12654502,cg26674929
chr16	dmrcate	dmr	86613067	86613094	0.020576	*	.	82	2	0.020576	0.375255	0.0262484	0.00388294	FOXL1	FOXL1-001	cg26958524,cg11165158
chr12	dmrcate	dmr	10753265	10753472	0.0205838	*	.	321	2	0.0205838	0.671859	-0.0215857	-0.0116601	KLRA1P	KLRAP1-201, KLRAP1-002, KLRAP1-202, KLRAP1-003	cg14620065,cg10145725
chr11	dmrcate	dmr	66035477	66036138	0.0206083	*	.	710	34	0.0206083	1	-0.0267312	-0.00369569	RAB1B	RAB1B-001, RAB1B-003, RP11-867G23.2-001	cg02618579,cg02520768,cg04609045,cg02410860,cg01447322,cg15165399,cg16950941,cg14036092,cg21971919,cg11129796,cg19559621,cg19731302,cg21531702,cg25360663,cg09978545,cg14538055,cg02898883,cg07557337,cg07629401,cg22943108,cg27286967,cg17342184,cg16309993,cg04592747,cg23490166,cg18537071,cg18736831,cg19071367,cg10730497,cg00569953,cg11056748,cg24715339,cg24624624,cg05303249
chr6	dmrcate	dmr	150378738	150379479	0.0206895	*	.	485	6	0.0206895	0.857186	-0.0424033	-0.0127704	ULBP3	NA	cg27399125,cg01365486,cg26657235,cg09374123,cg12542670,cg09618381
chr3	dmrcate	dmr	50263508	50263772	0.0208108	*	.	431	4	0.0208108	0.800762	0.0700048	0.0151202	GNAI2	GNAI2-003, GNAI2-004	cg13588739,cg12252866,cg13250745,cg00575303
chr20	dmrcate	dmr	62526047	62526250	0.0208266	*	.	425	2	0.0208266	0.796189	-0.022675	-0.0121266	DNAJC5	DNAJC5-001, DNAJC5-201, DNAJC5-002	cg03313676,cg17859545
chr11	dmrcate	dmr	2011216	2011346	0.0210648	*	.	518	6	0.0210648	0.896758	-0.0249244	-0.00991888	MRPL23-AS1	AC051649.6-001, MRPL23-AS1-001	cg09248429,cg27196158,cg08273750,cg07397493,cg04859117,cg18716210
chr6	dmrcate	dmr	33175613	33176225	0.0210979	*	.	653	9	0.0210979	0.994216	-0.0215163	-0.0037358	MIR219A1	MIR219-1-201, RING1-001, RING1-002	cg03341723,cg25026287,cg27331144,cg09724776,cg02475416,cg24536938,cg07946923,cg08892712,cg18189601
chr10	dmrcate	dmr	66813329	66814060	0.0211897	*	.	74	3	0.0211897	0.367552	-0.0361287	-0.0263988	ANXA2P3	NEK4P3-001	cg25512738,cg07030516,cg10288214,cg07197290
chr15	dmrcate	dmr	25683075	25683349	0.0212074	*	.	574	3	0.0212074	0.947532	-0.0331243	-0.0108834	UBE3A	UBE3A-001, UBE3A-002	cg02517489,cg12177023,cg20639890
chr13	dmrcate	dmr	113584082	113584179	0.0213813	*	.	89	3	0.0213813	0.383461	0.0832224	0.0802412	MCF2L-AS1	NA	cg00555816,cg24028634,cg16959787
chr10	dmrcate	dmr	75011984	75012835	0.0213899	*	.	666	14	0.0213899	0.997005	0.0271012	0.00301004	MRPS16	MRPS16-005, MRPS16-001, RP11-152N13.5-003, MRPS16-201, RP11-152N13.5-001, RP11-152N13.5-002, MRPS16-003, MRPS16-004, MRPS16-002	cg15686776,cg03579942,cg10898837,cg11469325,cg03576467,cg12020983,cg16419498,cg02160826,cg25111781,cg07995365,cg26210946,cg05647048,cg03037366,cg01430621
chr19	dmrcate	dmr	41857198	41857626	0.0214767	*	.	404	5	0.0214767	0.771871	-0.0205761	0.00407097	TGFB1	TMEM91-002, CTC-435M10.3-002	cg15726807,cg13342441,cg21198010,cg19580847,cg03313751
chr17	dmrcate	dmr	7307207	7308003	0.0215279	*	.	689	10	0.0215279	0.998963	-0.0174274	-0.00655648	TMEM256	TMEM256-001, TMEM256-PLSCR3-201, C17orf61-PLSCR3-003, C17orf61-PLSCR3-002, C17orf61-PLSCR3-004, NLGN2-004, C17orf61-PLSCR3-001, NLGN2-002, TMEM256-003, TMEM256-002	cg00483990,cg20211711,cg15215114,cg23378453,cg00309204,cg23637705,cg12842389,cg14576294,cg17184392,cg24149806
chr17	dmrcate	dmr	80709150	80709357	0.0216832	*	.	230	2	0.0216832	0.556403	-0.0287545	-0.0174815	FN3K	TBCD-001, TBCD-201, TBCD-005	cg00960700,cg27574244
chr2	dmrcate	dmr	465172	465195	0.021802	*	.	45	2	0.021802	0.331315	0.039355	0.0362706	ALKAL2	NA	cg20647799,cg18264210
chr10	dmrcate	dmr	72358359	72358574	0.0218116	*	.	164	3	0.0218116	0.486055	-0.0242858	0.00435458	PRF1	NA	cg27368828,cg02909929,cg26971585
chr11	dmrcate	dmr	134147143	134147837	0.0218116	*	.	271	5	0.0218116	0.619541	0.0231449	0.0192279	GLB1L3	GLB1L3-007	cg06149302,cg10122477,cg16021896,cg26745764,cg10271058
chr6	dmrcate	dmr	33875991	33877469	0.0218116	*	.	587	7	0.0218116	0.953172	0.0688846	0.0206987	LINC01016	RP3-468B3.2-003	cg27595127,cg17173726,cg12439232,cg14205216,cg12701632,cg10390762,cg25028308
chr11	dmrcate	dmr	85566439	85566560	0.0218277	*	.	352	2	0.0218277	0.710216	0.0308092	0.0177903	CCDC83	CCDC83-001, CCDC83-002, CCDC83-201, AP000974.1-201	cg16165120,cg15822411
chr17	dmrcate	dmr	72931569	72932048	0.0218291	*	.	675	12	0.0218291	0.998212	0.0369999	0.0125133	OTOP3	OTOP3-001, OTOP3-002	cg08818632,cg00701706,cg27243140,cg07704554,cg10338787,cg20322093,cg26296337,cg26128018,cg04337007,cg24201890,cg06144469,cg00638514
chr5	dmrcate	dmr	180017195	180017349	0.0221491	*	.	302	3	0.0221491	0.650622	-0.0342324	-0.0163141	SCGB3A1	SCGB3A1-001, SCGB3A1-002	cg26270345,cg00480161,cg13004587
chr21	dmrcate	dmr	44494906	44496378	0.0221512	*	.	636	14	0.0221512	0.98856	-0.0246541	-0.00659257	CBS	CBS-001, CBS-002, CBS-004, CBS-003, CBS-201, CBS-007, CBS-009, CBS-008, CBS-017, CBS-010	cg15108590,cg10457056,cg26141228,cg24496978,cg24437122,cg14364356,cg19950455,cg27024932,cg03559229,cg23782952,cg07394455,cg12968192,cg07066755,cg09622447
chr12	dmrcate	dmr	56651912	56652449	0.0222073	*	.	615	10	0.0222073	0.980075	-0.0308993	-0.00547005	ANKRD52	ANKRD52-001, ANKRD52-007	cg03122372,cg05013783,cg05666077,cg00957535,cg27631794,cg07635586,cg08004919,cg14107159,cg11875676,cg26485563
chr1	dmrcate	dmr	245753302	245753635	0.0222815	*	.	297	3	0.0222815	0.647237	0.0182059	0.00743068	KIF26B	NA	cg26429783,cg03937966,cg26660656,cg12274113
chr1	dmrcate	dmr	28052575	28053278	0.0224225	*	.	487	5	0.0224225	0.859304	-0.0205614	-0.0113678	FAM76A	FAM76A-003, FAM76A-004, FAM76A-002, FAM76A-001, FAM76A-006, FAM76A-007	cg06352483,cg17860485,cg17386433,cg00667000,cg18186552
chr22	dmrcate	dmr	20790985	20791553	0.0225543	*	.	490	5	0.0225543	0.860513	-0.0158371	-0.00717142	SCARF2	SCARF2-001, SCARF2-002	cg20401551,cg19895164,cg25714069,cg26919378,cg09783874
chr8	dmrcate	dmr	142427930	142428317	0.0225564	*	.	205	4	0.0225564	0.527208	0.0231696	-0.00462833	PTP4A3	NA	cg11118396,cg19305111,cg00467244,cg26425321
chr11	dmrcate	dmr	68518800	68519694	0.0228168	*	.	616	11	0.0228168	0.980283	-0.0205278	-0.00880126	TESMIN	MTL5-001, MTL5-004, MTL5-002, MTL5-006, MTL5-003	cg16721845,cg06026817,cg17270520,cg06699275,cg06745695,cg11820605,cg12774559,cg06070508,cg25035655,cg04438497,cg03631743
chr4	dmrcate	dmr	112709328	112709411	0.0229337	*	.	179	3	0.0229337	0.499659	0.0499813	0.0343709	FAM241A	NA	cg22183243,cg07037371,cg15680288
chr20	dmrcate	dmr	4128750	4129483	0.0229337	*	.	596	7	0.0229337	0.962189	0.0258696	0.0117938	SMOX	SMOX-011, SMOX-005, SMOX-001, SMOX-010, SMOX-009	cg02813644,cg03408497,cg21038957,cg20604317,cg15579370,cg11149768,cg23616842
chr7	dmrcate	dmr	107384558	107384783	0.0229914	*	.	344	4	0.0229914	0.699595	-0.028358	-0.00687137	CBLL1	CBLL1-014, CBLL1-009, CBLL1-006, CBLL1-011, CBLL1-004, AC002467.7-001, AC002467.7-003, CBLL1-010, CBLL1-013, CBLL1-012, AC002467.7-004	cg04433990,cg20263098,cg03443922,cg21810311
chr19	dmrcate	dmr	54385215	54385865	0.0230002	*	.	649	8	0.0230002	0.993135	-0.0187051	-0.00604941	PRKCG	PRKCG-001, PRKCG-006, PRKCG-005, PRKCG-201, PRKCG-202, PRKCG-203	cg03657031,cg25103043,cg27552287,cg23460210,cg06697294,cg11662224,cg21950287,cg26626089
chr12	dmrcate	dmr	111725167	111725516	0.0232359	*	.	317	4	0.0232359	0.668035	0.0203838	0.0106976	CUX2	NA	cg07658449,cg24415293,cg20964024,cg20525229
chr3	dmrcate	dmr	38206939	38207524	0.0232394	*	.	240	4	0.0232394	0.575086	-0.022514	-0.0122072	OXSR1	OXSR1-001, OXSR1-002, OXSR1-004, OXSR1-005	cg11094694,cg00798206,cg12892799,cg08920773
chr4	dmrcate	dmr	109541739	109542144	0.0233357	*	.	599	6	0.0233357	0.966338	-0.0181145	-0.000405267	RPL34	RPL34-002, RPL34-001, RPL34-003, RPL34-006, RPL34-004, RPL34-007, RPL34-005, RPL34-AS1-002, RPL34-AS1-001, RPL34-AS1-003, RPL34-AS1-004	cg05355167,cg08736516,cg04406441,cg16599965,cg11434219,cg15296129
chr1	dmrcate	dmr	11994281	11994899	0.0234086	*	.	576	8	0.0234086	0.948617	0.0446601	0.013118	PLOD1	PLOD1-001, PLOD1-006, PLOD1-201, PLOD1-003, PLOD1-005, PLOD1-004	cg03529003,cg11469137,cg26145832,cg05132283,cg02101693,cg17480145,cg05155371,cg23231974
chr10	dmrcate	dmr	46971222	46971495	0.0235103	*	.	148	3	0.0235103	0.466639	0.0516701	0.0338787	SYT15	SYT15-004, SYT15-002, SYT15-201, SYT15-003, SYT15-005	cg27519330,cg02616604,cg17757980
chr1	dmrcate	dmr	165796654	165797387	0.0235709	*	.	602	7	0.0235709	0.97181	-0.0167649	-0.00795017	UCK2	UCK2-001, UCK2-201, TMCO1-006	cg15781625,cg27447557,cg06975592,cg03036064,cg16815379,cg18090447,cg27044622
chr13	dmrcate	dmr	36871646	36872346	0.0236288	*	.	662	14	0.0236288	0.995887	-0.0478839	-0.0195452	CCDC169	CCDC169-014, CCDC169-013, CCDC169-011, CCDC169-002, CCDC169-006, CCDC169-008, CCDC169-004, CCDC169-005, CCDC169-007, CCDC169-010, CCDC169-012, CCDC169-009, CCDC169-001, CCDC169-SOHLH2-001, SOHLH2-201	cg07525003,cg13455704,cg04902286,cg26439710,cg15167956,cg13258563,cg11678027,cg23710498,cg19801062,cg23003720,cg19437258,cg05927742,cg10184241,cg20651988
chr1	dmrcate	dmr	12251718	12251934	0.0238434	*	.	398	4	0.0238434	0.762422	-0.0127494	-0.00127974	TNFRSF1B	TNFRSF1B-003, MIR4632-201	cg01250490,cg15622556,cg06740893,cg03129172
chr9	dmrcate	dmr	100070007	100070423	0.0238738	*	.	108	3	0.0238738	0.407858	0.0822729	0.0492559	SUGT1P4-STRA6LP-CCDC180	CCDC180-007, CCDC180-004, CCDC180-002, CCDC180-001	cg01838004,cg14015656,cg13727089
chr1	dmrcate	dmr	202611933	202612132	0.0238738	*	.	157	2	0.0238738	0.479294	-0.018564	-0.00446056	SYT2	SYT2-002	cg10327424,cg15586779
chr16	dmrcate	dmr	23568380	23569246	0.0241013	*	.	669	17	0.0241013	0.997672	-0.0225988	-0.00420781	UBFD1	UBFD1-201, UBFD1-001, EARS2-201, EARS2-014, EARS2-007, EARS2-004, EARS2-003, EARS2-001, EARS2-011, EARS2-010, EARS2-017, EARS2-009, EARS2-015, UBFD1-004, UBFD1-002, UBFD1-005, UBFD1-009, UBFD1-010	cg23582919,cg05785488,cg10287301,cg06329537,cg03747177,cg17354052,cg05742564,cg04881271,cg09974528,cg05421101,cg10399719,cg27514366,cg05615205,cg08726692,cg27463760,cg05058121,cg11909217
chr1	dmrcate	dmr	167904675	167904990	0.0241258	*	.	105	2	0.0241258	0.399988	0.0212674	0.0175154	MPC2	MPC2-002, DCAF6-003, DCAF6-001, DCAF6-011, MPC2-001, DCAF6-201, DCAF6-007, DCAF6-009, MPC2-003, DCAF6-002, DCAF6-008	cg25130277,cg08412305
chr8	dmrcate	dmr	126442299	126443014	0.0243589	*	.	567	11	0.0243589	0.945242	-0.0226983	-0.0101813	TRIB1	TRIB1-001, TRIB1-002	cg04882727,cg12286194,cg00184235,cg09504829,cg04444761,cg00627621,cg02519415,cg14389810,cg05316555,cg08715135,cg22727364
chr1	dmrcate	dmr	25290947	25291041	0.0243635	*	.	57	2	0.0243635	0.343035	-0.0256497	-0.0222969	RUNX3	RUNX3-002, RUNX3-201, RUNX3-003	cg14182690,cg07236781
chr2	dmrcate	dmr	175206966	175207244	0.0243635	*	.	119	2	0.0243635	0.422978	-0.0229203	-0.0176252	SP9	NA	cg09684233,cg11855516
chr11	dmrcate	dmr	45868030	45868449	0.0243676	*	.	252	3	0.0243676	0.596052	-0.0330901	-0.0100291	CRY2	CRY2-002, CRY2-001, CRY2-004, CRY2-003, CRY2-009	cg24354272,cg15812322,cg07326765
chr19	dmrcate	dmr	38755103	38755588	0.0244212	*	.	413	6	0.0244212	0.782468	-0.0216005	-0.00688547	SPINT2	SPINT2-001, SPINT2-002, SPINT2-004, SPINT2-006, SPINT2-007, SPINT2-005	cg19767215,cg18354742,cg15375239,cg19337852,cg16655905,cg20961591
chr8	dmrcate	dmr	144698211	144698857	0.0244415	*	.	61	2	0.0244415	0.347426	-0.0189564	-0.0166125	TSTA3	TSTA3-001, TSTA3-014, TSTA3-005, TSTA3-012, TSTA3-013, TSTA3-015, TSTA3-009, TSTA3-004, TSTA3-007, TSTA3-011, TSTA3-006, TSTA3-003, TSTA3-008, TSTA3-010	cg01981445,cg00311768
chr11	dmrcate	dmr	15672200	15672856	0.024444	*	.	166	4	0.024444	0.487212	-0.0506824	-0.0409313	SOX6	NA	cg20779966,cg06680511,cg27638217,cg05190790
chrX	dmrcate	dmr	134568858	134569099	0.0244595	*	.	372	3	0.0244595	0.734771	-0.0325376	-0.0165616	SMIM10L2A	CROCCP1-001	cg15615706,cg04495420,cg11118624
chr17	dmrcate	dmr	36885900	36886288	0.0245146	*	.	268	4	0.0245146	0.617035	-0.0316851	-0.00908974	MLLT6	RNA5SP440-201, CISD3-002, CISD3-001, CISD3-003, AC006449.1-201	cg06549479,cg27492942,cg02812793,cg05555681
chr10	dmrcate	dmr	98945300	98946238	0.0245975	*	.	677	13	0.0245975	0.998294	-0.0195184	-0.00448633	SLIT1	SLIT1-001, SLIT1-006, SLIT1-004, SLIT1-003, SLIT1-009	cg07143898,cg02741216,cg13196826,cg27192088,cg09276368,cg18795469,cg23316818,cg16437009,cg23700044,cg22967284,cg10188732,cg14226472,cg07844694
chr21	dmrcate	dmr	47062264	47062279	0.024656	*	.	75	2	0.024656	0.368201	-0.0340898	-0.0264713	PCBP3	PCBP3-001, PCBP3-006, PCBP3-007	cg07500325,cg16059957
chr2	dmrcate	dmr	119593322	119593464	0.0246867	*	.	40	2	0.0246867	0.328006	-0.0158858	-0.00144173	EN1	RP11-19E11.1-001, RP11-19E11.1-002	cg09296407,cg06266613
chr1	dmrcate	dmr	214776286	214776904	0.0246973	*	.	657	13	0.0246973	0.994693	0.0217189	0.00325185	CENPF	CENPF-001, CENPF-003, CENPF-004	cg09065776,cg21164723,cg07140595,cg10379951,cg16327647,cg15639974,cg09885951,cg13085338,cg24711708,cg17750334,cg25284075,cg23625236,cg00620223
chr4	dmrcate	dmr	52918457	52918489	0.024809	*	.	203	3	0.024809	0.525701	-0.0724777	-0.0441893	SPATA18	SPATA18-001, SPATA18-002, SPATA18-008, SPATA18-009, SPATA18-004, SPATA18-006, SPATA18-007, SPATA18-003, SPATA18-005	cg10574494,cg17031543,cg26839512
chr14	dmrcate	dmr	38057472	38057893	0.0248272	*	.	281	3	0.0248272	0.637744	0.0223856	-0.000976732	FOXA1	NA	cg02923706,cg26435698,cg12049236
chr6	dmrcate	dmr	30710455	30711426	0.0248866	*	.	711	28	0.0248866	1	0.021831	-0.00171308	IER3	IER3-001, IER3-002, FLOT1-001, FLOT1-008, FLOT1-010, FLOT1-007, FLOT1-006, FLOT1-009, FLOT1-005, FLOT1-201, FLOT1-002, FLOT1-012, FLOT1-003, FLOT1-004, FLOT1-011, XXbac-BPG252P9.10-001	cg09990440,cg06273041,cg00788362,cg05050482,cg03446526,cg26432347,cg09061824,cg13391363,cg26910594,cg24578853,cg23343973,cg12478978,cg15549931,cg01745867,cg19984781,cg16717099,cg05902624,cg05937873,cg02915939,cg11350053,cg08794940,cg14433074,cg19033654,cg09235583,cg04012931,cg08687386,cg10047572,cg03124636
chr16	dmrcate	dmr	67193015	67193218	0.0249484	*	.	491	3	0.0249484	0.862267	0.0271922	0.00398303	TRADD	FBXL8-001, TRADD-001, FBXL8-005, FBXL8-003, FBXL8-002, FBXL8-004, FBXL8-006, FBXL8-007, TRADD-003	cg05178604,cg03317463,cg01457653
chr6	dmrcate	dmr	167763975	167764146	0.0252745	*	.	433	2	0.0252745	0.805972	-0.014841	-0.00645449	TCP10	NA	cg03500611,cg08066917
chr19	dmrcate	dmr	58089885	58091129	0.0252745	*	.	661	14	0.0252745	0.995826	0.0287583	0.0045748	ZNF416	ZNF416-001, ZIK1-008	cg01947224,cg18416022,cg21278285,cg22030419,cg22079684,cg02799478,cg23294388,cg10338639,cg24659216,cg22053300,cg27013550,cg01068412,cg22956077,cg06933271
chr1	dmrcate	dmr	3283394	3283488	0.0253507	*	.	62	2	0.0253507	0.34802	-0.0631995	-0.0197265	PRDM16	NA	ch.1.131529R,cg08831401
chr10	dmrcate	dmr	118033370	118033902	0.0255701	*	.	324	4	0.0255701	0.675269	0.0298056	0.00313425	GFRA1	GFRA1-002, GFRA1-003, GFRA1-001, GFRA1-201, GFRA1-004	cg12087643,cg09146197,cg11842610,cg20095233
chr7	dmrcate	dmr	2012873	2013113	0.0256709	*	.	163	3	0.0256709	0.485087	-0.0201555	-0.00511206	MAD1L1	NA	cg19090492,cg23372092,cg13266951
chr11	dmrcate	dmr	75046951	75047180	0.0256709	*	.	407	3	0.0256709	0.776615	-0.0265945	-0.0132701	ARRB1	MIR326-201	cg03932760,cg16137891,cg08960830
chr7	dmrcate	dmr	39772772	39773156	0.0257192	*	.	620	9	0.0257192	0.982392	-0.0206896	-0.00194059	LINC00265	LINC00265-001	cg23523765,cg26260033,cg03105603,cg11112226,cg21000493,cg02616653,cg19868301,cg05363335,cg16712549
chr11	dmrcate	dmr	122854796	122855029	0.0257386	*	.	435	3	0.0257386	0.81035	-0.0170641	-0.0113618	BSX	NA	cg01933836,cg01930417,cg03444715
chr21	dmrcate	dmr	46359575	46359716	0.0259155	*	.	365	4	0.0259155	0.72452	-0.0121104	-0.00896171	LINC01547	FAM207A-002, C21orf67-001, C21orf67-201, FAM207A-001, C21orf67-002, FAM207A-003	cg19191502,cg24312117,cg03622689,cg11460723
chr22	dmrcate	dmr	31031670	31031867	0.0259373	*	.	412	5	0.0259373	0.782216	-0.0202545	0.00169771	SLC35E4	SLC35E4-201, SLC35E4-001, SLC35E4-002, SLC35E4-003	cg06330324,cg24911084,cg05610550,cg02804028,cg10011239
chr14	dmrcate	dmr	101012492	101012996	0.0262903	*	.	104	2	0.0262903	0.398457	0.119414	0.0793122	BEGAIN	BEGAIN-009, BEGAIN-008	cg19590140,cg18516195
chr5	dmrcate	dmr	10564205	10564690	0.0262961	*	.	563	8	0.0262961	0.941	0.0193545	-0.00477485	ANKRD33B	ANKRD33B-001, ANKRD33B-002	cg07520141,cg25612710,cg16602369,cg17283899,cg26558749,cg07682578,cg09877593,cg01259029
chr15	dmrcate	dmr	25475940	25476386	0.0263112	*	.	411	3	0.0263112	0.780339	0.0297051	0.00475346	SNORD115-33	SNORD115-34-201, SNORD115-33-201, SNORD115-32-201	cg09613887,cg18972584,cg14154381
chrX	dmrcate	dmr	34149085	34149485	0.0263499	*	.	589	5	0.0263499	0.955076	-0.0317636	-0.0105189	FAM47A	FAM47A-001	cg05980727,cg13646106,cg24203192,cg18436395,cg09877299
chr4	dmrcate	dmr	165118868	165118938	0.0263947	*	.	177	3	0.0263947	0.498017	-0.0209035	-0.0188043	2001-03-01	ANP32C-001	cg25932496,cg23679141,cg24132580
chr11	dmrcate	dmr	63886204	63886459	0.0263947	*	.	186	3	0.0263947	0.507028	-0.016073	0.0030866	MACROD1	RP11-21A7A.3-001	cg17676132,cg18093064,cg01256440
chr16	dmrcate	dmr	1661904	1662801	0.026433	*	.	628	10	0.026433	0.985959	-0.0218359	-0.00288156	IFT140	CRAMP1L-202, CRAMP1L-001, IFT140-002, IFT140-001, CRAMP1L-203, IFT140-003, IFT140-008, IFT140-007, IFT140-012	cg21964165,cg27186878,cg00123094,cg07195197,cg01052502,cg10146249,cg03054303,cg07746699,cg09621938,cg08965723
chr2	dmrcate	dmr	240002678	240002837	0.0266239	*	.	345	2	0.0266239	0.700764	0.0153957	0.0140583	HDAC4	HDAC4-012	cg02081402,cg20871441
chr6	dmrcate	dmr	158066609	158066900	0.0266864	*	.	130	3	0.0266864	0.43609	-0.027045	-0.0240879	ZDHHC14	NA	cg17310882,cg17852032,cg23206115
chr14	dmrcate	dmr	105849775	105849952	0.0266864	*	.	314	3	0.0266864	0.665959	-0.0246329	-0.0184037	PACS2	PACS2-011, PACS2-004	cg10061492,cg25109719,cg07086947
chr10	dmrcate	dmr	114135847	114136073	0.0266864	*	.	509	6	0.0266864	0.88674	0.0227033	0.00483274	ACSL5	ACSL5-001, ACSL5-201, ACSL5-203, ACSL5-204, ACSL5-003	cg04214573,cg03271650,cg02273922,cg00022688,cg04844987,cg16920551
chr10	dmrcate	dmr	21783445	21783930	0.0267437	*	.	400	5	0.0267437	0.763097	-0.0140631	-0.00580251	MIR1915HG	MIR1915-201	cg24324815,cg10540364,cg14365271,cg22889755,cg05385047
chr17	dmrcate	dmr	37843264	37843818	0.0269388	*	.	586	4	0.0269388	0.953017	0.0180326	0.00932208	PGAP3	PGAP3-001, PGAP3-005, PGAP3-002, ERBB2-201, PGAP3-004, ERBB2-003, PGAP3-003, PGAP3-007, ERBB2-002, ERBB2-001, PGAP3-009	cg15227682,cg05616858,cg03386751,cg14187895
chr15	dmrcate	dmr	45406327	45406939	0.0270398	*	.	668	13	0.0270398	0.997595	0.018296	0.00160004	DUOX2	DUOXA2-001, DUOXA2-003, DUOX2-001, DUOXA2-002, DUOX2-002, DUOX2-201	cg12374123,cg10778736,cg11562513,cg16778527,cg13899314,cg00465476,cg23899628,cg02454595,cg00877887,cg21267231,cg02550961,cg10042437,cg04001842
chr3	dmrcate	dmr	49946273	49946738	0.0271223	*	.	138	3	0.0271223	0.450904	0.0230958	0.00596225	MON1A	NA	cg00244462,cg15244756,cg25767901
chr16	dmrcate	dmr	68483021	68483194	0.0271223	*	.	210	2	0.0271223	0.530611	0.0301174	0.0245556	SMPD3	SMPD3-001, SMPD3-012, SMPD3-006	cg19297232,cg17217677
chr2	dmrcate	dmr	232571138	232571157	0.0271223	*	.	325	2	0.0271223	0.676738	0.0160106	0.00604558	PTMA	PTMA-012, PTMA-011, PTMA-013, MGC4771-201	cg20120070,cg07158434
chr15	dmrcate	dmr	100274128	100274248	0.0273148	*	.	507	3	0.0273148	0.886199	-0.0228036	-0.0108959	LYSMD4	LYSMD4-201, LYSMD4-001, LYSMD4-005, LYSMD4-002, LYSMD4-004, LYSMD4-006, LYSMD4-007, LYSMD4-003, LYSMD4-202, LYSMD4-008	cg02329205,cg12967560,cg02724404
chr10	dmrcate	dmr	101945402	101946149	0.0274412	*	.	667	13	0.0274412	0.997391	0.024335	0.002328	ERLIN1	ERLIN1-003, ERLIN1-002, ERLIN1-001	cg02523018,cg02353418,cg25511363,cg10055386,cg26543273,cg19845649,cg06837731,cg19016253,cg25857986,cg04218099,cg25584355,cg18426166,cg00097539
chr2	dmrcate	dmr	220462177	220462830	0.0276011	*	.	623	11	0.0276011	0.983064	-0.0213574	-0.00335708	STK11IP	STK11IP-201, STK11IP-004, STK11IP-001, STK11IP-003, STK11IP-013, STK11IP-002, STK11IP-015	cg06366810,cg20801500,cg07202368,cg21140246,cg18021265,cg00713953,cg04415212,cg05242218,cg00752806,cg09287164,cg15932332
chrX	dmrcate	dmr	12992684	12992795	0.0277096	*	.	112	2	0.0277096	0.414757	-0.0390033	-0.0304897	TMSB4X	TMSB4X-004, TMSB4X-001, TMSB4X-003, TMSB4X-002	cg17625764,cg02522370
chr9	dmrcate	dmr	119449370	119449590	0.027833	*	.	195	4	0.027833	0.516785	-0.0310935	-0.0199588	ASTN2	ASTN2-002, ASTN2-006, ASTN2-004, TRIM32-001, TRIM32-002, TRIM32-201	cg00213714,cg12947510,cg07782630,cg13557688
chr6	dmrcate	dmr	159360705	159360984	0.027833	*	.	266	4	0.027833	0.615291	-0.0515824	-0.0389181	C6orf99	NA	cg03739955,cg00788177,cg21583723,cg21497977
chr19	dmrcate	dmr	610955	611107	0.0279258	*	.	94	2	0.0279258	0.388022	-0.059642	-0.0520422	HCN2	NA	cg06509837,cg02468728
chr4	dmrcate	dmr	7706547	7706665	0.0279258	*	.	459	3	0.0279258	0.836111	0.0353489	0.0148539	SORCS2	NA	cg12958891,cg11924683,cg01736389
chr5	dmrcate	dmr	892523	893411	0.0279258	*	.	698	15	0.0279258	0.999753	-0.0169219	-0.00338248	TRIP13	TRIP13-001, BRD9-203, BRD9-003, BRD9-001, BRD9-004, BRD9-011, BRD9-012, BRD9-005, BRD9-006, BRD9-002, TRIP13-007, TRIP13-002, TRIP13-006	cg10551270,cg20079193,cg24953233,cg13722821,cg25951128,cg26504197,cg02364331,cg21160852,cg07308931,cg05193570,cg09497020,cg17977043,cg10600960,cg25523559,cg21758832
chr12	dmrcate	dmr	130526797	130527046	0.0279543	*	.	549	6	0.0279543	0.929846	0.031393	0.0115027	LINC02418	RP11-474D1.3-002	cg07630723,cg04745161,cg13822303,cg24642065,cg13576883,cg15584445
chr17	dmrcate	dmr	37307313	37307524	0.027969	*	.	184	2	0.027969	0.505993	-0.0132758	-0.0121997	PLXDC1	PLXDC1-001, PLXDC1-201, PLXDC1-009, PLXDC1-004, PLXDC1-003, PLXDC1-008, PLXDC1-002, PLXDC1-202, PLXDC1-014, PLXDC1-010, PLXDC1-007, PLXDC1-013, PLXDC1-019, PLXDC1-012	cg24724583,cg19594156
chr19	dmrcate	dmr	33667036	33667241	0.0279781	*	.	106	2	0.0279781	0.402443	-0.0247946	-0.0244177	WDR88	AC008738.2-201, CTD-2540B15.10-001, LRP3-005	cg10791406,cg02366228
chr4	dmrcate	dmr	7740427	7740821	0.0279781	*	.	232	3	0.0279781	0.557803	-0.0285259	-0.0193427	SORCS2	NA	cg19043935,cg03346521,cg26143141
chr5	dmrcate	dmr	140019017	140019523	0.0279781	*	.	513	6	0.0279781	0.889601	-0.0746636	-0.0134538	TMCO6	TMCO6-002, TMCO6-012, TMCO6-001, TMCO6-018, TMCO6-013, TMCO6-010, TMCO6-019, TMCO6-006, TMCO6-004, TMCO6-008, TMCO6-011, TMCO6-009, TMCO6-201	cg14677912,cg06566534,cg24132527,cg00916199,cg23939604,cg20540806
chr6	dmrcate	dmr	33418814	33419140	0.0281581	*	.	141	3	0.0281581	0.456404	0.0148555	0.0136765	SYNGAP1	NA	cg22627740,cg11386390,cg26535273
chr14	dmrcate	dmr	101291829	101292306	0.0281581	*	.	529	8	0.0281581	0.906659	-0.0144163	-0.0090423	MEG3	MEG3-007, MEG3-012, MEG3-002, MEG3-009, MEG3-001, MEG3-006, MEG3-010, MEG3-004, MEG3-016, MEG3-003, MEG3-013, MEG3-015, MEG3-026, MEG3-025	cg22940816,cg14070323,cg14119337,cg20952167,cg12967319,cg04304932,cg04576764,cg25836301
chr13	dmrcate	dmr	49821654	49822222	0.0281581	*	.	683	11	0.0281581	0.99864	-0.0226664	0.000886408	CDADC1	CDADC1-001, CDADC1-005, CDADC1-201, CDADC1-002, CDADC1-004, CDADC1-003, CDADC1-006, CDADC1-202	cg04573175,cg18112431,cg02497868,cg24523585,cg21483842,cg20136959,cg08590994,cg17226947,cg23028693,cg16068196,cg24913154
chr16	dmrcate	dmr	330267	330732	0.0284055	*	.	390	2	0.0284055	0.753055	-0.0166993	-0.00650038	PDIA2	ARHGDIG-001, ARHGDIG-002, ARHGDIG-004, ARHGDIG-003	cg27560922,cg16552945
chr12	dmrcate	dmr	16763147	16763480	0.0285416	*	.	118	2	0.0285416	0.421016	0.0233242	0.0194957	LMO3	LMO3-017, LMO3-002, LMO3-020, LMO3-018, LMO3-022, LMO3-019, LMO3-001, LMO3-016, LMO3-021	cg03163184,cg18720151
chr22	dmrcate	dmr	28314999	28315424	0.0285502	*	.	519	6	0.0285502	0.896905	-0.0275542	-0.00301655	TTC28-AS1	PITPNB-002, PITPNB-001, PITPNB-003, TTC28-AS1-013, TTC28-AS1-002, TTC28-AS1-007, TTC28-AS1-016, TTC28-AS1-015, TTC28-AS1-014, TTC28-AS1-017, TTC28-AS1-006, TTC28-AS1-011, TTC28-AS1-012, PITPNB-006, TTC28-AS1-009, TTC28-AS1-003, TTC28-AS1-019, TTC28-AS1-008, TTC28-AS1-001, TTC28-AS1-010, PITPNB-201, PITPNB-005, PITPNB-004, MIR3199-2-201	cg11282556,cg13680054,cg01952089,cg00293631,cg23818931,cg17522965
chr16	dmrcate	dmr	73178242	73178257	0.0286636	*	.	263	2	0.0286636	0.610889	-0.0194657	-0.0112428	HCCAT5	C16orf47-001	cg10683939,cg01877920
chr5	dmrcate	dmr	3606795	3607134	0.0288508	*	.	424	5	0.0288508	0.79602	-0.0379398	-0.0257054	IRX1	NA	cg15416279,cg18298920,cg18275316,cg25923609,cg22488849
chr8	dmrcate	dmr	27630505	27630986	0.0289545	*	.	338	3	0.0289545	0.691999	0.0382126	0.0256567	CCDC25	ESCO2-001, CCDC25-001, RNU6-1276P-201, ESCO2-201, CCDC25-005, CCDC25-002, ESCO2-005, CCDC25-004, CCDC25-006, ESCO2-002, CCDC25-009, ESCO2-004, CCDC25-003, CCDC25-013, CCDC25-201	cg26534677,cg04425710,cg12564175
chr8	dmrcate	dmr	146275724	146275880	0.0291032	*	.	132	2	0.0291032	0.441053	0.0478027	0.0285328	C8orf33	C8orf33-001, C8orf33-003, C8orf33-004, C8orf33-002, C8orf33-005	cg04900877,cg08872891
chr4	dmrcate	dmr	152330337	152330872	0.0291087	*	.	565	6	0.0291087	0.944687	-0.0341571	-0.0110502	FAM160A1	FAM160A1-201, FAM160A1-004, FAM160A1-002, RP11-610P16.1-001, FAM160A1-005, FAM160A1-006	cg24023097,cg26336594,cg15490944,cg12346351,cg13945567,cg09735140,cg02366345
chr17	dmrcate	dmr	27717641	27718019	0.0291462	*	.	613	9	0.0291462	0.979018	-0.0243695	-0.00753022	TAOK1	TAOK1-001, TAOK1-002, MIR4523-001, MIR4523-201, TAOK1-004, TAOK1-006	cg11129343,cg20418281,cg03156032,cg17235374,cg21800704,cg15702825,cg08847991,cg00653081,cg05359376
chr10	dmrcate	dmr	45454574	45454982	0.0294949	*	.	375	4	0.0294949	0.737127	0.0211355	-0.0029906	TMEM72-AS1	RASSF4-201, RASSF4-001, RASSF4-202, RASSF4-008, TMEM72-AS1-001, RASSF4-005, RASSF4-002, RP11-285G1.14-001	cg13603099,cg09271443,cg23783768,cg17759322
chr19	dmrcate	dmr	11404454	11404701	0.0295706	*	.	504	5	0.0295706	0.883615	-0.0157792	-0.0102397	TSPAN16	NA	cg20983397,cg01709425,cg01996497,cg11913072,cg27394900
chr5	dmrcate	dmr	34684597	34684628	0.0296964	*	.	322	2	0.0296964	0.674656	0.0219393	0.0124789	RAI14	RAI14-021, RAI14-005, RAI14-011, RAI14-009, RAI14-004, RAI14-012, RAI14-013, RAI14-014, RAI14-017, RAI14-015, RAI14-016, RAI14-006	cg16360861,cg17408972
chr3	dmrcate	dmr	129324501	129324717	0.0297497	*	.	214	3	0.0297497	0.535513	-0.0245685	-0.0142738	PLXND1	PLXND1-001, PLXND1-201	cg01060026,cg00618865,cg22902177
chr14	dmrcate	dmr	78227565	78227771	0.0297518	*	.	670	8	0.0297518	0.997673	-0.035039	-0.0055917	C14orf178	SNW1-001, C14orf178-001, C14orf178-201, SNW1-007, SNW1-004, SNW1-003, C14orf178-003, SNW1-002, C14orf178-002, SNW1-006, AC008372.1-201	cg16268863,cg25618149,cg16109819,cg02301378,cg19906760,cg19731259,cg12781395,cg11719323
chr17	dmrcate	dmr	81036778	81037982	0.0297642	*	.	348	6	0.0297642	0.704071	-0.0205479	-0.0119038	METRNL	METRNL-001, METRNL-005	cg13005859,cg07377662,cg25270498,cg13956095,cg03689054,cg05702024
chr1	dmrcate	dmr	870791	871308	0.0300162	*	.	370	6	0.0300162	0.732912	-0.0619664	-0.0467047	SAMD11	NA	cg06531475,cg06624358,cg14156792,cg24997886,cg01727431,cg10146935
chr21	dmrcate	dmr	44830846	44831062	0.0300231	*	.	181	4	0.0300231	0.499989	-0.0371295	-0.0243839	SIK1	NA	cg19880185,cg11209957,cg03566291,cg04824511
chr8	dmrcate	dmr	80679932	80680126	0.0300731	*	.	367	4	0.0300731	0.727465	-0.0112419	-0.00579283	HEY1	HEY1-009, HEY1-001, HEY1-003, HEY1-006, HEY1-005, HEY1-008, HEY1-007, HEY1-004, RP11-27N21.3-001	cg15576233,cg12159190,cg08239177,cg17104422
chr16	dmrcate	dmr	4817088	4817352	0.0302823	*	.	414	6	0.0302823	0.783501	0.0181708	-0.00483177	ZNF500	ZNF500-001, ZNF500-008, ZNF500-003, ZNF500-004, ZNF500-002	cg08234953,cg26468049,cg07669455,cg10498747,cg10059378,cg03103525
chr19	dmrcate	dmr	1237453	1237619	0.0308829	*	.	408	2	0.0308829	0.777075	-0.0125978	-0.008318	CBARP	C19orf26-201, C19orf26-202, C19orf26-002, C19orf26-001, AC004221.2-001	cg13661211,cg23150219
chr16	dmrcate	dmr	66300550	66300611	0.0309493	*	.	35	2	0.0309493	0.318928	-0.0281311	-0.00156953	CDH5	NA	cg00888252,cg27381488
chr1	dmrcate	dmr	3620919	3621048	0.0310192	*	.	59	3	0.0310192	0.346676	-0.0186789	-0.016143	TP73	NA	cg03103850,cg19819912,cg19692322
chr7	dmrcate	dmr	98741357	98741665	0.0310724	*	.	597	5	0.0310724	0.962213	-0.017771	-0.00485525	SMURF1	SMURF1-001, SMURF1-002, SMURF1-003	cg03006716,cg25939995,cg21993461,cg05967295,cg19989222
chr10	dmrcate	dmr	8090846	8090924	0.0310809	*	.	100	2	0.0310809	0.395871	-0.0279367	-0.0194601	GATA3-AS1	NA	cg25954627,cg27542609
chr3	dmrcate	dmr	50604613	50604909	0.0311587	*	.	217	3	0.0311587	0.541046	-0.0407198	-0.0106099	C3orf18	HEMK1-003, C3orf18-014, C3orf18-003, C3orf18-007, HEMK1-001, C3orf18-006, HEMK1-004, C3orf18-011, C3orf18-008, C3orf18-012, C3orf18-010	cg23320649,cg10779423,cg11975445
chr16	dmrcate	dmr	1782859	1783521	0.031258	*	.	468	4	0.031258	0.845405	-0.0258973	-0.0120426	MAPK8IP3	MIR3177-201	cg01843459,cg02994291,cg08358276,cg05163177
chr11	dmrcate	dmr	31832246	31832367	0.0312622	*	.	475	3	0.0312622	0.851625	0.0144103	0.00505437	PAX6	PAX6-002, PAX6-011, PAX6-004, PAX6-005, PAX6-001, PAX6-003, PAX6-013, PAX6-021, PAX6-022, RCN1-013, PAX6-019	cg26848086,cg05840031,cg11973244
chr12	dmrcate	dmr	113796305	113796846	0.0312622	*	.	569	6	0.0312622	0.946035	0.0294587	0.00479412	PLBD2	PLBD2-001, PLBD2-004, SLC8B1-009, PLBD2-002, SLC8B1-008	cg08042432,cg04355250,cg25946869,cg07125991,cg11370512,cg21998339
chr17	dmrcate	dmr	27070430	27070961	0.0312984	*	.	619	7	0.0312984	0.982163	0.0191009	0.00167071	TRAF4	TRAF4-001, TRAF4-010, TRAF4-006, TRAF4-002, TRAF4-009, TRAF4-008, TRAF4-003, TRAF4-005, TRAF4-014, AC010761.6-001, AC010761.6-002, TRAF4-020	cg03264464,cg12971338,cg17079137,cg24945552,cg21722141,cg07454620,cg26973266
chr6	dmrcate	dmr	31543540	31543686	0.0313404	*	.	488	8	0.0313404	0.859976	0.0276969	0.0159369	TNF	TNF-001	cg12681001,cg21222743,cg10717214,cg04425624,cg21467614,cg08553327,cg26729380,cg10650821
chr15	dmrcate	dmr	43940867	43941563	0.0313404	*	.	517	6	0.0313404	0.8967	0.0782921	0.0391139	CATSPER2	CATSPER2-002, CATSPER2-201, CATSPER2-202, CATSPER2-004, CATSPER2-001, CATSPER2-005, PDIA3P2-001, CATSPER2-009, CATSPER2-003, CATSPER2-006	cg23685580,cg10011062,cg22846334,cg03310027,cg26270066,cg06032540
chr11	dmrcate	dmr	26594620	26594782	0.0314164	*	.	227	2	0.0314164	0.552589	-0.0238357	-0.0144514	ANO3	MUC15-001, MUC15-002, MUC15-003	cg16215361,cg03079754
chr17	dmrcate	dmr	75250344	75250456	0.0316222	*	.	403	3	0.0316222	0.770836	0.0319902	0.0163917	SEPTIN9	NA	cg05115106,cg11771198,cg20158607
chrX	dmrcate	dmr	110925197	110925365	0.0316417	*	.	42	2	0.0316417	0.329102	-0.0400326	-0.0370749	ALG13	ALG13-201, ALG13-002, ALG13-011, ALG13-021, ALG13-014, ALG13-019, ALG13-012, ALG13-015, ALG13-013, ALG13-017, ALG13-016, ALG13-018	cg14590681,cg14233872
chrX	dmrcate	dmr	40034026	40034240	0.0316417	*	.	50	2	0.0316417	0.334303	-0.0487953	-0.0385343	BCOR	NA	cg01514943,cg21662807
chr1	dmrcate	dmr	47879840	47880440	0.0318688	*	.	48	2	0.0318688	0.333524	0.0147272	0.000548913	FOXE3	FOXE3-001	cg07707479,cg20320283
chr18	dmrcate	dmr	42259560	42260234	0.0319948	*	.	603	8	0.0319948	0.971815	-0.0351597	-0.0074975	SETBP1	SETBP1-001, SETBP1-002, RP11-456K23.1-001	cg20263839,cg23576842,cg13849552,cg15392269,cg17321214,cg20298895,cg06015645,cg20127035
chr14	dmrcate	dmr	101450218	101450261	0.0321786	*	.	64	2	0.0321786	0.349895	0.027581	0.00974317	SNORD114-23	SNORD114-23-201, SNORD114-24-201, SNORD114-22-201, SNORD114-21-201	cg20326359,cg06963672
chr5	dmrcate	dmr	175964269	175964616	0.0321786	*	.	499	5	0.0321786	0.872097	-0.0301146	-0.00615138	RNF44	RNF44-001, RNF44-003, RNF44-004, RNF44-008, RNF44-002, RNF44-201	cg17032533,cg10082991,cg11780327,cg02364793,cg21092413
chr5	dmrcate	dmr	132323674	132323789	0.0321954	*	.	37	2	0.0321954	0.325176	-0.049028	-0.0460659	ZCCHC10	AC010240.3-001	cg02082720,cg26083389
chr1	dmrcate	dmr	173176362	173176523	0.0321954	*	.	299	4	0.0321954	0.648022	0.0240549	0.0138392	TNFSF4	TNFSF4-001, TNFSF4-002, TNFSF4-003	cg16517394,cg21439763,cg26315984,cg10861599
chr7	dmrcate	dmr	100318080	100318718	0.0323212	*	.	690	10	0.0323212	0.999161	-0.023039	-0.00385173	EPO	EPO-001	cg17100761,cg17194182,cg20893717,cg10864074,cg07841815,cg26071806,cg01692340,cg13207797,cg08575537,cg00854166
chr5	dmrcate	dmr	179234149	179234439	0.0324584	*	.	402	3	0.0324584	0.768019	-0.0259236	-0.00332275	SQSTM1	MGAT4B-001, SQSTM1-201, SQSTM1-014, SQSTM1-010, SQSTM1-015, MGAT4B-005, MGAT4B-008, MGAT4B-010, MGAT4B-009, MGAT4B-007, MGAT4B-006, MGAT4B-012	cg27664881,cg01055191,cg23910787
chr10	dmrcate	dmr	129536661	129536818	0.0325337	*	.	226	3	0.0325337	0.551802	0.036547	0.0297314	FOXI2	AL391005.1-201, FOXI2-001	cg14644418,cg18462381,cg24718722
chrX	dmrcate	dmr	48366824	48366924	0.0326279	*	.	86	2	0.0326279	0.382071	-0.0249064	-0.0215361	PORCN	PORCN-011, PORCN-201, PORCN-002, PORCN-001, PORCN-010, PORCN-202, AF196972.9-001, PORCN-012, PORCN-006, PORCN-007, PORCN-005, PORCN-008, PORCN-003, PORCN-013, PORCN-203	cg19063343,cg21517121
chr3	dmrcate	dmr	101280436	101280753	0.0326475	*	.	676	10	0.0326475	0.99822	-0.0425143	-0.0128954	TRMT10C	TRMT10C-001, TRMT10C-002	cg03584693,cg16704346,cg16283010,cg02268410,cg18644618,cg20574900,cg01537928,cg24445570,cg22315683,cg12932813
chr13	dmrcate	dmr	100218136	100218552	0.0326724	*	.	224	2	0.0326724	0.549604	-0.0710063	-0.0614361	TM9SF2	NA	cg16665310,cg17910899
chr6	dmrcate	dmr	73935584	73935676	0.0327217	*	.	216	2	0.0327217	0.539098	0.0236907	0.0168241	KHDC1	KHDC1L-001, KHDC1L-002	cg00732807,cg10190334
chr1	dmrcate	dmr	154928408	154928728	0.032806	*	.	482	4	0.032806	0.856084	0.0246775	-0.000477761	PBXIP1	PBXIP1-006, PBXIP1-001, PBXIP1-003, PBXIP1-007, PBXIP1-201, PBXIP1-202	cg25816468,cg09168495,cg12468429,cg26411261
chr19	dmrcate	dmr	17633381	17633589	0.0329939	*	.	187	2	0.0329939	0.50718	0.0315136	0.0203266	NIBAN3	FAM129C-201, FAM129C-003, FAM129C-001, FAM129C-202, FAM129C-002	cg10749626,cg04084436
chr12	dmrcate	dmr	13254620	13254673	0.0330811	*	.	68	2	0.0330811	0.354223	0.0192878	0.0177491	GSG1	GSG1-201, GSG1-010, GSG1-002, GSG1-007, GSG1-008	cg23335414,cg13694400
chr16	dmrcate	dmr	1581015	1581129	0.0331101	*	.	437	2	0.0331101	0.812926	-0.0372293	-0.0192772	IFT140	NA	cg06585307,cg04905421
chr13	dmrcate	dmr	96328811	96329433	0.0332062	*	.	659	8	0.0332062	0.995284	0.0197622	0.00197907	DNAJC3	DNAJC3-002, DNAJC3-AS1-001, DNAJC3-001, DNAJC3-AS1-002	cg23443041,cg06255524,cg23101910,cg14876325,cg08599294,cg14806867,cg10177180,cg01185530
chr12	dmrcate	dmr	121146593	121146848	0.0333619	*	.	304	3	0.0333619	0.652722	-0.0237139	-0.0159591	UNC119B	UNC119B-001, UNC119B-003	cg10566578,cg14380013,cg26716839
chr16	dmrcate	dmr	84002599	84002843	0.0335438	*	.	188	3	0.0335438	0.509259	0.0250232	0.00647333	NECAB2	NECAB2-001	cg02899772,cg01702744,cg21405799
chr1	dmrcate	dmr	236706961	236707045	0.033572	*	.	526	3	0.033572	0.901413	0.27845	0.0965907	LGALS8	LGALS8-010, LGALS8-021, LGALS8-019, LGALS8-018	cg08169200,cg17459290,cg14252149
chr11	dmrcate	dmr	77920577	77920729	0.0336057	*	.	368	3	0.0336057	0.730975	0.0393813	0.0205555	USP35	NA	cg04817034,cg14471671,cg01941680
chr20	dmrcate	dmr	45179157	45179413	0.0337523	*	.	448	6	0.0337523	0.82789	0.0232202	0.0128728	OCSTAMP	OCSTAMP-001	cg25948982,cg11173131,cg01700462,cg17801864,cg17775490,cg01880463
chr12	dmrcate	dmr	6421437	6421806	0.033794	*	.	535	6	0.033794	0.911819	-0.0175237	-0.00431056	PLEKHG6	PLEKHG6-001, PLEKHG6-003, PLEKHG6-004, PLEKHG6-002, PLEKHG6-007	cg14783987,cg25273936,cg23679992,cg27150896,cg26081413,cg08908960
chr8	dmrcate	dmr	1112755	1112861	0.0338538	*	.	323	3	0.0338538	0.675266	0.0201354	0.00631835	NA	NA	cg22534687,cg25493764,cg27323588
chr17	dmrcate	dmr	40688138	40688338	0.0340023	*	.	76	3	0.0340023	0.369178	0.0188796	-0.000538187	NAGLU	NAGLU-001, RP11-400F19.8-001, NAGLU-004, NAGLU-003, NAGLU-002	cg25664725,cg10754695,cg13614092
chr7	dmrcate	dmr	158937494	158937610	0.0340023	*	.	202	2	0.0340023	0.525533	-0.012742	-0.0125125	VIPR2	VIPR2-001, VIPR2-002, VIPR2-004	cg13794530,cg03976877
chr8	dmrcate	dmr	102139011	102139271	0.0346768	*	.	474	3	0.0346768	0.849692	0.0255124	0.0078178	FLJ42969	KB-1460A1.2-002, KB-1460A1.2-001, KB-1460A1.1-001	cg09286137,cg15035869,cg20791560
chr11	dmrcate	dmr	64512829	64512970	0.0346894	*	.	358	2	0.0346894	0.716408	-0.0137726	-0.0104393	RASGRP2	RASGRP2-002, RASGRP2-013, RASGRP2-010, RASGRP2-009, RASGRP2-008, RASGRP2-007, RASGRP2-003, RASGRP2-005, RASGRP2-001, RASGRP2-014, RASGRP2-004, RASGRP2-022, RASGRP2-016, RASGRP2-025, RASGRP2-023	cg25836271,cg23057706
chr1	dmrcate	dmr	120190378	120190588	0.0347215	*	.	386	5	0.0347215	0.747393	-0.0233812	-0.00205927	ZNF697	ZNF697-001	cg19768329,cg21851530,cg08978953,cg09266149,cg27431596
chr4	dmrcate	dmr	152096590	152096720	0.035081	*	.	122	2	0.035081	0.428938	0.0331846	0.0229283	SH3D19	SH3D19-013, SH3D19-005	cg15207055,cg00486259
chr1	dmrcate	dmr	1821981	1822194	0.0351455	*	.	120	3	0.0351455	0.423784	-0.0149664	-0.0130428	GNB1	GNB1-001, RP1-140A9.1-001, GNB1-007, GNB1-005, GNB1-008	cg03716942,cg06196161,cg23891190
chr2	dmrcate	dmr	25896178	25896320	0.0351807	*	.	525	3	0.0351807	0.900429	-0.020951	-0.00871395	DTNB	DTNB-201, DTNB-024, DTNB-009, DTNB-007, DTNB-003, DTNB-006, DTNB-001, DTNB-005, DTNB-010, DTNB-004, DTNB-025, DTNB-028, DTNB-203	cg11111773,cg09850442,cg20347626
chr1	dmrcate	dmr	118728810	118728991	0.0355883	*	.	97	2	0.0355883	0.393654	-0.0156978	-0.00132706	SPAG17	SPAG17-001, SPAG17-003	cg05808356,cg07921474
chr14	dmrcate	dmr	105167300	105167457	0.0356296	*	.	295	2	0.0356296	0.646429	-0.0577131	-0.0386878	INF2	NA	cg01836137,cg13578465
chr12	dmrcate	dmr	129338484	129338534	0.0356452	*	.	286	2	0.0356452	0.642263	-0.030312	-0.016953	GLT1D1	GLT1D1-001, GLT1D1-006, GLT1D1-003, GLT1D1-002, GLT1D1-007	cg16025847,cg00901320
chr1	dmrcate	dmr	3394709	3395053	0.0357005	*	.	229	4	0.0357005	0.554876	-0.0380072	-0.0248405	ARHGEF16	NA	cg16104263,cg02731917,cg11820021,cg09180894
chr6	dmrcate	dmr	32054845	32055316	0.0358886	*	.	695	12	0.0358886	0.999653	0.0298904	0.0130471	TNXB	NA	cg02352370,cg26346796,cg14161269,cg22547540,cg07810190,cg25393613,cg12409083,cg24138857,cg20471413,cg24055029,cg10812186,cg03236802
chr1	dmrcate	dmr	173990879	173991134	0.0359549	*	.	389	3	0.0359549	0.749734	0.0333529	0.00726014	RC3H1	RC3H1-003, RP11-160H22.3-001	cg16900814,cg11602935,cg20610017
chr4	dmrcate	dmr	57522145	57522762	0.0359549	*	.	406	5	0.0359549	0.775315	-0.0261494	-0.0104774	HOPX	HOPX-006, HOPX-017, HOPX-001, HOPX-011, HOPX-010, HOPX-016, HOPX-015	cg09853371,cg21899596,cg24852548,cg01330221,cg14196225
chr2	dmrcate	dmr	74645626	74645769	0.0359714	*	.	99	3	0.0359714	0.394797	-0.0296612	-0.0233108	C2orf81	C2orf81-201, HMGA1P8-001, C2orf81-002, C2orf81-003, C2orf81-004	cg10533746,cg17961057,cg09569569
chr8	dmrcate	dmr	48675723	48676092	0.0361614	*	.	361	6	0.0361614	0.719627	-0.0301029	-0.0234878	SPIDR	NA	cg22258315,cg24160421,cg09100271,cg18762806,cg09100338,cg08750432
chr20	dmrcate	dmr	31331288	31331841	0.0362234	*	.	335	5	0.0362234	0.689678	-0.021436	-0.00628381	COMMD7	COMMD7-001, COMMD7-004, COMMD7-005, COMMD7-003	cg18785833,cg18501615,cg20716932,cg13127741,cg18884368
chr14	dmrcate	dmr	66974032	66974163	0.0362306	*	.	290	3	0.0362306	0.644079	-0.0339136	-0.0152349	GPHN	GPHN-201, GPHN-003, GPHN-004, GPHN-006, GPHN-007, GPHN-010, GPHN-011, GPHN-009, GPHN-013, RP11-72M17.1-001, GPHN-012	cg23418645,cg01428678,cg08056903
chr1	dmrcate	dmr	204912206	204912595	0.0362318	*	.	142	2	0.0362318	0.458968	0.0205217	0.0181391	NFASC	NFASC-010, NFASC-011, NFASC-021, NFASC-018	cg14987607,cg09060469
chr3	dmrcate	dmr	46934204	46934323	0.0365838	*	.	250	2	0.0365838	0.591229	-0.0242557	-0.0161938	PTH1R	PTH1R-006	cg16339096,cg02618262
chr6	dmrcate	dmr	170441291	170441337	0.0366213	*	.	128	3	0.0366213	0.435379	-0.0244016	-0.0226301	LOC154449	NA	cg04399728,cg06962628,cg02525939
chr6	dmrcate	dmr	170764589	170764764	0.0366512	*	.	294	4	0.0366512	0.645981	-0.0376836	-0.0212697	PSMB1	NA	cg24645123,cg11646505,cg26092253,cg06875863
chr1	dmrcate	dmr	3772978	3773166	0.0366512	*	.	434	2	0.0366512	0.809401	-0.014158	-0.011027	CEP104	DFFB-201, DFFB-004, DFFB-202, DFFB-007, DFFB-001, DFFB-203, CEP104-002, CEP104-001, CEP104-004, DFFB-002, DFFB-006, DFFB-003, DFFB-005, CEP104-003	cg03808734,cg15525503
chr16	dmrcate	dmr	1832913	1833420	0.0367571	*	.	312	4	0.0367571	0.665233	0.0186776	0.00282354	NUBP2	NUBP2-001, SPSB3-007, NUBP2-201, NUBP2-011, NUBP2-007, SPSB3-008, SPSB3-012, SPSB3-002, NUBP2-004, SPSB3-010, NUBP2-010, SPSB3-006, NUBP2-016, SPSB3-009, NUBP2-009, NUBP2-008, NUBP2-006, SPSB3-001, NUBP2-005, NUBP2-003, SPSB3-004, NUBP2-014, SPSB3-011, NUBP2-013, NUBP2-012, NUBP2-002, SPSB3-005, NUBP2-015	cg15948509,cg10109570,cg01315663,cg07909527
chrX	dmrcate	dmr	70752639	70752794	0.0370026	*	.	213	3	0.0370026	0.535276	-0.0218725	-0.0168081	BCYRN1	OGT-002, OGT-001, OGT-011, OGT-009, OGT-003, OGT-004	cg26399113,cg09006810,cg23214760
chr11	dmrcate	dmr	1873757	1874049	0.0370181	*	.	524	4	0.0370181	0.898813	-0.0300675	-0.00253996	LSP1	LSP1-004	cg01909245,cg19280572,cg07237979,cg05305434
chr5	dmrcate	dmr	172483116	172483448	0.0370248	*	.	634	7	0.0370248	0.987705	-0.0142902	-0.00367527	CREBRF	CREBRF-001, CREBRF-007, CREBRF-004, CREBRF-005, CREBRF-003, CREBRF-008, CREBRF-201	cg03135515,cg25070803,cg18505367,cg21121555,cg16452756,cg16956456,cg12834306
chr6	dmrcate	dmr	99873228	99873943	0.0371584	*	.	642	9	0.0371584	0.991071	-0.0170086	-0.00133276	PNISR	PNISR-007, RP11-98I9.4-001, PNISR-201, PNISR-006, PNISR-008, PNISR-001, PNISR-005	cg06437222,cg10067743,cg01391346,cg26243551,cg24807054,cg22662362,cg27383468,cg08183291,cg03173874
chr22	dmrcate	dmr	21921731	21922038	0.0373075	*	.	644	9	0.0373075	0.991345	0.0240996	0.00324745	UBE2L3	UBE2L3-001, UBE2L3-002, UBE2L3-202	cg26844104,cg26067319,cg17274080,cg25421647,cg26979056,cg21718412,cg17313420,cg19956605,cg05670488
chr17	dmrcate	dmr	48610072	48610255	0.0374407	*	.	369	4	0.0374407	0.731115	-0.0217648	-0.0153866	EPN3	EPN3-001, EPN3-008, EPN3-009, EPN3-014, EPN3-018, EPN3-015, EPN3-013, EPN3-002, EPN3-011, EPN3-016, EPN3-005, EPN3-004, EPN3-010, EPN3-012, EPN3-017, EPN3-201, EPN3-202, EPN3-020	cg03117819,cg08449531,cg24236903,cg24006361
chrX	dmrcate	dmr	71238649	71238826	0.037535	*	.	150	2	0.037535	0.470486	-0.02334	-0.0025207	NHSL2	NA	cg17620251,cg07108522
chr1	dmrcate	dmr	8936178	8937448	0.037535	*	.	154	4	0.037535	0.473534	0.053477	0.0325848	ENO1	ENO1-001, ENO1-IT1-001, ENO1-AS1-001, ENO1-005, ENO1-008, ENO1-006, ENO1-004	cg18273817,cg25849281,cg23267872,cg06972019
chr4	dmrcate	dmr	17710804	17711022	0.037535	*	.	455	3	0.037535	0.834993	0.0308863	0.0155334	FAM184B	NA	cg13762359,cg03267220,cg17997207
chr14	dmrcate	dmr	105206303	105206380	0.0375722	*	.	175	2	0.0375722	0.494575	0.0221499	0.00670242	ADSSL1	ADSSL1-009, ADSSL1-007	cg18449024,cg11037918
chr11	dmrcate	dmr	2159122	2159131	0.0375751	*	.	498	2	0.0375751	0.870212	-0.031494	-0.0155277	INS-IGF2	IGF2-004, IGF2-003, IGF2-002, IGF2-001, IGF2-005	cg08986368,cg20766090
chr6	dmrcate	dmr	111279493	111279612	0.0376398	*	.	249	5	0.0376398	0.589888	0.0406724	0.0305937	GTF3C6	GTF3C6-001, GTF3C6-002	cg25531478,cg04140496,cg06234342,cg02359132,cg05449607
chr1	dmrcate	dmr	33722623	33722720	0.0376398	*	.	428	2	0.0376398	0.797261	-0.0189606	-0.00635859	ZNF362	ZNF362-003, ZNF362-002, ZNF362-001	cg11416597,cg11481793
chr12	dmrcate	dmr	107168324	107168633	0.0377447	*	.	501	4	0.0377447	0.875	-0.011366	-0.00157285	RIC8B	RIC8B-002, RIC8B-001, RIC8B-006, RIC8B-003, RIC8B-005, RIC8B-012, RP11-144F15.1-002, RIC8B-008, RIC8B-007, RP11-144F15.1-001, RIC8B-009	cg16037021,cg10462751,cg06109136,cg04916200
chr6	dmrcate	dmr	168815477	168815615	0.0377867	*	.	191	2	0.0377867	0.510627	0.0295001	0.0195283	SMOC2	NA	cg18862210,cg09804649
chr12	dmrcate	dmr	16512895	16513009	0.0380482	*	.	237	3	0.0380482	0.564132	0.0255996	0.0187607	MGST1	NA	cg00874480,cg15284911,cg04885072
chr11	dmrcate	dmr	60681596	60682009	0.0380584	*	.	452	3	0.0380584	0.833529	-0.0172598	-0.0084758	TMEM109	TMEM109-001, RP11-881M11.1-001	cg07346676,cg14256568,cg17229496
chr1	dmrcate	dmr	36042986	36043084	0.0381642	*	.	251	4	0.0381642	0.595993	-0.0232281	-0.014409	PSMB2	RP4-728D4.2-001	cg07167423,cg18131141,cg24685006,cg22436429
chr4	dmrcate	dmr	184826215	184826704	0.0382508	*	.	618	10	0.0382508	0.981042	-0.0191729	-0.00585833	STOX2	STOX2-001, STOX2-201	cg06846310,cg14711866,cg10957242,cg07089892,cg25669309,cg23649435,cg12843518,cg20026798,cg25882830,cg11354594
chr12	dmrcate	dmr	1100377	1100598	0.0382526	*	.	533	7	0.0382526	0.910068	-0.0285398	-0.00945243	ERC1	ERC1-008, ERC1-014, ERC1-201, RAD52-008, ERC1-013, RP11-359B12.2-004, RP11-359B12.2-001, ERC1-010, ERC1-001, RP11-359B12.2-003, ERC1-005, RP11-359B12.2-002, ERC1-004, ERC1-015, ERC1-023, ERC1-006	cg09239099,cg14576128,cg15437457,cg08285180,cg07816873,cg01755703,cg26027482
chr5	dmrcate	dmr	2225011	2225401	0.0383515	*	.	333	4	0.0383515	0.683877	0.0316832	-0.00335807	IRX4	NA	cg19958627,cg04492807,cg13387854,cg21079030
chr1	dmrcate	dmr	26232706	26233035	0.0383515	*	.	591	7	0.0383515	0.955768	-0.0169656	-0.00831801	STMN1	STMN1-003, STMN1-005, STMN1-201, STMN1-008, STMN1-004, STMN1-001, STMN1-002, MIR3917-201	cg23236404,cg19400000,cg13793178,cg06216620,cg17603057,cg13378886,cg02386921
chr3	dmrcate	dmr	45883621	45884065	0.0383515	*	.	703	10	0.0383515	0.999882	0.0240794	0.00274065	LZTFL1	LZTFL1-001, LZTFL1-007, LZTFL1-008, LZTFL1-011, LZTFL1-015, LZTFL1-005, LZTFL1-004	cg12857957,cg05485520,cg08186124,cg18770816,cg21878420,cg05648986,cg24259629,cg01693650,cg15061025,cg07561552
chr19	dmrcate	dmr	10676186	10676770	0.0383601	*	.	341	6	0.0383601	0.693497	-0.0153534	-0.0115616	KRI1	KRI1-004, KRI1-002, KRI1-003, KRI1-001, KRI1-005, KRI1-008, KRI1-012, KRI1-010, KRI1-009, KRI1-011	cg06392426,cg01467604,cg06529468,cg11915016,cg24308307,cg25308054
chr4	dmrcate	dmr	103998289	103998497	0.0383745	*	.	334	5	0.0383745	0.68486	0.0308845	0.0222496	SLC9B2	SLC9B2-201, SLC9B2-002, SLC9B2-001, SLC9B2-004, SLC9B2-003, SLC9B2-007, SLC9B2-008, SLC9B2-010	cg01422467,cg09141303,cg18626035,cg04802386,cg14459011
chr1	dmrcate	dmr	90286190	90286333	0.0384191	*	.	298	3	0.0384191	0.647921	-0.0181683	-0.0119463	LRRC8D	LRRC8D-001, LRRC8D-002, LRRC8D-004, RP5-943J3.2-001	cg07600884,cg24854095,cg08479976
chr19	dmrcate	dmr	37064156	37064380	0.0384191	*	.	629	9	0.0384191	0.986269	-0.0261922	-0.0101988	ZNF529	ZNF529-002, AC092295.7-001, AC092295.7-002, ZNF529-001, AC092295.7-004	cg15681038,cg24929613,cg25445244,cg07624650,cg09500430,cg07904448,cg03222310,cg27335720,cg17313483
chr5	dmrcate	dmr	1763818	1763902	0.0384898	*	.	505	2	0.0384898	0.884165	0.0287553	0.0145603	MRPL36	NA	cg21166092,cg26688762
chr2	dmrcate	dmr	73441702	73441816	0.0385558	*	.	476	2	0.0385558	0.852676	-0.0111289	-0.0105311	SMYD5	SMYD5-002, SMYD5-001, SMYD5-003, SMYD5-004, SMYD5-005	cg25886337,cg15623359
chr4	dmrcate	dmr	1294432	1294566	0.0387059	*	.	183	2	0.0387059	0.50535	-0.0147208	-0.0135382	MAEA	NA	cg01418351,cg07241925
chr16	dmrcate	dmr	1367376	1367560	0.0388917	*	.	342	2	0.0388917	0.694583	-0.0266543	-0.0111344	UBE2I	NA	cg07274300,cg08743688
chr13	dmrcate	dmr	113201776	113201972	0.0388954	*	.	439	3	0.0388954	0.813015	-0.0703482	-0.0209736	TUBGCP3	TUBGCP3-006	cg15929495,cg04015501,cg10622024
chr1	dmrcate	dmr	234871410	234871477	0.0392996	*	.	176	3	0.0392996	0.496792	-0.0452274	-0.0296662	LINC01132	NA	cg15028232,cg25409554,cg01101459
chr13	dmrcate	dmr	50159768	50159867	0.0392996	*	.	429	6	0.0392996	0.799713	-0.0222306	-0.0139016	RCBTB1	RCBTB1-001, RCBTB1-202	cg01076416,cg17506739,cg07785726,cg00521048,cg00852613,cg15609273
chr11	dmrcate	dmr	67195596	67195806	0.0392996	*	.	510	5	0.0392996	0.888208	0.0178173	0.000232818	RPS6KB2	RPS6KB2-003, RPS6KB2-009, RPS6KB2-013, RPS6KB2-006, RPS6KB2-004, RPS6KB2-010, RPS6KB2-005, RPS6KB2-008, RPS6KB2-201, RPS6KB2-014	cg25328154,cg04420932,cg00928231,cg01705230,cg11126068
chr11	dmrcate	dmr	32605184	32605422	0.0394464	*	.	611	8	0.0394464	0.978102	0.0281048	0.00316876	EIF3M	EIF3M-007, EIF3M-005, EIF3M-002, EIF3M-004, EIF3M-010, EIF3M-001, EIF3M-008, EIF3M-003, EIF3M-006, EIF3M-009, EIF3M-011	cg25505610,cg13202816,cg01108316,cg24441068,cg07179693,cg20385110,cg26762056,cg16285902
chr11	dmrcate	dmr	71313232	71313287	0.0395402	*	.	56	2	0.0395402	0.342707	-0.0854303	-0.0584529	KRTAP5-11	UNC93B6-002, KRTAP5-11-002, UNC93B6-001	cg02050593,cg27252367
chr17	dmrcate	dmr	74068789	74069290	0.0395402	*	.	552	6	0.0395402	0.932622	0.019853	0.00672394	SRP68	SRP68-001, GALR2-001, SRP68-201, SRP68-002, SRP68-008, ZACN-006, SRP68-009	cg17108859,cg05728071,cg15103564,cg04151306,cg21885995,cg03630736
chr17	dmrcate	dmr	17991157	17991318	0.0395686	*	.	409	4	0.0395686	0.778766	-0.0205218	-0.00971172	DRG2	DRG2-001, DRG2-002, DRG2-009, DRG2-006, DRG2-005, DRG2-018, DRG2-022, DRG2-010, DRG2-021, DRG2-023, DRG2-020, DRG2-016, DRG2-011, DRG2-013, DRG2-019, DRG2-017, DRG2-025, DRG2-024	cg16080759,cg05628496,cg02269272,cg23830037
chr8	dmrcate	dmr	86157364	86157935	0.0396441	*	.	665	12	0.0396441	0.996637	0.0216122	0.00481473	CA13	CA13-001, RP11-219B4.5-002	cg08508368,cg20503956,cg18503260,cg26351027,cg24484339,cg14320633,cg25803316,cg10267817,cg03612092,cg17041937,cg09730672,cg06906980
chr2	dmrcate	dmr	219761627	219761853	0.0397691	*	.	115	2	0.0397691	0.416242	-0.0231428	-0.0184127	WNT10A	NA	cg16653495,cg19887502
chr8	dmrcate	dmr	50824622	50824749	0.0399863	*	.	159	2	0.0399863	0.482951	0.0254902	0.0236391	SNTG1	SNTG1-003, SNTG1-007, SNTG1-006, SNTG1-001, SNTG1-008	cg08265769,cg15585987
chr14	dmrcate	dmr	77278659	77278949	0.0401708	*	.	145	2	0.0401708	0.46343	-0.025714	-0.0159713	ANGEL1	ANGEL1-001, ANGEL1-008, ANGEL1-003	cg05327971,cg02142657
chr20	dmrcate	dmr	62199034	62199190	0.0401708	*	.	245	4	0.0401708	0.583589	0.0293466	0.024783	HELZ2	HELZ2-001, HELZ2-006	cg17593958,cg11779113,cg06064964,cg09844573
chr4	dmrcate	dmr	1043421	1043631	0.0401708	*	.	496	5	0.0401708	0.866498	0.0283615	0.0143933	RNF212	NA	cg26656202,cg07580895,cg23548612,cg10407489,cg05037077
chr1	dmrcate	dmr	3101776	3101820	0.0401824	*	.	84	2	0.0401824	0.377576	-0.223941	-0.104963	PRDM16	NA	cg21338857,cg04882216
chr17	dmrcate	dmr	33468875	33469064	0.0401887	*	.	171	2	0.0401887	0.490502	-0.0182312	-0.00130445	NLE1	NLE1-005, NLE1-001, NLE1-004, NLE1-007, NLE1-002, NLE1-008	cg03363175,cg14102292
chr2	dmrcate	dmr	136876652	136876887	0.0401887	*	.	422	4	0.0401887	0.794758	0.0242918	0.0122854	CXCR4	CXCR4-001, CXCR4-002	cg04513185,cg03101422,cg20366284,cg17398233
chr3	dmrcate	dmr	44038355	44038484	0.04023	*	.	168	2	0.04023	0.487908	-0.0289677	-0.0189996	MIR138-1	RP4-555D20.3-001	cg02569778,cg00082713
chrX	dmrcate	dmr	40506067	40506477	0.0403152	*	.	280	3	0.0403152	0.635476	-0.0463371	-0.0285184	CXorf38	CXorf38-003, CXorf38-201, CXorf38-002, CXorf38-001, CXorf38-202	cg00781978,cg00787015,cg24085719
chr19	dmrcate	dmr	12163925	12163984	0.0403341	*	.	149	2	0.0403341	0.468834	-0.0219995	-0.0147729	ZNF878	CTD-2006C1.10-001, ZNF878-001	cg10699264,cg18235573
chr19	dmrcate	dmr	11517079	11517268	0.0403693	*	.	234	4	0.0403693	0.559245	-0.0567762	-0.0390466	RGL3	RGL3-012, RGL3-018	cg24937727,cg02774542,cg17848054,cg20311631
chr4	dmrcate	dmr	185655229	185655459	0.0403693	*	.	585	7	0.0403693	0.952898	0.0458236	0.00159457	CENPU	CENPU-001, CENPU-003, CENPU-004, CENPU-201	cg03354744,cg04264477,cg06600412,cg14130322,cg03749386,cg17954603,cg00586214
chr16	dmrcate	dmr	88564366	88564747	0.0403973	*	.	222	2	0.0403973	0.549293	0.0184742	0.0119307	ZFPM1	NA	cg05012676,cg01750783
chr1	dmrcate	dmr	153599671	153600132	0.0405106	*	.	392	5	0.0405106	0.75729	0.09188	0.0648406	S100A13	S100A1-001, S100A13-001, S100A1-005, S100A1-003, S100A13-202, S100A13-203, S100A1-004, S100A13-204, S100A1-002, S100A13-002	cg13946767,cg11343894,cg02331910,cg04077668,cg06419659
chr18	dmrcate	dmr	24221176	24221245	0.0405106	*	.	445	2	0.0405106	0.826747	0.0278656	0.0130504	KCTD1	KCTD1-001	cg20876937,cg14798754
chr6	dmrcate	dmr	83903559	83903672	0.0406175	*	.	124	2	0.0406175	0.431089	-0.0306098	-0.0193945	PGM3	PGM3-003, RWDD2A-001, PGM3-007, PGM3-010, PGM3-002, PGM3-005, PGM3-006, PGM3-009, PGM3-004, PGM3-001, PGM3-008, RWDD2A-201	cg22280359,cg09658987
chr22	dmrcate	dmr	50451414	50451975	0.0406256	*	.	447	2	0.0406256	0.827206	0.0599546	0.0317558	IL17REL	IL17REL-001	cg16238419,cg27068297
chr22	dmrcate	dmr	42229983	42230138	0.0406383	*	.	143	2	0.0406383	0.459186	0.0291877	0.0203261	SREBF2	RP5-821D11.7-001, SREBF2-001, SREBF2-002	cg09978077,cg16000331
chr3	dmrcate	dmr	157817483	157817678	0.0406383	*	.	147	2	0.0406383	0.466483	0.0374331	0.0092139	SHOX2	NA	cg21847036,cg15726154
chr10	dmrcate	dmr	118429452	118429658	0.0406779	*	.	436	5	0.0406779	0.812557	0.0355307	-0.00183323	C10orf82	C10orf82-001, RP11-498B4.5-001, C10orf82-002, C10orf82-004, C10orf82-003	cg17349199,cg15398400,cg07945733,cg18425434,cg07621046
chr1	dmrcate	dmr	41488301	41488323	0.04071	*	.	387	2	0.04071	0.749496	-0.0273041	-0.014707	SLFNL1-AS1	SLFNL1-001, SLFNL1-003, SLFNL1-002, SLFNL1-004, SLFNL1-201, SLFNL1-202	cg00960373,cg14853406
chr10	dmrcate	dmr	102756795	102757026	0.04071	*	.	648	8	0.04071	0.992355	-0.0201128	-0.00618444	LZTS2	LZTS2-002, LZTS2-004, LZTS2-007, LZTS2-008, LZTS2-005	cg26266098,cg25096861,cg19209225,cg25179470,cg27255678,cg17130504,cg02613435,cg08262876
chr22	dmrcate	dmr	38902252	38902757	0.0407895	*	.	590	9	0.0407895	0.955256	-0.0162575	-0.00674424	DDX17	DDX17-003, DDX17-201, DDX17-001, DDX17-002, DDX17-005, DDX17-006, DDX17-004	cg15641675,cg20715219,cg03373091,cg22147449,cg12891197,cg08522428,cg20012172,cg03640568,cg17380128
chr2	dmrcate	dmr	39893520	39893887	0.04082	*	.	133	2	0.04082	0.441314	-0.024878	-0.00428912	TMEM178A	TMEM178A-001, TMEM178A-002, TMEM178A-003	cg11229533,cg12035699
chr20	dmrcate	dmr	44829602	44829821	0.0410296	*	.	136	3	0.0410296	0.448194	-0.0448617	-0.0287543	CDH22	NA	cg14191654,cg02661079,cg00466500
chr20	dmrcate	dmr	44520063	44520176	0.0410296	*	.	571	5	0.0410296	0.946102	-0.0134125	-0.00212701	CTSA	CTSA-004, CTSA-006, CTSA-012, CTSA-001, NEURL2-001, CTSA-020, CTSA-007, CTSA-008, NEURL2-002, CTSA-014, CTSA-018, CTSA-019, CTSA-023, CTSA-017, CTSA-016, RP3-337O18.9-001, CTSA-015, CTSA-013	cg09638001,cg13270406,cg11992317,cg17437181,cg10782811
chr1	dmrcate	dmr	1093212	1093457	0.0410942	*	.	267	3	0.0410942	0.616747	-0.0443741	-0.0247729	MIR200B	NA	cg23891858,cg20256117,cg14288281
chr8	dmrcate	dmr	142349774	142349853	0.0411131	*	.	440	2	0.0411131	0.818558	0.0220361	0.0101757	LINC01300	CTD-3064M3.1-001	cg14780482,cg06946901
chr7	dmrcate	dmr	56131505	56131519	0.0411444	*	.	66	2	0.0411444	0.352371	0.0165436	0.0163461	CCT6A	SUMF2-201, SUMF2-015, SUMF2-010, SUMF2-002, SUMF2-013, SUMF2-003, SUMF2-016, SUMF2-001, SUMF2-006, SUMF2-009, SUMF2-007, SUMF2-008, SUMF2-012, SUMF2-005, CCT6A-009, SUMF2-004, SUMF2-011, SUMF2-017	cg19098690,cg10233953
chr12	dmrcate	dmr	6756088	6756377	0.0411444	*	.	197	2	0.0411444	0.519643	-0.0402763	-0.0360238	ACRBP	ACRBP-001, ACRBP-002, ACRBP-005, ACRBP-009, ACRBP-006, ACRBP-007, ACRBP-008	cg25683185,cg12216208
chr11	dmrcate	dmr	61100500	61100805	0.0412209	*	.	593	8	0.0412209	0.956375	0.013814	-0.00484282	TKFC	DDB1-001, DAK-001, DDB1-201, DAK-016, DAK-007, DAK-009, DAK-021, DAK-008, DAK-006, DAK-010, DAK-005, DAK-011, DDB1-007, DDB1-014, DDB1-009, DDB1-008, DDB1-011, DDB1-006, DDB1-012	cg25530631,cg23053918,cg08323199,cg21043754,cg18412690,cg10970776,cg20772347,cg24840365
chr20	dmrcate	dmr	43150917	43151161	0.041362	*	.	486	4	0.041362	0.858203	-0.0446476	-0.0172648	SERINC3	SERINC3-201, SERINC3-001, SERINC3-003, SERINC3-202	cg02730322,cg01179674,cg05932936,cg17465920
chr6	dmrcate	dmr	31510903	31511014	0.0413924	*	.	438	2	0.0413924	0.812963	0.0194493	0.0118417	ATP6V1G2-DDX39B	DDX39B-001, DDX39B-201, DDX39B-AS1-002, DDX39B-202, DDX39B-011, DDX39B-010, DDX39B-018, DDX39B-AS1-001, DDX39B-017, DDX39B-009, DDX39B-013, DDX39B-019, DDX39B-203, DDX39B-016, DDX39B-204, DDX39B-014, DDX39B-012, DDX39B-002, DDX39B-004, DDX39B-005, DDX39B-008, SNORD84-201	cg11015678,cg27611005
chr14	dmrcate	dmr	74111382	74111701	0.0413924	*	.	622	7	0.0413924	0.982791	-0.0171155	-0.0077665	DNAL1	DNAL1-002, DNAL1-001, DNAL1-004, DNAL1-009, DNAL1-010, DNAL1-005, DNAL1-006	cg05379784,cg23100841,cg18369397,cg10384373,cg14431393,cg25127896,cg06927324
chr17	dmrcate	dmr	48623772	48624201	0.04141	*	.	555	5	0.04141	0.936867	0.0256152	-0.00141566	SPATA20	SPATA20-001, SPATA20-004, SPATA20-201, SPATA20-010, SPATA20-008, SPATA20-003, SPATA20-009, SPATA20-018, SPATA20-014, SPATA20-005, SPATA20-015, SPATA20-011, SPATA20-013, SPATA20-017, SPATA20-006, SPATA20-007, SPATA20-019, SPATA20-016	cg20067719,cg02273944,cg27095035,cg19587434,cg16020904
chr3	dmrcate	dmr	159706348	159706591	0.0415574	*	.	674	8	0.0415574	0.998064	-0.0189863	-0.00276997	IL12A	IL12A-001, IL12A-006, IL12A-002, IL12A-003, IL12A-005, IL12A-004	cg20524905,cg25829945,cg25777557,cg13775495,cg08017498,cg12583659,cg15997088,cg23537865
chr2	dmrcate	dmr	10231486	10231621	0.0415615	*	.	92	2	0.0415615	0.387099	-0.0447897	-0.0384923	CYS1	SNORA26.6-201	cg02599716,cg02222324
chr16	dmrcate	dmr	8941568	8941747	0.0415615	*	.	532	3	0.0415615	0.910046	-0.02774	-0.0066776	PMM2	RP11-77H9.2-001, RP11-152P23.2-001	cg10496762,cg03743074,cg08676173
chr19	dmrcate	dmr	11372779	11373095	0.0416258	*	.	247	4	0.0416258	0.585342	-0.0148791	-0.0125444	DOCK6	DOCK6-001, DOCK6-003	cg08370276,cg25522149,cg18859469,cg04001556
chr3	dmrcate	dmr	138666040	138666318	0.041735	*	.	515	7	0.041735	0.89499	-0.0221766	-0.00369334	FOXL2NB	FOXL2-001, C3orf72-001, C3orf72-003, C3orf72-002	cg15720669,cg04111064,cg17802942,cg17503456,cg06186698,cg01379240,cg10838925
chr2	dmrcate	dmr	232348602	232348794	0.0419416	*	.	189	3	0.0419416	0.509673	-0.0295976	-0.0286251	NCL	NCL-002	cg05868531,cg15371801,cg11559198
chr9	dmrcate	dmr	137218286	137218288	0.0419446	*	.	114	2	0.0419446	0.415724	0.0246434	0.0203615	RXRA	RXRA-002	cg09800519,cg13978325
chr10	dmrcate	dmr	134795270	134795307	0.0419821	*	.	215	2	0.0419821	0.536053	0.0352586	0.0216276	LINC01168	NA	cg26579838,cg19922741
chr1	dmrcate	dmr	11918387	11918807	0.0420653	*	.	395	2	0.0420653	0.759643	-0.0178876	-0.0123229	NPPB	NPPB-001	cg19870933,cg24697075
chr5	dmrcate	dmr	88178977	88179867	0.042334	*	.	608	8	0.042334	0.975314	-0.0351768	-0.0023577	MEF2C	MEF2C-003, MEF2C-010, MEF2C-013, MEF2C-201, MEF2C-025, MEF2C-022, MEF2C-011, MEF2C-024, MEF2C-018, MEF2C-AS1-004, MEF2C-AS1-006, MEF2C-012, MEF2C-023, MEF2C-001, MEF2C-AS1-005	cg18287975,cg07742134,cg08223748,cg22426944,cg02761345,cg15190401,cg18498987,cg13995101
chr7	dmrcate	dmr	1740190	1740507	0.0423745	*	.	260	3	0.0423745	0.603792	0.020616	0.0145742	ELFN1	NA	cg08847944,cg22159398,cg08528417
chr17	dmrcate	dmr	75446431	75446661	0.0423749	*	.	494	6	0.0423749	0.864487	0.0144125	0.00871679	SEPTIN9	SEPT9-012, SEPT9-043, SEPT9-042, SEPT9-014, SEPT9-045, SEPT9-061	cg20772590,cg14885762,cg00324097,cg21204860,cg19654743,cg06513247
chr1	dmrcate	dmr	28562368	28562708	0.0424527	*	.	457	4	0.0424527	0.83604	-0.01013	-0.00400768	ATP5IF1	ATPIF1-001, ATPIF1-002, ATPIF1-004, ATPIF1-003	cg16834431,cg20569141,cg14852238,cg19025723
chr19	dmrcate	dmr	10654618	10654946	0.0424527	*	.	489	4	0.0424527	0.860027	-0.01389	-0.00760138	ATG4D	ATG4D-001, ATG4D-201, ATG4D-012, ATG4D-002, ATG4D-007, ATG4D-008, ATG4D-009, ATG4D-005, ATG4D-003, ATG4D-006, ATG4D-004	cg19027053,cg00031663,cg12035893,cg11820497
chr15	dmrcate	dmr	75917396	75917792	0.0425374	*	.	93	2	0.0425374	0.387172	-0.0222998	-0.0146227	SNUPN	SNUPN-001, SNUPN-201, SNUPN-008, SNUPN-007, SNUPN-005, SNUPN-002, SNUPN-003, CTD-2026K11.3-001, SNUPN-004, SNUPN-009, SNUPN-006	cg10437577,cg13794888
chr20	dmrcate	dmr	23342882	23343103	0.0425374	*	.	185	2	0.0425374	0.506559	-0.0290296	-0.0169224	GZF1	GZF1-003, GZF1-201, GZF1-004, GZF1-202, GZF1-203	cg07440637,cg05533119
chr5	dmrcate	dmr	54602880	54603267	0.0426263	*	.	137	2	0.0426263	0.450204	-0.0265993	-0.0094652	DHX29	SKIV2L2-001, DHX29-001, SKIV2L2-006, SKIV2L2-004, DHX29-002, SKIV2L2-005, SKIV2L2-002, DHX29-003, SKIV2L2-201	cg04075035,cg25577272
chr5	dmrcate	dmr	403112	403213	0.0427645	*	.	126	2	0.0427645	0.4344	0.0330621	0.0263354	AHRR	CTD-2228K2.2-001	cg14647125,cg05527650
chr11	dmrcate	dmr	68081207	68081257	0.0427645	*	.	201	3	0.0427645	0.525119	0.0217848	0.0189042	LRP5	LRP5-001, LRP5-002	cg20310100,cg14245804,cg24252148
chr15	dmrcate	dmr	75747445	75747750	0.0427645	*	.	289	2	0.0427645	0.643611	0.0283706	0.012031	SIN3A	SIN3A-002, SIN3A-007, SIN3A-005, SIN3A-013, SIN3A-015, SIN3A-014, SIN3A-006	cg12176476,cg14804635
chr18	dmrcate	dmr	19756877	19757022	0.0428444	*	.	258	3	0.0428444	0.602532	0.0533365	0.0308303	GATA6	RP11-627G18.2-001	cg12615165,cg13427880,cg02360939
chr2	dmrcate	dmr	388372	388418	0.0432746	*	.	306	3	0.0432746	0.655206	-0.0338575	-0.0185929	ALKAL2	AC105393.1-001	cg01628881,cg18048217,cg11754535
chr20	dmrcate	dmr	62283703	62283742	0.0435151	*	.	359	2	0.0435151	0.718526	-0.0208447	-0.00898053	STMN3	STMN3-001, STMN3-201	cg17953520,cg15559186
chr5	dmrcate	dmr	2008188	2008364	0.0436699	*	.	288	4	0.0436699	0.642587	-0.0420684	-0.0299786	IRX4	NA	cg12646804,cg02363766,cg00059399,cg14977875
chr17	dmrcate	dmr	38518413	38518520	0.0436699	*	.	331	2	0.0436699	0.678534	-0.0613244	-0.0567674	RARA	GJD3-201, GJD3-001, CTD-2267D19.3-001	cg22896075,cg05930207
chr11	dmrcate	dmr	34126714	34127046	0.0440588	*	.	584	7	0.0440588	0.952848	-0.0178736	-0.00852993	NAT10	NAT10-001, NAT10-006, NAT10-002, NAT10-005, NAT10-004	cg06513075,cg17600693,cg25027541,cg09902061,cg20535715,cg13497506,cg01664310
chr8	dmrcate	dmr	144688047	144688094	0.0441439	*	.	193	2	0.0441439	0.511721	-0.0267298	-0.0184905	PYCR3	NA	cg03262601,cg04264103
chr17	dmrcate	dmr	79265454	79265759	0.0441439	*	.	218	3	0.0441439	0.541178	0.0363474	0.0233836	SLC38A10	NA	cg14758757,cg03710029,cg25988214
chr19	dmrcate	dmr	54876446	54876795	0.0441439	*	.	630	7	0.0441439	0.986511	0.0419655	0.00985173	LAIR1	LAIR1-003, LAIR1-009, LAIR1-001, LAIR1-010, LAIR1-020, LAIR1-012, LAIR1-022, LAIR1-002, LAIR1-021, LAIR1-011, LAIR1-019, LAIR1-006, LAIR1-018, LAIR1-004, LAIR1-023	cg06238491,cg17713010,cg24147838,cg21878746,cg01515802,cg10132694,cg20117742
chr15	dmrcate	dmr	41837400	41837499	0.0442742	*	.	373	2	0.0442742	0.735164	-0.0215887	-0.00888672	RPAP1	RPAP1-001, RPAP1-004, RPAP1-005, RPAP1-008, RPAP1-010, RPAP1-009	cg03350493,cg11594934
chr10	dmrcate	dmr	134956328	134956411	0.0447705	*	.	423	2	0.0447705	0.795603	-0.0226697	-0.00998943	ADGRA1	NA	cg09292354,cg26163885
chr3	dmrcate	dmr	184971652	184971844	0.0447736	*	.	307	4	0.0447736	0.656603	-0.0276161	-0.0223239	EHHADH	EHHADH-001, EHHADH-005, EHHADH-002, EHHADH-004, MIR5588-201	cg21685266,cg03414569,cg19536404,cg02738081
chr11	dmrcate	dmr	45723330	45723814	0.0447841	*	.	528	6	0.0447841	0.905149	-0.0227661	0.00291891	LOC100507384	NA	cg09285026,cg22960962,cg05426961,cg06715135,cg18935449,cg22170528
chr12	dmrcate	dmr	94853886	94854015	0.0447953	*	.	550	7	0.0447953	0.929882	-0.0193415	0.000827591	CEP83-DT	CCDC41-001, CCDC41-201, CCDC41-003, CCDC41-013, CCDC41-004, CCDC41-002	cg12509435,cg00156964,cg07821619,cg14200609,cg07118243,cg17644311,cg12762432
chr17	dmrcate	dmr	39165675	39165697	0.0448218	*	.	54	2	0.0448218	0.338249	0.0333984	0.022816	KRTAP3-1	KRTAP3-1-001	cg04566037,cg14957731
chr19	dmrcate	dmr	18717638	18717783	0.0448708	*	.	536	6	0.0448708	0.912972	-0.0217317	-0.0131038	CRLF1	CRLF1-001, CRLF1-002, TMEM59L-001	cg04322274,cg10810921,cg19525602,cg16857610,cg02389270,cg11464615
chr12	dmrcate	dmr	111807059	111807189	0.0451992	*	.	551	4	0.0451992	0.932478	-0.017638	-0.0114151	PHETA1	FAM109A-001, FAM109A-201, FAM109A-005, FAM109A-006, RP3-473L9.4-002	cg02073928,cg03604573,cg19993006,cg24530795
chr17	dmrcate	dmr	17942662	17942860	0.0451992	*	.	605	4	0.0451992	0.973388	0.0122264	0.00221052	GID4	GID4-001, GID4-003, ATPAF2-015, ATPAF2-003, ATPAF2-001, ATPAF2-006, ATPAF2-012, ATPAF2-020, ATPAF2-013	cg04591808,cg15399785,cg12040534,cg14403398
chr6	dmrcate	dmr	28045602	28045615	0.0452718	*	.	131	2	0.0452718	0.43753	0.0173197	0.0132965	ZNF165	NA	cg12334811,cg23485639
chr17	dmrcate	dmr	53343029	53343283	0.0453116	*	.	463	3	0.0453116	0.840498	0.0221574	0.00255964	HLF	HLF-001, HLF-002, HLF-004, HLF-011, HLF-003, HLF-005	cg05452524,cg15835232,cg02383154
chr6	dmrcate	dmr	31085004	31085034	0.0453527	*	.	103	2	0.0453527	0.397551	-0.0250591	-0.022047	PSORS1C1	NA	cg23900141,cg19222156
chr13	dmrcate	dmr	46559614	46559785	0.0454957	*	.	192	3	0.0454957	0.511252	-0.0184358	-0.0132919	ZC3H13	NA	cg20891306,cg17598724,cg05724742
chr1	dmrcate	dmr	89990230	89990278	0.0454957	*	.	219	3	0.0454957	0.54344	-0.0160042	-0.00775716	LRRC8B	LRRC8B-001, LRRC8B-201, LRRC8B-003	cg22081084,cg27574786,cg18879646
chr2	dmrcate	dmr	141441408	141441479	0.0456161	*	.	98	2	0.0456161	0.3945	-0.0217824	-0.00254095	LRP1B	AC117947.1-001	cg19355806,cg01852095
chr10	dmrcate	dmr	102672582	102672737	0.0456697	*	.	170	2	0.0456697	0.490052	0.0165564	0.00331855	SLF2	FAM178A-001, FAM178A-002, FAM178A-003, RP11-179B2.2-001, FAM178A-005	cg01042749,cg17575299
chr1	dmrcate	dmr	36273185	36273317	0.0456697	*	.	172	2	0.0456697	0.491186	0.03693	0.0250642	AGO4	AGO4-001	cg16019273,cg24352618
chr11	dmrcate	dmr	128893851	128893940	0.0456697	*	.	382	2	0.0456697	0.741794	-0.0281922	-0.0133	ARHGAP32	ARHGAP32-006	cg20892287,cg03231860
chr6	dmrcate	dmr	30540557	30540624	0.045732	*	.	497	3	0.045732	0.868814	-0.020194	-0.00303137	ABCF1	ABCF1-001, ABCF1-002, ABCF1-201, ABCF1-003, ABCF1-006	cg22851514,cg25632840,cg18762252
chr4	dmrcate	dmr	1357523	1357584	0.0457652	*	.	43	2	0.0457652	0.330402	0.0168401	0.015923	UVSSA	NA	cg04173688,cg11552981
chr16	dmrcate	dmr	14723959	14724300	0.0458485	*	.	610	4	0.0458485	0.976281	-0.0309286	-0.00903238	PARN	PARN-002, PARN-003, PARN-001, PARN-005, PARN-004, PARN-007, PARN-008	cg09488452,cg03722068,cg04568155,cg23977108
chr2	dmrcate	dmr	242576411	242576858	0.0459537	*	.	426	6	0.0459537	0.79674	0.018641	-0.00170686	THAP4	ATG4B-201, ATG4B-025, ATG4B-011, ATG4B-006, ATG4B-002, ATG4B-001, THAP4-001, ATG4B-022, ATG4B-015, ATG4B-023, ATG4B-020, ATG4B-016, ATG4B-021, ATG4B-202, ATG4B-014, ATG4B-013, ATG4B-004, ATG4B-012, ATG4B-010, ATG4B-024, ATG4B-003	cg14400079,cg19296855,cg15380662,cg11233236,cg24511898,cg24516711
chr2	dmrcate	dmr	3814539	3814650	0.0459537	*	.	581	3	0.0459537	0.952506	-0.0485127	-0.018256	ALLC	NA	cg01618806,cg05299459,cg09636436
chr1	dmrcate	dmr	231376624	231376895	0.0461453	*	.	598	6	0.0461453	0.964991	-0.0255816	-0.00629378	C1orf131	C1orf131-003, GNPAT-201, GNPAT-001, C1orf131-001, C1orf131-002, GNPAT-002, GNPAT-003, C1orf131-005, C1orf131-004, C1orf131-008	cg02077977,cg09917506,cg20777176,cg27516940,cg20384735,cg06523340
chr19	dmrcate	dmr	55669091	55669189	0.0463002	*	.	208	2	0.0463002	0.529649	0.0334645	0.0258406	TNNI3	TNNI3-001, TNNI3-007, TNNI3-002, TNNI3-004, TNNI3-005, TNNI3-009, TNNI3-006, TNNI3-003, CTD-2587H24.5-001	cg03097995,cg14281039
chr12	dmrcate	dmr	105477934	105478090	0.0463105	*	.	158	2	0.0463105	0.481946	-0.032083	-0.0104951	ALDH1L2	ALDH1L2-001, ALDH1L2-201, ALDH1L2-002, ALDH1L2-004	cg12910175,cg16182707
chr13	dmrcate	dmr	114812177	114812184	0.0463588	*	.	49	2	0.0463588	0.333645	0.0184317	0.0178774	RASA3	NA	cg11759552,cg20028528
chr6	dmrcate	dmr	32085171	32085577	0.0464607	*	.	638	7	0.0464607	0.988902	-0.0177745	-0.00686335	TNXB	ATF6B-008, ATF6B-009	cg08952475,cg08188698,cg12800270,cg10981894,cg07507218,cg21834063,cg26985471
chr10	dmrcate	dmr	43762670	43762680	0.0466004	*	.	67	2	0.0466004	0.353793	0.02837	0.0237581	RASGEF1A	RASGEF1A-001	cg06655623,cg14845216
chr7	dmrcate	dmr	152600720	152600816	0.0466234	*	.	178	2	0.0466234	0.498657	0.174169	0.0949273	ACTR3B	NA	cg11849677,cg15765638
chr5	dmrcate	dmr	137514611	137514661	0.0466471	*	.	53	2	0.0466471	0.337769	-0.0286186	-0.00925851	KIF20A	BRD8-002, BRD8-001, KIF20A-001, BRD8-006, BRD8-201, BRD8-004, BRD8-012, BRD8-010, BRD8-007, BRD8-011, BRD8-005, BRD8-008, BRD8-003, BRD8-202, BRD8-009, KIF20A-006, KIF20A-005, KIF20A-002, KIF20A-003, BRD8-022, KIF20A-004, BRD8-025	cg27119451,cg03684156
chr14	dmrcate	dmr	102910106	102910251	0.0467524	*	.	58	2	0.0467524	0.344705	-0.0343242	-0.0259259	TECPR2	NA	cg23052930,cg13270707
chr1	dmrcate	dmr	227974541	227974645	0.046831	*	.	129	2	0.046831	0.435404	-0.0328026	-0.0289195	SNAP47	NA	cg00965168,cg06928246
chr6	dmrcate	dmr	170239089	170239250	0.0468634	*	.	220	3	0.0468634	0.543973	-0.0204828	-0.00447767	LINC00574	NA	cg00759420,cg02746340,cg03670369
chr2	dmrcate	dmr	20425310	20425395	0.0471915	*	.	511	5	0.0471915	0.889231	-0.0213064	-0.0111824	SDC1	SDC1-001, SDC1-201, SDC1-002, SDC1-005, SDC1-004	cg08645889,cg09827499,cg01953119,cg11475332,cg18868357
chr10	dmrcate	dmr	70939636	70939728	0.0471922	*	.	283	2	0.0471922	0.639338	-0.0193138	-0.0153203	SUPV3L1	SUPV3L1-001, SUPV3L1-003, SUPV3L1-005, SUPV3L1-002	cg01071279,cg09864156
chr14	dmrcate	dmr	21199099	21199232	0.0472423	*	.	77	2	0.0472423	0.370066	-0.171055	-0.0668818	EDDM3A	NA	cg23489384,cg07967723
chr6	dmrcate	dmr	43544120	43544199	0.0473686	*	.	277	2	0.0473686	0.627669	0.0130353	0.0012946	POLH	XPO5-001, POLH-003, POLH-001, XPO5-010, POLH-002, POLH-201	cg05607577,cg17517964
chrX	dmrcate	dmr	38211655	38211886	0.047717	*	.	81	2	0.047717	0.375193	0.0286556	0.0265047	OTC	OTC-001, OTC-002	cg10537079,cg02726808
chr16	dmrcate	dmr	2134631	2134657	0.0477199	*	.	52	2	0.0477199	0.335868	-0.0290287	-0.0253003	TSC2	TSC2-019, TSC2-016	cg20337860,cg05322342
chr5	dmrcate	dmr	784832	784915	0.0479877	*	.	328	3	0.0479877	0.677101	-0.0263505	-0.0189713	ZDHHC11	NA	cg22134370,cg08213444,cg20897728
chr7	dmrcate	dmr	98335450	98335488	0.0483589	*	.	340	2	0.0483589	0.692714	-0.0270324	-0.0238107	NPTX2	NA	cg26698749,cg11323381
chr16	dmrcate	dmr	670800	670840	0.0486663	*	.	156	2	0.0486663	0.478494	-0.0237207	-0.0174919	RAB40C	NA	cg06332512,cg05992301
chr3	dmrcate	dmr	50336343	50336345	0.0488329	*	.	111	2	0.0488329	0.413558	-0.0204068	-0.0185837	HYAL3	HYAL3-001, NAT6-004, HYAL3-002, HYAL3-003, NAT6-005, NAT6-007, NAT6-001, NAT6-002, NAT6-006, HYAL3-201, NAT6-008, HYAL3-005	cg22550330,cg26384201
chr22	dmrcate	dmr	38054644	38054735	0.048863	*	.	381	2	0.048863	0.741066	-0.0131363	-0.00550581	SH3BP1	PDXP-001, Z83844.1-001	cg01350767,cg24500925
chr18	dmrcate	dmr	56887404	56887410	0.0494869	*	.	316	2	0.0494869	0.666905	0.014024	0.0125408	GRP	GRP-001, GRP-002, GRP-003	cg27338487,cg17093795
