# Supplementary material for: Aflatoxin Exposure during Early Life Is Associated with Differential DNA Methylation in Two-Year-Old Gambian Children
Source: Int J Mol Sci. 2021 Aug 20;22(16):8967. doi: 10.3390/ijms22168967 (PMC8396526; doi:10.3390/ijms22168967)
Supplement: Supplementary file 1 [file ijms-22-08967-s001.zip › Ghantous et al supplementary files/Ghantous et al_Supplementary file S8.xlsx]

## Sheet: tablaflafilt (2)
Supplementary file S8. List of significant DMRs (FDR < 0.05) from the Recurrent vs Low AF adjusted model and which encompass at least one CpG with effect size ≥ 5%. Dip Test significance (p < 0.05) is marked by True (T) or False (F), indicating non-unimodal and unimodal distributions, respectively. Red-labelled DMRs are those characterized by all of the following: (1) encompass at least 3 CpGs, (…
DMR_Index	Chromosome_Location	DipTest_perCpG	EffectSize_perCpG	DirectionOfEffect_perCpG
15	chr3	FF	4_5	++
42	chrX	TT	9_5	++
47	chr17	FFFFFF	5_3_3_2_3_8	------
54	chr17	FF	2_7	--
60	chr22	FFF	9_8_4	---
65	chr13	FFFFFF	10_8_8_15_9_8	------
71	chr16	FFFFFFTTT	2_1_6_5_7_7_7_8_7	+++++++++
77	chr14	TF	15_3	+-
80	chr13	TTT	5_6_4	+++
84	chr1	FT	0_16	-+
86	chrX	TT	6_6	++
90	chr6	FFF	4_2_6	---
104	chr14	FT	3_9	--
108	chr9	FFF	4_8_1	---
112	chrX	FT	6_4	++
153	chr4	FFFF	2_6_1_3	++--
154	chr1	FFFF	6_6_1_3	----
178	chr7	FT	0_11	--
190	chr16	FFFFF	4_5_3_1_1	+++++
196	chr2	FFFFFTTTTFFF	2_1_0_3_1_8_7_6_6_3_1_2	---+++++++++
204	chr2	TFFFFF	5_6_8_10_2_0	------
213	chrX	TTT	7_5_5	+++
228	chr17	FFFF	4_6_0_0	--++
236	chr10	FFFT	2_1_3_8	----
242	chr12	FFFF	3_1_5_3	----
244	chr3	FFFFFF	1_4_8_1_1_0	-----+
253	chr1	FFFFFFFF	1_6_4_3_1_5_2_0	--------
270	chr6	FFFFFFFFFFFFFFFFFFFFFFFFFFFF	4_7_8_8_7_8_7_8_8_3_12_5_9_7_8_7_5_8_6_7_7_5_4_3_1_0_0_1	----------------------------
296	chr2	FFFFFFF	0_1_3_2_5_5_3	++-----
300	chr13	FFFF	1_0_1_5	+++-
331	chr17	FT	2_5	++
351	chr11	FFFFF	4_5_6_7_0	+++++
360	chr7	FFFFF	3_4_5_1_0	----+
376	chr2	FFFFFFF	4_5_5_4_4_1_0	-------
377	chrX	TTTFTTT	6_5_5_3_7_7_5	+++++++
385	chr1	FFFF	3_6_0_1	--+-
392	chr1	TTTFF	7_4_5_1_5	-----
396	chr7	FFFFFF	1_2_5_3_6_3	------
453	chr6	FTFTTTTFFFFF	3_5_10_7_8_8_5_1_1_0_1_0	++++++++++++
454	chr1	FFFFFFTFF	2_8_6_1_1_0_7_4_2	---------
467	chr11	FFFTFF	5_1_1_6_0_1	--++-+
495	chr6	FFFFFFFFFFFFFFFF	0_1_1_2_3_2_1_1_3_5_5_3_2_1_0_0	-+------------+-
526	chr1	FFT	0_0_22	---
562	chr1	FFFFFFFFF	3_5_11_2_5_3_3_0_0	-------+-
587	chr6	FFFFFFF	7_1_5_1_0_1_2	-------
643	chr12	FFFFTFFFF	0_0_1_1_10_0_0_1_1	++-+-++++
646	chr6	FFFFFTFFFTFFFFF	0_5_0_4_0_1_2_0_0_3_1_0_0_0_0	-+-++++++++--++
664	chr11	FFFFFFFFFF	1_0_5_8_7_2_0_1_1_3	+-++++----
680	chrX	TTTTTTTTTTTTTTTTTT	7_8_5_4_6_6_5_6_8_6_4_6_8_4_4_5_6_5	++++++++++++++++++
685	chrX	FTTTTTTTTTTTT	5_4_5_4_7_6_6_5_5_5_6_5_5	+++++++++++++
699	chr6	FTFFFFTFFTFFFFFFFFF	0_7_0_1_0_0_7_1_1_4_2_2_1_2_1_1_1_1_2	---++--+-----------
